# Supplementary material for: Combined and differential roles of ADD domains of DNMT3A and DNMT3L on DNA methylation landscapes in mouse germ cells
Source: Nat Commun. 2024 Apr 16;15:3266. doi: 10.1038/s41467-024-47699-2 (PMC11021467; doi:10.1038/s41467-024-47699-2)
Supplement: Supplementary file 4 — Supplementary Data 1 [file 41467_2024_47699_MOESM4_ESM.xlsx]

## Sheet: Supplementary Data 1
Supplementary Data 1: Oligonucleotides for generating mutant mouse
Dnmt3aADA
Guide RNA	5'-GCTTACCAGTATGACGACGATGG-3'
Single-stranded donor oligonucleotides	5'-CCCTAGAACTGCTTCTTGGAGTGTGCTTACCAGTATGCCGACGCTGGGTACCAGTCCTATTGCACCATCTGCTGTGGGGGGCGTGAA-3'
Dnmt3aADA_Fwd	5'-GGCATGTGCCAGAACTGTAA-3'
Dnmt3aADA_Rev	5'-GACTGGTACCCAGCGTCGG-3'
Dnmt3LD124A
Guide RNA_1	5'-GGTGTCCATCATCATCATAC-3'
Guide RNA_2	5'-CTCTTCCTGTATGATGATGA-3'
Single-stranded donor oligonucleotides	5'-ACTCAGCCTTTGCTCCCCGCTCAGGATAAGTTCCTGGAGTCCCTCTTCCTGTATGATGATGCTGGCCACCAGAGTTACTGCACCATCTGCTGTTCCGGGGGTACCCTGTTCATCTGTGAGAGCCCC-3'
Dnmt3LD124A_Fwd	5'-CCTCTGCTGTGGAACTCTCC-3'
Dnmt3LD124A_Rev	5'-CAGTAACTCTGGTGGCCAG-3'
