# Supplementary material for: Combined and differential roles of ADD domains of DNMT3A and DNMT3L on DNA methylation landscapes in mouse germ cells
Source: Nat Commun. 2024 Apr 16;15:3266. doi: 10.1038/s41467-024-47699-2 (PMC11021467; doi:10.1038/s41467-024-47699-2)
Supplement: Supplementary file 5 — Supplementary Data 2 [file 41467_2024_47699_MOESM5_ESM.xlsx]

## Sheet: Supplementary Data 2
Supplementary Data 2: Summary of WGBS.
Sample		Total reads	Mapped reads	Conversion error rate (%)	Correlation coefficient (r)
Wild type FGOs Rep1		526973739	214915630	0.64	0.98
Wild type FGOs Rep2		521659224	232001982	0.7
Dnmt3LD124A/D124A FGOs Rep1		512211276	251304195	0.92	0.98
Dnmt3LD124A/D124A FGOs Rep2		507369022	240566949	0.86
Dnmt3aADA/ADA + Dnmt3LD124A/D124A (3a/3L DM) FGOs Rep1		525750080	279902173	0.8	0.81
Dnmt3aADA/ADA + Dnmt3LD124A/D124A (3a/3L DM) FGOs Rep2		517896670	278764761	0.72
Wild type Sperms Rep1		468661081	223372338	0.66	0.98 (compared with Kubo et al., 2015, PMID: 26290333)
Dnmt3LD124A/D124A Sperms Rep1		59184264	32650330	0.35	0.95
Dnmt3LD124A/D124A Sperms Rep2		74892850	38784928	0.43
Dnmt3aADA/ADA Sperms Rep1		93740014	50595064	0.42	0.95
Dnmt3aADA/ADA Sperms Rep2		69697576	35158053	0.46
Dnmt3aADA/ADA + Dnmt3LD124A/D124A (3a/3L DM) Rep1		450477452	115827574	0.86	0.94
Dnmt3aADA/ADA + Dnmt3LD124A/D124A (3a/3L DM) Rep2		495804240	148527602	0.76
