# Supplementary material for: Combined and differential roles of ADD domains of DNMT3A and DNMT3L on DNA methylation landscapes in mouse germ cells
Source: Nat Commun. 2024 Apr 16;15:3266. doi: 10.1038/s41467-024-47699-2 (PMC11021467; doi:10.1038/s41467-024-47699-2)
Supplement: Supplementary file 6 — Supplementary Data 3 [file 41467_2024_47699_MOESM6_ESM.xlsx]

## Sheet: Supplementary Data 3
Supplementary Data 3: Summary of RNA-seq.
Sample	Total reads	Mapped reads		Sample	Total reads
						Maternal	Paternal
Wild type FGO #1	18046107	14008482		3a/3L DM E9 embryo #1	42561056	5583843	4559755
Wild type FGO #2	15292612	11691875		3a/3L DM E9 embryo #2	47698458	7111217	4331481
Wild type FGO #3	17807345	13541319		3a/3L DM E9 embryo #3	40160888	5107187	4263412
Wild type FGO #4	15484638	12204246
Wild type FGO #5	27540692	20815975
Wild type FGO #6	22579283	16875437
Wild type FGO #7	22396887	17170110
Wild type FGO #8	21969405	17040735
Wild type FGO #9	16614690	13640731
Wild type FGO #10	18282606	14858568
Wild type FGO #11	20249930	16530680
Wild type FGO #12	17780461	14549008
Wild type FGO #13	21760359	17572997
Wild type FGO #14	20577677	16718155
Wild type FGO #15	19790681	16255368
Wild type FGO #16	19400532	15901555
Wild type FGO #17	17050085	14194842
Wild type FGO #18	20013944	16670107
Dnmt3LD124A/D124A FGO #1	17915800	14472002
Dnmt3LD124A/D124A FGO #2	39884829	33291433
Dnmt3LD124A/D124A FGO #3	23736044	19077036
Dnmt3LD124A/D124A FGO #4	12235072	9858778
Dnmt3LD124A/D124A FGO #5	11999511	9758707
Dnmt3LD124A/D124A FGO #6	27775331	22771029
Dnmt3LD124A/D124A FGO #7	25145810	20712209
Dnmt3LD124A/D124A FGO #8	29913465	24052472
Dnmt3aADA/ADA FGO #1	12892465	10204691
Dnmt3aADA/ADA FGO #2	24256859	19171202
Dnmt3aADA/ADA FGO #3	26735346	21686376
Dnmt3aADA/ADA FGO #4	39834309	33013775
Dnmt3aADA/ADA FGO #5	34745559	28028728
Dnmt3aADA/ADA FGO #6	33472434	27656915
Dnmt3aADA/ADA FGO #7	12566296	10253523
Dnmt3aADA/ADA FGO #8	38353808	29968002
3a/3L DM FGO #1	16896094	13022714
3a/3L DM FGO #2	14509676	11110085
3a/3L DM FGO #3	17217948	13412931
3a/3L DM FGO #4	17632410	13579182
3a/3L DM FGO #5	21500001	16331347
3a/3L DM FGO #6	18827689	14552752
3a/3L DM FGO #7	16816866	12662008
3a/3L DM FGO #8	17712697	13401866
Wild type MII oocyte #1	16329849	13055736
Wild type MII oocyte #2	15203125	12280805
Wild type MII oocyte #3	18210404	14616439
Wild type MII oocyte #4	18307536	14724651
Wild type MII oocyte #5	14706104	11653867
Wild type MII oocyte #6	21653875	17318158
Wild type MII oocyte #7	17570726	14134490
Wild type MII oocyte #8	19036654	15255235
Wild type MII oocyte #9	19223327	15737857
Wild type MII oocyte #10	17413340	14308148
