# Supplementary material for: Combined and differential roles of ADD domains of DNMT3A and DNMT3L on DNA methylation landscapes in mouse germ cells
Source: Nat Commun. 2024 Apr 16;15:3266. doi: 10.1038/s41467-024-47699-2 (PMC11021467; doi:10.1038/s41467-024-47699-2)
Supplement: Supplementary file 7 — Supplementary Data 4 [file 41467_2024_47699_MOESM7_ESM.xlsx]

## Sheet: Supplementary Data 4
Supplementary Data 4: List of differentially expressed genes.
Dnmt3LD124A/D124A FGOs vs Wild type FGOs			P values by the exact test under a negative binomial distribution.				Dnmt3aADA/ADA FGOs vs Wild type FGOs			P values by the exact test under a negative binomial distribution.				3a/3L DM FGOs vs Wild type FGOs
gene	logFC	logCPM	P value	FDR	group		gene	logFC	logCPM	P value	FDR	group		gene	logFC	logCPM	PValue	FDR	group
Kifc3	0.597932	6.14888	3.96803e-17	6.4921e-13	other		Ide	0.575386	6.44545	3.26489e-30	5.34168e-26	other		Aldh1a1	-4.48635	2.53731	1.16647e-19	1.90845e-15	dw
Sh3bp2	0.632481	7.29931	8.43387e-16	6.89933e-12	other		Dpy19l4	0.707464	5.5975	8.32353e-27	6.80906e-23	other		Inha	-3.45979	2.22125	2.1474e-17	1.39065e-13	dw
Gm28661	-0.885562	8.32736	2.71793e-14	1.15257e-10	other		Gm4076	-1.50328	6.9634	7.41076e-24	4.04158e-20	dw		Sh3bp2	0.663587	7.29931	2.54994e-17	1.39065e-13	other
Gm13340	-0.773401	9.43434	2.81784e-14	1.15257e-10	other		Gm10925	-1.13037	9.01132	1.37487e-23	5.62356e-20	dw		Hsd3b1	-3.70462	3.17414	2.33063e-15	9.53287e-12	dw
Gm42887	2.26998	2.42848	5.03628e-14	1.64797e-10	up		Gm28439	-1.45316	8.02606	1.17848e-22	3.85623e-19	dw		Acta2	-7.58609	-0.208487	1.68465e-14	5.51252e-11	dw
Gm25848	-1.41262	2.03186	8.18311e-14	1.98549e-10	dw		Sh3bp2	0.757912	7.29931	3.08728e-22	8.4185e-19	other		Gcc1	1.37963	4.50851	1.20272e-13	3.2796e-10	up
Hnrnpab	0.471422	6.61306	8.49485e-14	1.98549e-10	other		Gm29216	-0.946733	8.00688	4.04089e-22	9.44471e-19	other		Peg10	2.02457	4.00654	1.7687e-13	4.13396e-10	up
Gm10925	-0.812761	9.01132	2.45307e-13	4.79805e-10	other		Gm10222	-1.4654	6.80738	1.7753e-21	3.63072e-18	dw		Adh1	-6.77196	-0.755367	3.59007e-13	6.71229e-10	dw
Dctn3	-0.588821	4.29707	2.63935e-13	4.79805e-10	other		Gm28661	-1.07131	8.32736	7.64336e-20	1.38948e-16	dw		Per3	0.537394	7.36802	3.69235e-13	6.71229e-10	other
Gm22009	-1.68321	2.16442	1.4691e-12	2.40359e-09	dw		Kifc3	0.630199	6.14888	4.5525e-19	7.44835e-16	other		Hsd17b1	-3.19887	0.947749	5.99955e-13	9.81586e-10	dw
Atp6v0c	-0.788282	4.13253	3.59593e-12	5.34846e-09	other		Gm13340	-0.898611	9.43434	1.61585e-18	2.40335e-15	other		Cyp11a1	-4.03941	2.79264	1.55176e-12	2.30804e-09	dw
Gm28437	-1.01413	7.69146	1.25067e-11	1.70519e-08	dw		Gm13339	-1.54284	7.56977	2.61958e-18	3.57158e-15	dw		Gm12735	1.38702	3.31749	3.65435e-12	4.9824e-09	up
Fermt3	5.14467	0.155345	1.65338e-11	1.98611e-08	up		Gm28437	-1.31614	7.69146	5.21286e-18	6.56059e-15	dw		Col3a1	-6.47267	0.94792	7.53405e-12	9.48189e-09	dw
Rnf40	0.432446	7.91496	1.6995e-11	1.98611e-08	other		Inpp5d	0.435809	5.81974	1.35514e-17	1.58368e-14	other		Nif3l1	0.772564	4.31891	9.6639e-12	1.12937e-08	other
Gm29216	-0.638883	8.00688	3.26985e-11	3.56653e-08	other		Gm28438	-1.12723	6.03948	4.13201e-17	4.50692e-14	dw		Elavl2	0.393678	8.22327	1.08574e-11	1.18425e-08	other
Dapk3	0.44233	5.05352	4.3564e-11	4.45469e-08	other		Gm11410	-1.02264	9.01123	7.91656e-16	8.09518e-13	dw		Mafg	0.442591	5.99919	3.97856e-11	4.06832e-08	other
Gm13339	-1.13718	7.56977	4.6839e-11	4.50784e-08	dw		Espl1	0.412239	8.44206	1.02573e-15	9.87177e-13	other		Tepsin	-0.645404	3.84235	5.54793e-11	5.3394e-08	other
Pou5f1	0.457118	7.03571	1.5461e-10	1.40532e-07	other		Oaz2	0.698613	5.27961	1.88825e-15	1.71631e-12	other		Cpox	0.531527	6.05353	6.1977e-11	5.63337e-08	other
Gm10222	-0.954032	6.80738	1.85117e-10	1.55675e-07	other		Dctn3	-0.611612	4.29707	2.09908e-14	1.80752e-11	other		Oaz2	0.566611	5.27961	1.3869e-10	1.19427e-07	other
Espl1	0.328648	8.44206	1.903e-10	1.55675e-07	other		Cdc6	0.564333	6.71422	2.85385e-14	2.33459e-11	other		Rps6ka6	-0.682542	6.18486	1.64861e-10	1.34864e-07	other
Gm45663	0.966726	4.43156	2.15771e-10	1.68107e-07	other		Gm11408	-1.10578	6.29253	3.95254e-14	3.07429e-11	dw		Acot13	-0.511675	5.14506	1.77184e-10	1.38044e-07	other
Gm28439	-0.906469	8.02606	2.97475e-10	2.21227e-07	other		2010107E04Rik	-0.50767	5.83607	4.28746e-14	3.07429e-11	other		Calm2	-0.515781	7.75206	3.81514e-10	2.83725e-07	other
Srp54b	0.467534	5.22864	4.12028e-10	2.93095e-07	other		Rps23	-1.3454	3.93855	4.32178e-14	3.07429e-11	dw		Gm4076	-0.900809	6.9634	4.24936e-10	2.92699e-07	other
Gcc1	1.16467	4.50851	5.07863e-10	3.46215e-07	up		Dapk3	0.498698	5.05352	5.75324e-14	3.92203e-11	other		Zfyve21	0.438369	6.79645	4.31413e-10	2.92699e-07	other
Pcnt	0.479229	10.3234	5.92708e-10	3.87892e-07	other		Rpl23a	-0.624551	4.19613	6.23622e-14	4.08123e-11	other		Mgarp	-5.93248	0.397725	4.47252e-10	2.92699e-07	dw
Gm28438	-0.812919	6.03948	7.66435e-10	4.82294e-07	other		Lin28a	0.335063	7.05821	1.44325e-13	9.08192e-11	other		Tcf20	-0.569408	9.17454	4.91554e-10	3.0932e-07	other
Rwdd1	-0.410953	5.17401	9.24069e-10	5.59952e-07	other		Gm10857	-0.539128	6.33677	2.06865e-13	1.25352e-10	other		Oxct1	-0.498727	5.68103	5.49867e-10	3.33199e-07	other
Gm4076	-0.873646	6.9634	1.3404e-09	7.83227e-07	other		Gm42887	2.18453	2.42848	4.26839e-13	2.49411e-10	up		Ptprs	0.440915	6.05819	8.45041e-10	4.89619e-07	other
Oaz2	0.536079	5.27961	1.59816e-09	9.01636e-07	other		Gcc1	1.3313	4.50851	8.95669e-13	5.05312e-10	up		Fam98b	0.433861	5.17883	8.9331e-10	4.89619e-07	other
Tada3	0.458023	6.35035	1.68562e-09	9.19279e-07	other		AC129016.2	-1.38579	2.65434	1.03056e-12	5.62033e-10	dw		Enpp2	-0.811476	4.40691	8.97779e-10	4.89619e-07	other
Clip2	0.443925	7.15097	1.85255e-09	9.77727e-07	other		Dnajc14	0.326223	7.36184	1.21672e-12	6.42153e-10	other		Klhl15	0.347919	6.50351	1.11827e-09	5.90192e-07	other
2010107E04Rik	-0.405484	5.83607	2.21872e-09	1.13439e-06	other		Dlg1	0.446819	6.3607	1.3597e-12	6.95188e-10	other		Inhbb	-2.91585	2.53192	1.34402e-09	6.81179e-07	dw
Tctn2	0.479352	5.10739	2.54324e-09	1.26091e-06	other		Gm11407	-0.944348	6.29177	1.50239e-12	7.44867e-10	other		Dnajc10	0.304095	6.56591	1.37393e-09	6.81179e-07	other
Tsc22d4	0.268814	7.43837	3.98273e-09	1.91651e-06	other		Arhgef11	0.285083	8.05917	2.83894e-12	1.36611e-09	other		Fez2	-0.681801	3.83324	1.52454e-09	7.24503e-07	other
Plekhj1	0.455823	4.43174	4.11831e-09	1.92513e-06	other		Cyb5r3	-1.07951	6.0355	3.33757e-12	1.56017e-09	dw		Hist1h1b	-2.67476	0.729307	1.54988e-09	7.24503e-07	dw
Gm5620	-2.72331	-0.480718	4.57203e-09	2.07786e-06	dw		Brwd1	0.322136	9.36086	4.57527e-12	2.07933e-09	other		Jun	-4.54549	-0.333463	1.71966e-09	7.76248e-07	dw
Esyt1	0.349553	6.63727	5.02682e-09	2.2228e-06	other		Gm6682	-2.63774	0.423802	9.90034e-12	4.37782e-09	dw		Itih5	-5.19411	0.123153	1.75547e-09	7.76248e-07	dw
Pdcd2l	0.296984	6.44089	6.46279e-09	2.78257e-06	other		Mus81	0.414342	6.64507	1.17253e-11	5.04835e-09	other		Cyp39a1	0.581391	4.11707	2.61433e-09	1.12561e-06	other
Laptm4b	-0.330767	8.21904	6.77484e-09	2.84213e-06	other		Gna14	0.679949	5.52756	1.59539e-11	6.69286e-09	other		Kif21b	-0.91414	5.4212	2.74481e-09	1.15148e-06	other
Rps23	-1.01378	3.93855	8.22925e-09	3.36597e-06	dw		Tmem14c	-0.300233	7.27317	2.75511e-11	1.10331e-08	other		Espl1	0.305822	8.44206	3.0706e-09	1.25595e-06	other
AC129016.2	-1.09962	2.65434	8.87767e-09	3.54262e-06	dw		Gdf9	-0.350078	11.0028	2.76485e-11	1.10331e-08	other		Akr1cl	-1.97358	3.47234	5.18763e-09	2.07012e-06	dw
Med22	0.356292	6.35336	9.99199e-09	3.89235e-06	other		Cit	0.52012	9.53023	3.23939e-11	1.2619e-08	other		Sec14l1	0.511605	5.95892	1.03798e-08	4.04343e-06	other
Hmg20b	0.523076	4.62729	1.09498e-08	4.16628e-06	other		Atp6v0c	-0.744109	4.13253	3.55474e-11	1.35254e-08	other		Spin4	1.36051	1.18552	1.14763e-08	4.36661e-06	up
Eef2	0.237692	8.39784	1.13048e-08	4.20358e-06	other		Carmil2	0.771875	5.0877	3.90813e-11	1.4532e-08	other		Nap1l5	-3.26079	0.752292	1.2357e-08	4.59486e-06	dw
AC118476.5	0.414428	7.03188	1.29289e-08	4.70067e-06	other		Hspe1	-0.695175	5.45894	4.12225e-11	1.49876e-08	other		Pygo2	0.511367	5.55712	1.73749e-08	6.31714e-06	other
Tmem14c	-0.254909	7.27317	1.53787e-08	5.46979e-06	other		Dgcr14	0.399486	6.51618	5.43656e-11	1.93364e-08	other		Prss35	-6.29077	0.859267	1.85288e-08	6.59022e-06	dw
Cit	0.444176	9.53023	1.61257e-08	5.61344e-06	other		Polr2i	0.482799	4.95059	5.70006e-11	1.98423e-08	other		Fam160b1	0.421414	5.7452	2.59556e-08	9.0353e-06	other
Rpl23a	-0.474405	4.19613	1.77514e-08	6.05063e-06	other		Srp54b	0.487243	5.22864	6.1565e-11	2.08673e-08	other		Olfr624	-0.862174	4.95527	2.89372e-08	9.86336e-06	other
Cdc25a	0.338243	7.71396	2.55783e-08	8.54053e-06	other		Iqgap3	0.352449	7.32067	6.2496e-11	2.08673e-08	other		Pgs1	0.241956	7.90299	3.18559e-08	1.06366e-05	other
Srsf2	0.401267	6.61872	2.75271e-08	9.00742e-06	other		Pou5f1	0.462643	7.03571	8.43057e-11	2.75865e-08	other		Tmem181a	0.325211	5.81711	3.31531e-08	1.08483e-05	other
Ndufs6	-0.846284	2.50719	2.86377e-08	9.18708e-06	other		Dgkh	0.485301	5.79443	1.07824e-10	3.45904e-08	other		Nr4a1	-4.61474	-1.02638	3.50364e-08	1.12398e-05	dw
Cox7c	-0.784799	3.55363	3.16667e-08	9.96343e-06	other		Cox6c	-0.358425	6.28133	1.12058e-10	3.52573e-08	other		Sec24d	-0.829184	4.68401	3.82562e-08	1.20367e-05	other
Exosc3	0.392726	5.07048	3.23632e-08	9.96877e-06	other		Rbfox2	0.299147	8.1364	1.58776e-10	4.90139e-08	other		Gm7832	-1.95532	0.0901283	4.06631e-08	1.25526e-05	dw
Erdr1	1.71145	1.5222	3.29022e-08	9.96877e-06	up		Elob	-1.13911	2.67536	1.72861e-10	5.23738e-08	dw		Tpm2	-2.03225	1.02687	4.40628e-08	1.33502e-05	dw
Cdc42	-0.264251	6.7172	3.71674e-08	1.10563e-05	other		Gm6395	-1.46824	0.342618	1.89107e-10	5.57137e-08	dw		Pcbp3	-0.519488	5.97492	4.69789e-08	1.39749e-05	other
Lmna	0.313941	7.59012	4.33891e-08	1.26766e-05	other		Clip1	0.392385	8.89739	1.90695e-10	5.57137e-08	other		Cnot6	0.3161	6.0217	4.94762e-08	1.4422e-05	other
Gm6091	0.88979	2.24575	4.5915e-08	1.31792e-05	other		Rfk	-0.403389	6.03083	1.94775e-10	5.59072e-08	other		Ids	0.940705	3.66546	5.02449e-08	1.4422e-05	other
Cbr2	5.48303	-1.90344	5.25147e-08	1.48137e-05	up		Polr2j	-0.429863	6.21794	2.80451e-10	7.91114e-08	other		Col6a2	-4.05957	-0.671682	5.22694e-08	1.47445e-05	dw
Clip1	0.335696	8.89739	5.57196e-08	1.52098e-05	other		Syndig1	1.81277	0.94993	4.14426e-10	1.1321e-07	up		Cep19	0.886419	3.31487	7.03012e-08	1.94208e-05	other
Mcm3ap	0.242349	8.63687	5.58858e-08	1.52098e-05	other		Ncaph2	0.332305	5.5735	4.15171e-10	1.1321e-07	other		Fst	-2.60031	0.670213	7.1221e-08	1.94208e-05	dw
Dnajc14	0.250746	7.36184	5.6708e-08	1.52098e-05	other		Hsp90aa1	-0.338902	10.5343	4.86917e-10	1.30597e-07	other		Gpr180	0.261075	6.41389	7.73014e-08	2.07332e-05	other
Iqgap3	0.293245	7.32067	6.18977e-08	1.6334e-05	other		Tll1	0.644407	5.87977	5.30313e-10	1.39943e-07	other		Gm45272	-0.421943	6.01089	8.30966e-08	2.19281e-05	other
Angptl8	3.13963	-1.02305	7.42779e-08	1.92899e-05	up		Rad51ap2	-0.828103	5.03258	5.4775e-10	1.4225e-07	other		Rab3d	0.217947	7.76749	9.25536e-08	2.4036e-05	other
Dynll1	-0.406776	6.55265	1.00756e-07	2.57573e-05	other		Rnf40	0.397585	7.91496	6.07101e-10	1.552e-07	other		Nup37	0.463213	5.75802	9.71995e-08	2.48352e-05	other
Dgcr14	0.325097	6.51618	1.17538e-07	2.95852e-05	other		Sorl1	0.450941	7.76131	6.43575e-10	1.61993e-07	other		Senp3	0.440655	6.1404	9.95124e-08	2.48352e-05	other
Rpl31-ps8	-1.50951	0.063345	1.24357e-07	3.08275e-05	dw		Cdkn2aip	0.394099	6.12562	6.69886e-10	1.66061e-07	other		Fry	-0.311344	7.38951	1.00185e-07	2.48352e-05	other
Akt1s1	0.374887	6.03483	1.38428e-07	3.38034e-05	other		Gm4961	-0.521947	6.42669	7.332e-10	1.79043e-07	other		Mier3	0.318826	7.30614	1.08585e-07	2.65158e-05	other
Nup37	0.455359	5.75802	1.69143e-07	4.04654e-05	other		Nup37	0.531915	5.75802	8.6086e-10	2.07126e-07	other		Fbxl22	0.805261	2.75881	1.1125e-07	2.6767e-05	other
Gcm2	0.701816	4.20858	1.70657e-07	4.04654e-05	other		AA474408	2.12231	0.0846938	1.18323e-09	2.80564e-07	up		Cux2	-0.707346	5.39997	1.37763e-07	3.26657e-05	other
Polr2i	0.387936	4.95059	1.76081e-07	4.11551e-05	other		Tspyl4	-0.496687	5.00928	1.20279e-09	2.81126e-07	other		Cycs	-0.487366	4.84468	1.6239e-07	3.79553e-05	other
Akt1	0.336794	6.81441	2.05718e-07	4.7405e-05	other		Zp2	-0.590172	10.1267	1.30778e-09	3.01361e-07	other		Arhgef6	-2.3183	-0.128542	1.77002e-07	4.07877e-05	dw
Ipmk	0.27649	7.99748	2.08974e-07	4.74865e-05	other		Tmem8b	-0.5321	4.33858	1.36541e-09	3.10271e-07	other		Erich1	0.721563	2.80501	1.81513e-07	4.12462e-05	other
Prickle1	0.295053	9.07904	2.14052e-07	4.79741e-05	other		Gm24260	2.08864	-0.749804	1.40669e-09	3.15271e-07	up		Zfp512	-0.703561	4.28482	2.06194e-07	4.6213e-05	other
Syce2	0.313585	8.34809	2.22856e-07	4.88875e-05	other		Laptm4b	-0.34475	8.21904	1.45924e-09	3.22629e-07	other		Peli1	0.33045	7.23394	2.23592e-07	4.84148e-05	other
Cdc6	0.387982	6.71422	2.24104e-07	4.88875e-05	other		Dmap1	0.394315	6.16121	1.61698e-09	3.52739e-07	other		Ccdc155	-0.555159	6.16995	2.23867e-07	4.84148e-05	other
Dcaf5	0.434322	7.4561	2.34765e-07	5.05393e-05	other		Rab5c	0.294727	6.82634	1.80433e-09	3.8843e-07	other		Pla2g16	-2.73324	-0.643473	2.25779e-07	4.84148e-05	dw
Snord17	-1.90963	3.44021	2.84381e-07	6.04255e-05	dw		Tm2d1	-0.362122	5.79798	1.88232e-09	3.99957e-07	other		Gm8566	-1.30105	1.40279	2.27855e-07	4.84148e-05	dw
Tacc1	0.286005	7.54993	2.94203e-07	6.17111e-05	other		Dstn	-0.361016	6.21939	1.93673e-09	4.06098e-07	other		Ubr3	0.290703	6.79925	2.41096e-07	5.02234e-05	other
Nat14	-0.456884	5.53762	3.47196e-07	7.19046e-05	other		Tuba1c	-0.917799	5.04953	1.96087e-09	4.06098e-07	other		Ttc13	0.627968	4.2414	2.42506e-07	5.02234e-05	other
Tm2d1	-0.311054	5.79798	3.52256e-07	7.20407e-05	other		Dnah8	0.315574	6.96188	2.2056e-09	4.46774e-07	other		Cd300lf	-0.68221	4.5409	2.49202e-07	5.09648e-05	other
Tmcc2	0.325047	7.67965	3.80343e-07	7.68247e-05	other		Prickle1	0.339385	9.07904	2.22508e-09	4.46774e-07	other		Zbtb46	0.254412	7.27208	2.6498e-07	5.35227e-05	other
Mafg	0.342162	5.99919	3.92052e-07	7.82238e-05	other		Erdr1	1.84222	1.5222	2.23919e-09	4.46774e-07	up		Cntn4	-0.671231	4.93558	2.75728e-07	5.50145e-05	other
Pola1	0.302277	7.21551	4.05402e-07	7.90117e-05	other		Gm15564	1.41604	3.03433	2.33936e-09	4.61135e-07	up		Ribc1	-0.4851	4.45609	2.9601e-07	5.83496e-05	other
St3gal6	0.515586	3.74827	4.05659e-07	7.90117e-05	other		Frg1	-0.391876	5.25066	2.52401e-09	4.9161e-07	other		Srsf5	-0.381588	5.54454	3.11205e-07	6.06146e-05	other
Gm12346	-0.829857	4.3656	4.11772e-07	7.92589e-05	other		Snrpf	-0.739813	2.25754	2.65862e-09	5.11737e-07	other		Ppa1	-0.357829	6.80876	3.64214e-07	6.87772e-05	other
Polr2j	-0.343808	6.21794	4.61476e-07	8.70246e-05	other		Ipmk	0.315337	7.99748	2.75668e-09	5.24442e-07	other		Aldh1a2	-0.664112	5.44177	3.66598e-07	6.87772e-05	other
Adrm1	0.309656	6.66994	4.68293e-07	8.70246e-05	other		Cirbp	0.3723	5.22866	2.91312e-09	5.47835e-07	other		Mir6236	0.639906	6.29892	3.67829e-07	6.87772e-05	other
Mprip	0.290915	8.41083	4.76128e-07	8.70246e-05	other		Gnas	-0.775738	3.58666	2.97808e-09	5.53686e-07	other		Htra4	0.320724	4.94931	3.69928e-07	6.87772e-05	other
Rbfox2	0.23656	8.1364	4.81746e-07	8.70246e-05	other		Ube2c	-0.48184	6.11507	3.10357e-09	5.70534e-07	other		Lzts2	0.34646	6.10679	3.76716e-07	6.92523e-05	other
Pfn2	-0.500577	4.15881	4.8529e-07	8.70246e-05	other		Akt1s1	0.41804	6.03483	3.30125e-09	5.9936e-07	other		Adpgk	0.294709	6.77533	4.11658e-07	7.41271e-05	other
Rnu1b2	-6.44397	-0.725649	4.87067e-07	8.70246e-05	dw		Cdc25a	0.358299	7.71396	3.33365e-09	5.9936e-07	other		Ppil3	-0.522817	4.6963	4.12295e-07	7.41271e-05	other
Ifitm6	-0.468038	5.04967	4.8935e-07	8.70246e-05	other		n-R5-8s1	0.746407	4.64578	3.457e-09	6.14782e-07	other		Adgra2	1.59988	1.08837	4.18189e-07	7.43695e-05	up
Gm25890	-6.02321	-0.911362	5.15079e-07	9.06151e-05	dw		Rnu12	1.09428	2.92088	3.93179e-09	6.917e-07	up		Rpl12	-0.384958	4.36623	4.47868e-07	7.87911e-05	other
Snf8	0.415656	3.92426	5.30549e-07	9.23437e-05	other		Hnrnpab	0.371123	6.61306	4.40332e-09	7.66412e-07	other		Pithd1	0.293902	6.40908	4.61905e-07	8.0396e-05	other
Cdkn2aip	0.321527	6.12562	5.68618e-07	9.79279e-05	other		Pdcd2l	0.298964	6.44089	4.45952e-09	7.68022e-07	other		Tmem170	0.690728	3.89668	4.92065e-07	8.4744e-05	other
Tspyl4	-0.411194	5.00928	5.9673e-07	0.000101699	other		1810022K09Rik	-0.534512	3.94855	6.48108e-09	1.10455e-06	other		Ski	0.223218	9.5317	5.16273e-07	8.79868e-05	other
Ints6	0.262738	6.63994	6.37276e-07	0.000107489	other		Rwdd1	-0.383232	5.17401	6.80859e-09	1.14841e-06	other		Col1a2	-4.63813	0.556644	5.65105e-07	9.53163e-05	dw
1810022K09Rik	-0.460745	3.94855	6.74201e-07	0.000112476	other		Gm7224	1.48263	0.326304	7.49399e-09	1.24091e-06	up		Yes1	0.280844	6.96544	5.73219e-07	9.56983e-05	other
Gm25256	3.11701	-1.11828	6.86506e-07	0.000112476	up		Psmc4	0.352019	6.81334	7.52204e-09	1.24091e-06	other		Pnn	-0.520115	7.79678	5.85504e-07	9.6762e-05	other
Ncaph2	0.267103	5.5735	6.87462e-07	0.000112476	other		Gm22009	-1.32407	2.16442	7.58455e-09	1.24091e-06	dw		Memo1	0.318153	5.49506	5.9413e-07	9.72056e-05	other
Mb21d1	0.264253	6.98345	7.22185e-07	0.000116987	other		Gm45663	0.879595	4.43156	7.90192e-09	1.28003e-06	other		Mgp	-4.72488	-1.1126	6.08888e-07	9.86339e-05	dw
Kank2	0.518902	5.86712	7.90194e-07	0.000126749	other		Slk	0.390038	6.99646	9.29825e-09	1.49146e-06	other		Vdac2	-0.428184	5.91319	6.19857e-07	9.94264e-05	other
Gm26726	-1.3876	0.530328	8.01888e-07	0.000127376	dw		Zfp40	-1.09404	3.14042	1.02421e-08	1.6269e-06	dw		Golph3	0.313785	8.21727	6.52298e-07	0.000103614	other
Dynlt3	-0.839926	4.8985	8.917e-07	0.000140181	other		Ranbp9	0.288745	8.73017	1.03606e-08	1.6299e-06	other		Herc3	0.354876	6.21161	6.98539e-07	0.000109892	other
Bod1	0.363098	7.67925	8.99641e-07	0.000140181	other		Ube3a	-0.391635	7.26452	1.07641e-08	1.67726e-06	other		Hnrnpd	-0.471	7.1972	7.06887e-07	0.000110146	other
Rnf187	0.285016	6.90453	9.48559e-07	0.000146409	other		Ncbp1	-1.22341	3.09866	1.17495e-08	1.79885e-06	dw		Tsr1	0.598381	3.72507	7.15915e-07	0.000110501	other
Snrpf	-0.61772	2.25754	9.85733e-07	0.000150725	other		Arhgap20os	-0.26777	8.03713	1.18047e-08	1.79885e-06	other		Fscn1	-1.08983	2.4127	7.51713e-07	0.000114942	dw
Carmil2	0.577766	5.0877	1.00372e-06	0.000152054	other		Syce2	0.344534	8.34809	1.18743e-08	1.79885e-06	other		AC156568.2	-0.678284	5.16789	7.63434e-07	0.000115653	other
Gm25835	-1.76391	3.21032	1.03681e-06	0.000155627	dw		Ing3	0.38505	6.38432	1.32359e-08	1.98524e-06	other		Mn1	0.448568	6.7898	7.77923e-07	0.000115749	other
Aldoa	0.326924	6.40213	1.09093e-06	0.000161167	other		Osbpl11	0.36678	8.10443	1.33474e-08	1.98524e-06	other		Ak4	0.338295	6.73999	7.78216e-07	0.000115749	other
Sbk3	-0.542397	5.22194	1.09343e-06	0.000161167	other		Adgrb3	0.568031	4.27258	1.38278e-08	2.03817e-06	other		Klhdc2	0.234501	8.38709	8.71906e-07	0.000128516	other
Cox6c	-0.270886	6.28133	1.18694e-06	0.000173389	other		Synrg	0.260106	6.97116	1.57506e-08	2.289e-06	other		Tspyl2	-0.621791	4.22788	9.02279e-07	0.000131805	other
Dnal4	0.361239	6.36722	1.3308e-06	0.000192683	other		Xrn1	0.31799	6.02103	1.58094e-08	2.289e-06	other		Samd1	0.385882	7.16561	9.44286e-07	0.000136721	other
Rab5c	0.238173	6.82634	1.38684e-06	0.000198579	other		Adprh	-0.497899	5.42594	1.71857e-08	2.46645e-06	other		Strip2	0.412418	5.5402	9.73858e-07	0.000139766	other
Hgsnat	-0.565129	3.54718	1.3993e-06	0.000198579	other		Clpb	0.287909	6.53812	1.76776e-08	2.51499e-06	other		Nceh1	0.325226	7.69784	9.85596e-07	0.00014022	other
Ung	0.275667	6.39675	1.40793e-06	0.000198579	other		Tctn2	0.450851	5.10739	1.79269e-08	2.52847e-06	other		Il17f	0.374123	5.08785	1.01023e-06	0.000142486	other
C1qbp	0.319189	5.34711	1.51877e-06	0.000212381	other		Fcho1	0.419299	6.25219	1.82791e-08	2.55611e-06	other		Edem1	0.305282	6.45016	1.04854e-06	0.000146626	other
Gm25776	-1.13023	2.38608	1.56315e-06	0.000215325	dw		Parl	0.316955	7.96986	2.15539e-08	2.9885e-06	other		Twf1	0.364932	5.17549	1.1072e-06	0.000153516	other
Rpl12	-0.369444	4.36623	1.56614e-06	0.000215325	other		Gm25256	3.43746	-1.11828	2.24062e-08	3.08057e-06	up		Afg1l	-0.579057	3.68801	1.17189e-06	0.00016112	other
Usp21	0.392981	6.02104	1.63126e-06	0.000222408	other		Bora	0.316181	6.76223	2.32034e-08	3.16358e-06	other		Lgals1	-3.44145	-0.314047	1.19054e-06	0.000162321	dw
Kif5b	0.575874	6.43924	1.65102e-06	0.000223243	other		Morc2a	-0.410425	6.15622	2.49805e-08	3.37773e-06	other		Rims3	0.366227	5.28239	1.21328e-06	0.000164054	other
Gm24260	1.71123	-0.749804	1.6789e-06	0.000225152	up		Zfp978	-0.713743	4.09996	2.5533e-08	3.42414e-06	other		Anxa5	-0.848154	2.96366	1.27495e-06	0.00017098	other
Prim2	0.269072	6.12276	1.69771e-06	0.000225823	other		Ints8	0.300289	6.41293	2.61549e-08	3.47903e-06	other		Emilin2	-0.330427	7.27309	1.4048e-06	0.000186862	other
Tmem258	-0.569943	3.52319	1.88671e-06	0.000247712	other		Prkg1	0.570799	5.1656	2.73585e-08	3.60734e-06	other		Aplf	-0.376922	6.06266	1.43265e-06	0.000189029	other
Zfp42	-1.88109	-0.0523996	1.9142e-06	0.000247712	dw		Ttc7b	0.324224	5.71751	2.75605e-08	3.60734e-06	other		Sgce	1.25848	0.712579	1.46525e-06	0.000191513	up
Znhit2	0.357246	4.91248	1.91707e-06	0.000247712	other		Dsn1	0.233217	7.91119	3.56413e-08	4.62799e-06	other		Ldha	-3.06421	1.04216	1.48579e-06	0.000191513	dw
Ube2c	-0.384284	6.11507	1.92283e-06	0.000247712	other		Csnk2a2	0.261487	7.22522	3.70303e-08	4.76288e-06	other		Rrp9	-0.552168	4.07848	1.48659e-06	0.000191513	other
Dusp22	-1.67127	0.195382	1.94652e-06	0.000248805	dw		Mtf2	0.300541	6.20618	3.72623e-08	4.76288e-06	other		Wasf3	-0.360154	6.18379	1.51962e-06	0.000194238	other
Klc1	0.366419	5.60806	2.02634e-06	0.000256999	other		Ints6	0.28855	6.63994	3.91132e-08	4.9607e-06	other		Hnrnph1	-0.292371	6.76856	1.53934e-06	0.000195234	other
Hip1r	0.257801	7.69154	2.06792e-06	0.000260255	other		Wdr37	0.328313	7.35725	4.16114e-08	5.23695e-06	other		Plekhb2	0.699409	4.13873	1.64999e-06	0.000206639	other
Gm10033	-0.431437	5.67539	2.18101e-06	0.000272393	other		Enpp2	-0.721678	4.40691	4.55968e-08	5.69473e-06	other		2023-03-05	0.268586	8.23886	1.65654e-06	0.000206639	other
Bin3	0.365236	5.74503	2.20054e-06	0.000272712	other		Mest	0.373758	6.70962	4.67604e-08	5.7958e-06	other		Col6a1	-4.16029	-0.0712582	1.66736e-06	0.000206639	dw
Mrps18b	-0.484218	3.49036	2.2169e-06	0.000272712	other		Oog4	-0.331273	8.70805	5.03109e-08	6.18899e-06	other		P3h4	-3.30863	-0.710729	1.67978e-06	0.000206639	dw
Slc45a4	-0.611275	5.16586	2.26431e-06	0.000275614	other		Tmem47	-1.09747	4.34561	5.2185e-08	6.37164e-06	dw		Cpe	-1.74621	1.73745	1.72079e-06	0.000207709	dw
Enpp2	-0.623694	4.40691	2.27418e-06	0.000275614	other		Gpn2	0.356009	5.76354	5.78871e-08	7.01548e-06	other		Scnm1	-0.486151	4.12245	1.72456e-06	0.000207709	other
Snora41	-2.69218	-0.846003	2.37153e-06	0.000285299	dw		Zp3	-0.391236	9.42844	5.98299e-08	7.19762e-06	other		Ccdc59	-0.422849	5.27851	1.72657e-06	0.000207709	other
Parl	0.267629	7.96986	2.45486e-06	0.000293167	other		Mafg	0.36398	5.99919	6.14833e-08	7.30132e-06	other		D1Ertd622e	0.39237	7.23368	1.73976e-06	0.000207768	other
Aldh2	-0.249776	7.07225	2.47989e-06	0.00029401	other		Ppp1r35	0.670006	3.45563	6.15844e-08	7.30132e-06	other		Nob1	0.821995	2.83795	1.89995e-06	0.000225255	other
Fgfr1	0.336952	5.41805	2.67794e-06	0.000315207	other		Dnal4	0.402067	6.36722	6.5052e-08	7.65694e-06	other		Tmem135	0.296442	5.51314	1.99392e-06	0.000234695	other
Akr1a1	0.298421	6.86178	2.79448e-06	0.000326574	other		Gm11512	-0.58008	4.54546	6.61589e-08	7.73162e-06	other		Slc26a7	-2.59403	0.23092	2.04835e-06	0.000239379	dw
Lsm8	-1.244	1.55222	2.84305e-06	0.000329894	dw		Fkbp4	-0.862665	4.23092	6.74801e-08	7.83008e-06	other		Tubb6	0.242669	8.42645	2.16918e-06	0.000251702	other
H2afj	0.46171	4.2158	2.88853e-06	0.000331231	other		Gm16072	-1.16773	0.719687	7.02659e-08	8.09592e-06	dw		Lmln	0.771117	3.82959	2.34091e-06	0.000269716	other
Ugt8a	-0.877203	4.01292	2.89506e-06	0.000331231	other		Mir6236	0.676432	6.29892	7.32593e-08	8.38178e-06	other		Rbmx	-1.96881	0.661354	2.42601e-06	0.000277453	dw
Gm6682	-1.65149	0.423802	3.09031e-06	0.000351116	dw		9030624J02Rik	0.371598	7.46198	7.47662e-08	8.43948e-06	other		Naa30	0.23632	8.84153	2.44198e-06	0.000277453	other
Dmap1	0.308134	6.16121	3.13922e-06	0.000354212	other		Hgsnat	-0.631286	3.54718	7.47953e-08	8.43948e-06	other		Tmem168	0.52303	6.46366	2.49674e-06	0.000281718	other
Rnu3a	-2.17371	2.62791	3.23355e-06	0.000362357	dw		Tuba1b	-0.981875	2.37875	7.56061e-08	8.47255e-06	other		Pptc7	0.237162	6.45299	2.53104e-06	0.000283449	other
Tecr	-0.420828	4.7152	3.30656e-06	0.000368017	other		Mecr	0.393367	5.05647	7.77788e-08	8.65672e-06	other		Bub1	0.26316	7.53596	2.54736e-06	0.000283449	other
Gm13136	-1.36002	0.268371	3.72906e-06	0.000410132	dw		Atp9a	0.269576	6.65503	8.52024e-08	9.36415e-06	other		Reep5	0.331376	5.44775	2.57255e-06	0.000283449	other
Cox7a2	-0.51296	4.4866	3.73508e-06	0.000410132	other		Med22	0.332395	6.35336	8.55544e-08	9.36415e-06	other		Utrn	-0.558277	6.40367	2.58138e-06	0.000283449	other
n-R5-8s1	0.587771	4.64578	3.83208e-06	0.000417977	other		Bcr	0.304766	6.95199	8.58519e-08	9.36415e-06	other		Atp8b1	1.1127	1.98407	2.69318e-06	0.000291335	up
Ptges3	-0.247354	6.86976	3.91012e-06	0.000423665	other		Ttc37	0.257092	8.10827	8.74279e-08	9.4729e-06	other		Nup133	0.370737	5.22719	2.70204e-06	0.000291335	other
4930451I11Rik	0.513931	3.3224	3.94158e-06	0.000424264	other		Vps9d1	0.28756	6.20335	8.96677e-08	9.65166e-06	other		Myh2	-0.829811	3.88325	2.70661e-06	0.000291335	other
Rgs3	0.323245	5.82619	4.03797e-06	0.000431798	other		Mrps35	0.329594	5.54394	9.26458e-08	9.86464e-06	other		Nop9	0.360118	5.04545	2.75795e-06	0.000293265	other
Nat8l	-2.17279	0.194981	4.22788e-06	0.000449171	dw		Fasn	-0.511988	5.03052	9.37269e-08	9.86464e-06	other		Thsd7a	-0.325549	6.64284	2.76039e-06	0.000293265	other
Pard6b	0.304629	7.38402	4.50774e-06	0.000475814	other		Faxc	-0.79695	3.34623	9.42987e-08	9.86464e-06	other		Spam1	-0.567207	4.48087	2.87666e-06	0.000303645	other
Zfp653	0.302119	6.12068	4.71458e-06	0.000494456	other		Stoml2	0.286541	5.65098	9.45361e-08	9.86464e-06	other		Gm15688	0.533817	2.7061	2.92653e-06	0.000304514	other
Osbpl11	0.296618	8.10443	4.75613e-06	0.000495637	other		Elavl2	0.310189	8.22327	9.48544e-08	9.86464e-06	other		Cdk5rap2	-0.332561	7.77202	2.93654e-06	0.000304514	other
Inpp5d	0.237157	5.81974	5.07345e-06	0.000525359	other		Rnf17	0.259299	7.31433	9.52639e-08	9.86464e-06	other		Bmp15	0.30186	10.763	2.94072e-06	0.000304514	other
Cpox	0.373322	6.05353	5.38869e-06	0.000554493	other		Zfp653	0.349013	6.12068	9.96345e-08	1.02523e-05	other		Dusp14	0.353506	7.01605	3.01065e-06	0.000309794	other
Dlgap5	0.376196	8.50885	5.52512e-06	0.000564978	other		Tmcc2	0.339617	7.67965	1.0394e-07	1.06285e-05	other		Sema3g	-2.30214	-0.168081	3.06553e-06	0.00031347	dw
Hspe1	-0.468144	5.45894	5.9205e-06	0.000601648	other		Ccdc62	0.528876	5.79886	1.04709e-07	1.06406e-05	other		Usp2	0.227698	6.85208	3.17764e-06	0.000322915	other
Utp6	0.265522	6.60288	6.25194e-06	0.000631407	other		Prdm4	0.259391	6.85868	1.06006e-07	1.07059e-05	other		Bclaf1	-0.249157	7.09234	3.23517e-06	0.000326732	other
Gon4l	0.311518	7.43695	6.7945e-06	0.000676375	other		Dok4	0.486096	5.09179	1.08003e-07	1.08407e-05	other		Pip4k2c	0.372193	5.51331	3.27565e-06	0.000328791	other
Mtmr4	0.197036	7.4935	6.80366e-06	0.000676375	other		Ttc38	-0.825805	2.74152	1.09574e-07	1.09098e-05	other		Med13	0.37547	7.63743	3.31291e-06	0.000330503	other
Sdc1	0.222644	7.57516	6.82121e-06	0.000676375	other		Ifitm6	-0.493671	5.04967	1.10672e-07	1.09098e-05	other		Pcolce	-3.81355	-0.445176	3.49635e-06	0.000346689	dw
Hmgcs2	-2.51126	1.08468	6.87894e-06	0.00067799	dw		Polr3a	0.27995	8.50603	1.10691e-07	1.09098e-05	other		D6Wsu163e	-0.36457	5.97974	3.5995e-06	0.000354767	other
Rpap3	0.366336	6.75146	6.95976e-06	0.000681848	other		Tacc1	0.2947	7.54993	1.18034e-07	1.15638e-05	other		Fam53b	0.354314	5.82948	3.78897e-06	0.000369633	other
Gltscr1l	0.404419	5.34728	7.08397e-06	0.000689886	other		Mprip	0.304299	8.41083	1.29663e-07	1.26275e-05	other		Cfap53	-0.603484	5.20393	3.79551e-06	0.000369633	other
Tlr9	-0.539587	4.0743	7.30581e-06	0.00070728	other		Ppm1g	-0.647588	4.68328	1.33075e-07	1.28831e-05	other		Pigq	0.283539	5.68342	3.92138e-06	0.000377733	other
Mrto4	0.316819	5.49389	7.37398e-06	0.000707649	other		Slc4a2	0.370437	5.14463	1.35264e-07	1.30179e-05	other		Pde12	0.397619	5.31298	3.93556e-06	0.000377733	other
Mecr	0.331237	5.05647	7.39613e-06	0.000707649	other		Esyt1	0.31297	6.63727	1.42914e-07	1.36738e-05	other		Dgkh	0.349155	5.79443	3.94795e-06	0.000377733	other
Aldh9a1	0.193312	7.94404	7.49228e-06	0.000712681	other		Zfp944	-0.429498	5.75429	1.49658e-07	1.42358e-05	other		Vps37a	0.311811	6.56105	4.0219e-06	0.000380846	other
Brwd1	0.208941	9.36086	8.0642e-06	0.00076265	other		Gm21378	2.25969	-1.12722	1.56161e-07	1.47685e-05	up		Ptbp3	0.426313	6.81403	4.03191e-06	0.000380846	other
Psmc4	0.272595	6.81334	8.46942e-06	0.000796369	other		9430021M05Rik	-0.603131	3.6693	1.7208e-07	1.61689e-05	other		Atic	-0.453155	5.1151	4.05415e-06	0.000380846	other
Bola1	0.448702	4.14522	8.78921e-06	0.000821716	other		Gyg	-0.269609	9.052	1.72946e-07	1.61689e-05	other		Stk10	-0.819611	5.27687	4.08695e-06	0.000380846	other
Zp2	-0.427969	10.1267	9.29578e-06	0.000864137	other		Sycp2l	0.341018	6.60867	1.77868e-07	1.64077e-05	other		Slc9a3	0.305311	6.9696	4.09687e-06	0.000380846	other
Inha	-1.59542	2.22125	9.46248e-06	0.000874665	dw		9330182L06Rik	0.372252	6.38681	1.78666e-07	1.64077e-05	other		Wdr53	-0.364262	5.36627	4.18264e-06	0.000386622	other
Rpl34	-0.328398	5.38503	9.68041e-06	0.000884161	other		Tubb6	0.266941	8.42645	1.79483e-07	1.64077e-05	other		Ninj1	0.294569	7.36944	4.27522e-06	0.00039296	other
Tpd52l2	0.246547	7.14706	9.73455e-06	0.000884161	other		Utp6	0.305212	6.60288	1.79511e-07	1.64077e-05	other		Zmiz1	-0.364912	6.87763	4.30603e-06	0.000393581	other
Ranbp9	0.223924	8.73017	9.74922e-06	0.000884161	other		Tfdp1	0.261302	6.57948	1.82169e-07	1.65581e-05	other		Gspt1	-0.305194	6.83887	4.42652e-06	0.000402346	other
Gfm1	0.255631	6.89765	9.78138e-06	0.000884161	other		Tpd52l2	0.288885	7.14706	1.87269e-07	1.69277e-05	other		Gm12346	-0.744837	4.3656	4.45439e-06	0.000402642	other
Rps13-ps2	-1.06714	0.697594	1.02065e-05	0.000917518	dw		Mcm3ap	0.232154	8.63687	1.8882e-07	1.69741e-05	other		Irx3	-2.54716	-0.0419104	4.48889e-06	0.000403531	dw
4933427D06Rik	0.332563	9.64182	1.03925e-05	0.000929137	other		Tjp2	0.373073	6.99741	1.90812e-07	1.70594e-05	other		Tcea1-ps1	-0.842881	3.22166	4.82751e-06	0.000430665	other
Prdx1	-0.280787	7.15719	1.08856e-05	0.000966469	other		Trp53inp2	-0.293244	7.33505	2.06538e-07	1.8365e-05	other		Zbtb7c	-0.665738	3.89316	4.84337e-06	0.000430665	other
Col17a1	2.57897	-0.890874	1.09734e-05	0.000966469	up		C87198	-0.526395	3.73589	2.10708e-07	1.86346e-05	other		Rsrp1	-0.638905	4.75709	5.03447e-06	0.000440812	other
Gstm5	-0.319759	5.7992	1.09873e-05	0.000966469	other		Nudt21	-1.02396	2.86866	2.12404e-07	1.86836e-05	dw		Cdk2	0.492372	5.05745	5.03677e-06	0.000440812	other
Cadps2	-0.731184	4.13363	1.10702e-05	0.000968552	other		Fam98b	0.36876	5.17883	2.1499e-07	1.88099e-05	other		Apoa4	-3.37516	-1.04155	5.04747e-06	0.000440812	dw
Exosc2	-0.710872	2.77537	1.1277e-05	0.000973322	other		Ercc6	0.415989	5.82897	2.20752e-07	1.92113e-05	other		Parpbp	0.393888	4.13223	5.06526e-06	0.000440812	other
Tfdp1	0.222144	6.57948	1.13004e-05	0.000973322	other		Bod1	0.381984	7.67925	2.22203e-07	1.92353e-05	other		Gm8822	-0.969388	2.58664	5.10868e-06	0.000440859	other
Ruvbl2	0.276781	6.90127	1.13032e-05	0.000973322	other		Ccp110	0.432113	7.27667	2.41162e-07	2.07316e-05	other		Vapa	0.413021	6.55379	5.11969e-06	0.000440859	other
Cdt1	0.254004	7.34804	1.17167e-05	0.000999696	other		Inha	-1.87727	2.22125	2.42023e-07	2.07316e-05	dw		Rnf138	0.473803	4.95772	5.2191e-06	0.000447066	other
Dlg1	0.279562	6.3607	1.17317e-05	0.000999696	other		Lamb2	0.629241	3.19878	2.45332e-07	2.09056e-05	other		Slc12a9	0.36326	5.31969	5.2748e-06	0.000449484	other
Actn1	0.345829	7.08616	1.22041e-05	0.00102867	other		Prr5l	0.280082	6.4489	2.47013e-07	2.09398e-05	other		Xist	-7.09624	3.30378	5.37504e-06	0.000455653	dw
4930539E08Rik	-0.847999	3.08021	1.22344e-05	0.00102867	other		Tada3	0.391833	6.35035	2.57779e-07	2.17035e-05	other		C430049B03Rik	-5.27308	0.24537	5.57619e-06	0.000470268	dw
Gm22767	-0.946794	1.12529	1.22851e-05	0.00102867	other		Supv3l1	0.34445	6.66582	2.58675e-07	2.17035e-05	other		Auts2	-0.291166	8.57485	5.64291e-06	0.000473455	other
Trim35	-1.11297	4.30656	1.23232e-05	0.00102867	dw		Marveld2	-0.695074	4.23168	2.69138e-07	2.24662e-05	other		Cul5	0.352868	7.41833	5.7669e-06	0.000479456	other
Tfpt	0.347717	6.09695	1.24728e-05	0.00103588	other		Ifrd1	0.450731	6.15383	2.75559e-07	2.28854e-05	other		Pcnx3	0.575311	5.26119	5.77305e-06	0.000479456	other
Sars2	0.428722	3.51757	1.25978e-05	0.00104097	other		Bin3	0.394549	5.74503	2.78971e-07	2.30517e-05	other		Trnp1	0.480296	4.81503	5.84357e-06	0.000482862	other
Kcng3	-0.742028	2.97277	1.27294e-05	0.00104656	other		Helq	0.366571	8.25598	2.82316e-07	2.32109e-05	other		Slc45a3	0.288522	9.8889	6.04908e-06	0.000497332	other
Evl	0.410472	6.68226	1.2846e-05	0.00105087	other		Rpap3	0.416387	6.75146	2.85513e-07	2.33401e-05	other		Gm4925	0.463481	3.47885	6.14773e-06	0.000502915	other
Tuba1b	-0.7845	2.37875	1.29349e-05	0.00105288	other		Usp21	0.418803	6.02104	2.88149e-07	2.33401e-05	other		Sfi1	0.992845	5.16457	6.22458e-06	0.000506668	other
Elk1	0.523325	3.67914	1.31211e-05	0.00106275	other		Pabpc1	-1.17146	5.50633	2.88167e-07	2.33401e-05	dw		Fam217a	-0.504079	5.93964	6.2758e-06	0.000508308	other
Med26	0.235014	7.01249	1.32002e-05	0.00106388	other		Eefsec	0.384647	5.60705	3.05276e-07	2.45062e-05	other		Pclo	-0.431804	6.17104	6.33235e-06	0.000510363	other
Khsrp	0.271592	8.56763	1.34681e-05	0.00108015	other		5430416N02Rik	0.984611	0.962587	3.05559e-07	2.45062e-05	other		Smpd1	0.312138	6.23182	6.4668e-06	0.000518644	other
Sipa1l1	0.325689	8.41646	1.36404e-05	0.00108864	other		Nat14	-0.461907	5.53762	3.12788e-07	2.49635e-05	other		Bgn	-0.830662	2.46133	6.73405e-06	0.000537443	other
4930413G21Rik	-0.997183	0.965571	1.38143e-05	0.00109716	other		Asph	0.400564	6.2285	3.30229e-07	2.62275e-05	other		Fxyd1	-5.32794	-1.61799	6.77789e-06	0.000538316	dw
Rpp38	0.364116	4.84638	1.39131e-05	0.00109967	other		Gm20548	0.498289	5.69274	3.33498e-07	2.63592e-05	other		Gm18757	-0.765593	3.18218	6.8686e-06	0.000542885	other
Acoxl	0.462601	4.01426	1.41127e-05	0.00111008	other		Zbtb8b	0.29459	6.48376	3.38114e-07	2.65956e-05	other		Spin3-ps	-1.73434	0.0314543	6.91682e-06	0.000544068	dw
Oog4	-0.263337	8.70805	1.44066e-05	0.00112778	other		Gon4l	0.35166	7.43695	3.42487e-07	2.68073e-05	other		Ugcg	0.546042	5.92391	7.00209e-06	0.000548139	other
Pin1rt1	0.358915	6.27197	1.47024e-05	0.00114104	other		Mtmr4	0.221695	7.4935	3.44083e-07	2.68073e-05	other		Acer3	-0.606124	3.82835	7.09041e-06	0.00055241	other
Gm20768	0.956687	0.543852	1.47155e-05	0.00114104	other		St3gal6	0.520168	3.74827	3.47652e-07	2.69571e-05	other		Terf2	-0.350548	6.04515	7.12632e-06	0.000552577	other
Wdr92	0.346031	5.48909	1.50492e-05	0.00115716	other		Arpc1a	-0.700021	3.45004	3.56117e-07	2.74831e-05	other		Fbxw22	0.278257	7.19364	7.16451e-06	0.000552918	other
Tbc1d8	0.173632	8.40141	1.50695e-05	0.00115716	other		Gpatch2l	0.399054	5.88834	3.58547e-07	2.75408e-05	other		Kantr	0.684804	4.31298	7.26007e-06	0.00055631	other
Mybl2	0.218109	8.07468	1.51693e-05	0.00115716	other		Pcnt	0.394607	10.3234	3.67778e-07	2.81179e-05	other		Pdlim4	-3.03771	-1.03427	7.27647e-06	0.00055631	dw
Lpcat4	0.362272	5.75242	1.52063e-05	0.00115716	other		Srsf2	0.366144	6.61872	3.78096e-07	2.86676e-05	other		Cnbp	0.254911	7.8964	7.48899e-06	0.000569894	other
Tjap1	0.317545	6.26666	1.55057e-05	0.00117448	other		Hmg20b	0.464325	4.62729	3.78473e-07	2.86676e-05	other		Fam13a	-1.8417	2.27573	7.75452e-06	0.000587369	dw
Hsp90aa1	-0.234098	10.5343	1.57239e-05	0.00118553	other		Ran	-0.922846	4.84751	4.11854e-07	3.10523e-05	other		Txndc2	-0.269999	7.37519	7.80931e-06	0.000588793	other
Bspry	0.319595	4.90169	1.6076e-05	0.00120651	other		Gm25890	-6.05437	-0.911362	4.32158e-07	3.24337e-05	dw		Plekhh3	0.34595	4.4942	8.10574e-06	0.000605566	other
Zfp930	-0.358874	5.13817	1.62984e-05	0.00121762	other		Hcfc1r1	-0.604251	5.1078	4.48711e-07	3.35222e-05	other		Aox1	-5.36034	-1.42445	8.10579e-06	0.000605566	dw
Osgin1	0.342353	5.32543	1.65008e-05	0.00122234	other		Vps13d	0.36059	8.29975	4.71345e-07	3.50202e-05	other		Gm6382	-0.922644	1.83487	8.24574e-06	0.000613221	other
Zbtb8b	0.249761	6.48376	1.6511e-05	0.00122234	other		Ubac2	0.313236	6.93235	4.73044e-07	3.50202e-05	other		Ephx1	-3.90152	-0.954819	8.45165e-06	0.000625556	dw
Nhp2	0.339431	4.833	1.66278e-05	0.00122544	other		Rnf41	-0.441102	5.25839	4.84916e-07	3.57374e-05	other		Rassf2	-1.73671	0.254663	8.49291e-06	0.000625556	dw
Tekt2	0.822817	2.70049	1.67453e-05	0.00122621	other		Cox7c	-0.70122	3.55363	4.94092e-07	3.62504e-05	other		Brd4	-0.480814	8.87339	8.52631e-06	0.000625556	other
Ppp1r35	0.537549	3.45563	1.67882e-05	0.00122621	other		Nlrp14	-0.368233	10.9847	5.04211e-07	3.68277e-05	other		Clic1	-3.58716	-0.974842	8.71373e-06	0.000636452	dw
Gins4	0.268442	6.43438	1.7104e-05	0.00124373	other		Tmem183a	0.273473	6.3381	5.09159e-07	3.6906e-05	other		Snora47	0.431722	3.99435	9.0186e-06	0.000655792	other
Adprh	-0.376884	5.42594	1.72597e-05	0.00124949	other		Bola1	0.505333	4.14522	5.11458e-07	3.6906e-05	other		Mlycd	0.331322	5.46322	9.11642e-06	0.000657714	other
Cep164	0.223054	7.68121	1.76212e-05	0.00127005	other		Gm5620	-2.33889	-0.480718	5.1205e-07	3.6906e-05	dw		Bmp3	-2.14386	0.0565449	9.12543e-06	0.000657714	dw
Gtf2h3	0.317453	4.96181	1.77786e-05	0.00127258	other		Gm10184	-0.760681	2.4129	5.17962e-07	3.71683e-05	other		Hivep1	-0.435446	9.85499	9.20781e-06	0.000660741	other
Fcho1	0.322619	6.25219	1.78119e-05	0.00127258	other		Plekhj1	0.386924	4.43174	5.21697e-07	3.72461e-05	other		Ank3	-0.354826	6.22126	9.2624e-06	0.000661756	other
Homer2	-0.37959	5.4738	1.80175e-05	0.00127718	other		Satb1	0.300677	7.65636	5.23598e-07	3.72461e-05	other		Emc6	0.407432	5.39495	9.30377e-06	0.000661822	other
Pycr2	0.411145	4.22047	1.80741e-05	0.00127718	other		Actn1	0.394477	7.08616	5.44094e-07	3.85364e-05	other		Nr6a1	0.261111	8.37331	9.49673e-06	0.000672623	other
Bmp6	0.294153	7.72746	1.81104e-05	0.00127718	other		Sipa1l1	0.373822	8.41646	5.57355e-07	3.93055e-05	other		Mob1b	0.619235	6.38772	9.97676e-06	0.00069902	other
Cirbp	0.272221	5.22866	1.82723e-05	0.00128306	other		Dynll1	-0.37955	6.55265	5.73588e-07	4.02172e-05	other		Cfap43	-0.509897	5.61481	1.00599e-05	0.00069902	other
Rpl31	-0.361514	4.82852	1.87184e-05	0.00130586	other		Agtpbp1	0.336125	7.17944	5.75199e-07	4.02172e-05	other		Gnb4	0.188401	7.17582	1.00804e-05	0.00069902	other
Slc25a3	-0.354181	4.45713	1.87566e-05	0.00130586	other		Gm6083	-1.23969	1.49016	5.85749e-07	4.07806e-05	dw		Vim	-4.10552	0.890661	1.00884e-05	0.00069902	dw
Snord15a	-1.48033	2.02966	1.89704e-05	0.00131515	dw		Zzz3	0.29703	7.07568	5.96087e-07	4.13245e-05	other		Rab1b	0.2665	5.81832	1.01034e-05	0.00069902	other
Kctd10	0.322133	6.5994	1.91578e-05	0.001322	other		Exosc3	0.352894	5.07048	6.20696e-07	4.28489e-05	other		Nkain1	0.463451	4.09463	1.01258e-05	0.00069902	other
Zfp758	-0.439361	3.84555	1.92446e-05	0.001322	other		Ahctf1	0.242539	8.21002	6.38707e-07	4.39071e-05	other		BC005624	-0.545605	5.29845	1.02636e-05	0.00070556	other
Supv3l1	0.287036	6.66582	1.93117e-05	0.001322	other		Pard6b	0.329481	7.38402	6.52074e-07	4.46384e-05	other		Fkbpl	-0.320175	5.90742	1.03297e-05	0.000707131	other
9030624J02Rik	0.296482	7.46198	1.95948e-05	0.00133579	other		Slc25a33	-1.2416	1.08611	6.55507e-07	4.46864e-05	dw		Itfg1	0.319238	5.29703	1.0563e-05	0.000720091	other
Tead1	-1.03911	3.90585	1.97476e-05	0.00134063	dw		Zfp518b	-1.69655	0.319248	6.85642e-07	4.64473e-05	dw		Clu	-3.706	1.28341	1.08209e-05	0.000734611	dw
Ppp3ca	-0.725491	3.55338	1.99425e-05	0.00134826	other		Fam160b1	0.377392	5.7452	6.87014e-07	4.64473e-05	other		1110020A21Rik	0.431381	3.97863	1.14372e-05	0.00077324	other
Arhgap20os	-0.198736	8.03713	2.02932e-05	0.00136245	other		Ranbp3	0.420647	7.50668	7.0544e-07	4.74967e-05	other		Gm7308	-1.758	-0.186187	1.17065e-05	0.00078819	dw
Scand1	0.454333	4.99898	2.03189e-05	0.00136245	other		Rnf207	0.485082	3.86079	7.11678e-07	4.77203e-05	other		Clasrp	-0.466032	5.07188	1.19354e-05	0.00079979	other
Npas3	0.718412	3.69907	2.05078e-05	0.0013695	other		Lars2	0.751439	7.34568	7.45583e-07	4.97897e-05	other		Gtf2f1	-0.454089	7.10844	1.19766e-05	0.00079979	other
Atp5b	0.211978	7.29633	2.18853e-05	0.00145555	other		Psmc5	0.395905	6.59128	7.502e-07	4.98944e-05	other		Rab3il1	0.249626	6.98318	1.21168e-05	0.000803115	other
Recql5	0.248462	6.37685	2.23096e-05	0.00147522	other		9430038I01Rik	0.414474	4.34608	7.67591e-07	5.08443e-05	other		AW549877	0.707633	4.27561	1.21448e-05	0.000803115	other
Ing1	0.363998	7.40604	2.23614e-05	0.00147522	other		Plekha1	0.286149	5.78385	7.74774e-07	5.11132e-05	other		Aebp1	-3.24857	0.22483	1.21736e-05	0.000803115	dw
Myef2	0.345616	5.92477	2.26118e-05	0.00148575	other		Lrba	0.231576	6.64699	7.93401e-07	5.21318e-05	other		Aqr	0.396394	6.56719	1.24923e-05	0.000820245	other
Mier3	0.255571	7.30614	2.30094e-05	0.00150583	other		Gm25848	-0.88452	2.03186	8.03838e-07	5.26064e-05	other		Scg3	-0.375286	7.23829	1.25335e-05	0.000820245	other
Strip1	0.221098	6.83811	2.36917e-05	0.00153751	other		Galnt1	0.258178	6.17688	8.13047e-07	5.2997e-05	other		Gm11407	-0.571363	6.29177	1.26748e-05	0.000826184	other
Zfp944	-0.345682	5.75429	2.37975e-05	0.00153751	other		Zfp617	-1.74342	1.50733	8.19416e-07	5.32003e-05	dw		Slc2a12	0.506682	5.07516	1.28614e-05	0.000835019	other
Plcb3	0.4888	3.70531	2.38681e-05	0.00153751	other		Ccdc14	0.299261	8.40771	8.23577e-07	5.3259e-05	other		Tmem158	0.579249	3.23602	1.33068e-05	0.000860526	other
Vps9d1	0.230032	6.20335	2.38694e-05	0.00153751	other		Vkorc1	-0.364615	4.35254	8.39554e-07	5.40785e-05	other		C230062I16Rik	-1.29723	0.282362	1.34609e-05	0.000867063	dw
Utp18	0.261382	7.4632	2.4463e-05	0.00156258	other		Bsg	-0.269136	5.9231	8.45597e-07	5.42541e-05	other		Zbtb18	0.445951	6.40561	1.38014e-05	0.00088551	other
Zfp345	-0.382379	6.38607	2.45144e-05	0.00156258	other		Slc37a3	0.287511	5.65081	8.65075e-07	5.52871e-05	other		Fyttd1	0.650183	4.30954	1.40407e-05	0.000897343	other
Fancm	0.249045	6.63643	2.45451e-05	0.00156258	other		Sav1	0.372859	5.38369	8.91506e-07	5.67546e-05	other		Rcn3	-3.66772	-0.913591	1.42213e-05	0.000905351	dw
Cox6a1	-0.395073	5.24038	2.47582e-05	0.00157003	other		Padi6	-0.270637	10.8984	9.34949e-07	5.92895e-05	other		Rdh10	0.283819	7.09106	1.43034e-05	0.000907047	other
Dnah8	0.223947	6.96188	2.49057e-05	0.00157329	other		Lsm2	-0.398421	4.66225	9.53514e-07	6.02333e-05	other		Dennd6a	0.305685	7.75564	1.45261e-05	0.000917395	other
Pstk	-0.668075	3.35641	2.56458e-05	0.00161381	other		Fam178a	0.251746	8.49539	9.6664e-07	6.08277e-05	other		Gm8806	-0.855665	1.92681	1.45787e-05	0.000917395	other
Eno1	0.317411	4.61786	2.60423e-05	0.00163248	other		Sars2	0.475582	3.51757	1.01672e-06	6.37338e-05	other		Ttc3	-0.313514	5.54435	1.47621e-05	0.000925375	other
Slc25a33	-1.03092	1.08611	2.62391e-05	0.00163854	dw		Cox7a2	-0.539545	4.4866	1.08281e-06	6.76176e-05	other		Pdia4	-0.389995	7.88204	1.48614e-05	0.000928046	other
Med20	0.262408	4.99403	2.63994e-05	0.00164228	other		Zfp760	-0.682119	3.57015	1.09656e-06	6.82163e-05	other		Gab2	0.501755	6.44443	1.49939e-05	0.000932756	other
Lsm5	-0.39685	4.65721	2.66356e-05	0.0016507	other		Wdr92	0.38648	5.48909	1.12349e-06	6.96264e-05	other		D6Ertd527e	-0.401908	10.6272	1.51257e-05	0.000936733	other
Rfk	-0.260297	6.03083	2.72632e-05	0.00168009	other		Dnajc10	0.246535	6.56591	1.14762e-06	7.08539e-05	other		Gspt2	-0.394117	7.5434	1.52151e-05	0.000936733	other
Tprn	0.302326	5.06351	2.73151e-05	0.00168009	other		Edem1	0.304087	6.45016	1.16e-06	7.13486e-05	other		Myh11	-0.455532	8.42103	1.52296e-05	0.000936733	other
Fa2h	-0.273438	5.99355	2.82569e-05	0.00172643	other		Ruvbl2	0.304666	6.90127	1.1782e-06	7.21968e-05	other		U2surp	-0.279902	7.10152	1.53797e-05	0.000941888	other
Dner	0.584324	1.36231	2.82796e-05	0.00172643	other		Dpy19l1	0.401256	6.84741	1.19964e-06	7.3236e-05	other		Gm35191	-1.68485	2.33241	1.54285e-05	0.000941888	dw
Dynll2	0.235448	7.62414	2.95291e-05	0.00179218	other		Osgin1	0.381625	5.32543	1.21883e-06	7.41314e-05	other		Denr	-0.416806	4.55452	1.59776e-05	0.000971784	other
Tmem47	-0.830393	4.34561	2.95757e-05	0.00179218	other		Capn1	-0.59787	3.99796	1.23093e-06	7.43183e-05	other		Cdca2	-0.305718	6.6358	1.62118e-05	0.000982377	other
Tnks1bp1	0.322556	8.19705	2.97326e-05	0.00179504	other		Add3	0.320692	7.48045	1.23099e-06	7.43183e-05	other		Prpf31	-0.346502	6.32367	1.65358e-05	0.000998313	other
Ncbp2	-0.244807	5.79982	3.00845e-05	0.00180961	other		Fa2h	-0.315619	5.99355	1.24877e-06	7.51143e-05	other		Fam50a	-0.488604	6.75124	1.67861e-05	0.00100794	other
Clk3	0.308377	5.50644	3.0651e-05	0.00183106	other		Cdca3	0.388151	5.86955	1.25359e-06	7.51279e-05	other		Zfp518b	-1.4299	0.319248	1.68185e-05	0.00100794	dw
2700060E02Rik	-0.247522	6.2538	3.0665e-05	0.00183106	other		Lrrc49	0.461288	5.45391	1.27453e-06	7.61043e-05	other		Fbxl14	0.389407	6.81391	1.69318e-05	0.00101102	other
Cpxm2	0.455901	4.91355	3.10139e-05	0.00184516	other		Lrmp	1.23217	1.5096	1.28375e-06	7.6376e-05	up		Ssc4d	0.515146	4.73652	1.71159e-05	0.00101378	other
Mief1	0.187641	6.45155	3.11277e-05	0.00184522	other		Cap1	-0.523491	4.32309	1.3113e-06	7.74986e-05	other		Map3k11	0.534975	5.91861	1.71282e-05	0.00101378	other
Igsf11	0.30057	5.60711	3.19303e-05	0.00188596	other		Lysmd4	0.326775	6.12067	1.31209e-06	7.74986e-05	other		Extl3	0.214361	7.3916	1.71638e-05	0.00101378	other
Rad51	0.177813	7.10617	3.24597e-05	0.00191034	other		Prkaca	-0.327439	5.23691	1.33485e-06	7.85591e-05	other		Aknaos	-0.816737	2.30695	1.72259e-05	0.00101379	other
Slc7a8	-0.63676	4.08253	3.28095e-05	0.001924	other		Cdc42	-0.230225	6.7172	1.35274e-06	7.916e-05	other		Pycr2	0.407445	4.22047	1.74726e-05	0.00102462	other
Zmat5	0.410801	3.7071	3.30179e-05	0.00192538	other		Cc2d1b	0.357801	5.11951	1.35473e-06	7.916e-05	other		Cox8a	0.407276	4.97498	1.76017e-05	0.0010285	other
Bcl2l1	0.266263	7.70644	3.30684e-05	0.00192538	other		Spag1	0.319439	7.48347	1.3623e-06	7.93188e-05	other		Rtn4r	0.448989	4.65004	1.78575e-05	0.00103823	other
Brap	0.268168	7.95831	3.37635e-05	0.00195888	other		Rgs3	0.337619	5.82619	1.40239e-06	8.13637e-05	other		Akna	-0.916814	2.85747	1.79152e-05	0.00103823	other
Uqcr10	-0.404651	3.87032	3.41638e-05	0.00197205	other		Cse1l	-0.304754	5.98616	1.41227e-06	8.16475e-05	other		Gm23935	0.516788	8.46046	1.79585e-05	0.00103823	other
Cep89	0.376747	5.20492	3.42644e-05	0.00197205	other		Diaph3	0.280049	7.84586	1.4208e-06	8.18508e-05	other		Adamts10	-3.08531	0.317676	1.81691e-05	0.0010438	dw
Atg4b	0.228069	6.66809	3.43521e-05	0.00197205	other		Cdt1	0.278178	7.34804	1.44128e-06	8.27399e-05	other		Plekho1	-0.450585	4.71747	1.82028e-05	0.0010438	other
Gm21967	0.791114	4.09571	3.48103e-05	0.00199137	other		Cstf2t	-0.85125	4.68482	1.45868e-06	8.34456e-05	other		Arhgef28	-0.514479	4.80506	1.82463e-05	0.0010438	other
2810408I11Rik	-0.460037	4.23441	3.51796e-05	0.0020044	other		Spidr	0.39769	6.31346	1.50161e-06	8.56022e-05	other		AC122302.1	0.527599	4.04863	1.88251e-05	0.00107278	other
Snrpg	-0.463868	3.22148	3.52831e-05	0.0020044	other		Edc4	0.264285	8.75792	1.51091e-06	8.58332e-05	other		Rtn3	0.336465	5.35579	1.88946e-05	0.00107278	other
Gnas	-0.525208	3.58666	3.66612e-05	0.00207066	other		Tepsin	-0.46374	3.84235	1.51618e-06	8.58349e-05	other		Tob1	0.668578	5.46484	1.90019e-05	0.00107278	other
D10Jhu81e	0.22963	5.62861	3.67025e-05	0.00207066	other		Vps50	0.273518	6.91009	1.5287e-06	8.62451e-05	other		Tbc1d10a	0.336927	5.27043	1.90152e-05	0.00107278	other
Gm8121	-0.912673	0.619603	3.69428e-05	0.00207185	other		Skp1a	-0.265807	9.87058	1.54827e-06	8.70489e-05	other		Ints6	0.225204	6.63994	1.91871e-05	0.00107876	other
Cdk5rap1	0.316794	5.34979	3.69769e-05	0.00207185	other		Fam46d	-1.26834	2.04139	1.59704e-06	8.94494e-05	dw		Miox	0.223336	7.18775	1.95546e-05	0.00109501	other
Pias2	-0.239389	5.94481	3.71627e-05	0.00207515	other		Gtf2h3	0.352215	4.96181	1.6019e-06	8.94494e-05	other		Samhd1	-0.288961	7.4018	1.96099e-05	0.00109501	other
Lrp1	0.295387	8.92622	3.7428e-05	0.0020761	other		Mak16	-1.74301	0.399317	1.63316e-06	9.08848e-05	dw		Fbxo25	0.42331	4.1279	1.97724e-05	0.00110033	other
Gm11407	-0.539075	6.29177	3.74335e-05	0.0020761	other		Olfr1164	-2.60835	-0.539245	1.64342e-06	9.11457e-05	dw		Eif3h	-0.306152	5.93178	2.00245e-05	0.00111058	other
Micall2	0.377972	5.28668	3.7763e-05	0.00208069	other		Adssl1	-1.24151	1.98101	1.65365e-06	9.14035e-05	dw		Slc6a7	0.312298	5.88528	2.0409e-05	0.00112808	other
Serinc5	-0.786242	3.36669	3.77705e-05	0.00208069	other		Plcb3	0.548228	3.70531	1.6766e-06	9.23597e-05	other		Sertad4	-2.75558	-1.19974	2.07628e-05	0.00114377	dw
Plch2	1.4284	0.520298	3.85576e-05	0.00211692	up		Micall2	0.434916	5.28668	1.71031e-06	9.39007e-05	other		Acat1	-0.263278	7.05526	2.09189e-05	0.00114747	other
Ing3	0.280991	6.38432	3.90875e-05	0.00213883	other		Bmp15	-0.318446	10.763	1.72385e-06	9.40752e-05	other		Gm5939	-1.41039	0.676044	2.09702e-05	0.00114747	dw
Gm26397	-1.50475	0.869291	3.93895e-05	0.00214817	dw		Trmt10b	0.329447	5.67566	1.72499e-06	9.40752e-05	other		Glipr2	1.16733	0.435244	2.15348e-05	0.00117443	up
Gm12856	0.532948	2.48866	3.98039e-05	0.00216356	other		Arl8b	-0.230232	7.25422	1.76659e-06	9.60239e-05	other		Tpt1-ps3	-0.847854	2.65876	2.1923e-05	0.00118831	other
Map3k10	0.276989	5.81433	4.05101e-05	0.00219465	other		Wwp2	0.280601	6.15504	1.81338e-06	9.82408e-05	other		Incenp	-0.4041	8.29421	2.19881e-05	0.00118831	other
Ptprs	0.298004	6.05819	4.08222e-05	0.00220426	other		Plekha6	0.470868	6.98202	1.84204e-06	9.94639e-05	other		Bcl7b	-0.471336	5.81096	2.20071e-05	0.00118831	other
Znrf2	0.252213	7.73797	4.15003e-05	0.00223217	other		Vwa3a	0.32701	5.61994	1.9107e-06	0.000102832	other		Mylk	-1.4204	0.780257	2.21067e-05	0.00118941	dw
Gm13092	-1.47565	0.386697	4.16119e-05	0.00223217	dw		Fancm	0.280089	6.63643	1.91937e-06	0.00010296	other		Gm19587	-1.58076	0.435318	2.21729e-05	0.00118941	dw
Tjp2	0.29552	6.99741	4.17817e-05	0.00223395	other		Tfcp2	0.412592	4.2927	1.93831e-06	0.000103505	other		Tmem37	1.58491	-0.888741	2.22679e-05	0.0011906	up
Gm7325	1.07317	-0.0916158	4.30354e-05	0.00229191	up		Arhgap10	0.30312	7.24166	1.94218e-06	0.000103505	other		Ostm1	1.19579	3.08146	2.36465e-05	0.0012602	up
Nlrp14	-0.298862	10.9847	4.31458e-05	0.00229191	other		Ubl7	-0.310602	5.67779	1.95064e-06	0.000103605	other		Cd3eap	0.439368	3.88151	2.42048e-05	0.00128576	other
Ino80e	0.309482	6.37538	4.33164e-05	0.00229353	other		Ndufs6	-0.699681	2.50719	1.95671e-06	0.000103605	other		Sepsecs	0.371627	6.12691	2.44502e-05	0.00129151	other
Gm11410	-0.505335	9.01123	4.36469e-05	0.00230357	other		Tubb4b	-0.307923	9.43852	1.96653e-06	0.000103789	other		Ndc1	0.285936	6.58253	2.46094e-05	0.00129151	other
Ppfibp2	0.301273	8.15194	4.46126e-05	0.00234697	other		Zp1	-0.329474	8.78705	1.97682e-06	0.000103996	other		Sf3b4	0.408915	4.72165	2.46137e-05	0.00129151	other
Mmgt1	-0.452412	4.96701	4.59142e-05	0.00240435	other		Ppp1r21	0.294271	5.62138	2.02456e-06	0.000105669	other		Fosl2	-0.926947	2.52456	2.46287e-05	0.00129151	other
Mus81	0.252225	6.64507	4.59973e-05	0.00240435	other		Pnpla5	-1.17676	1.67969	2.02975e-06	0.000105669	dw		Slc35a3	0.532488	4.28991	2.54202e-05	0.00132762	other
Gtse1	0.258104	6.69243	4.62803e-05	0.00241144	other		Adcy7	3.10281	-0.884981	2.03095e-06	0.000105669	up		St3gal6	0.429599	3.74827	2.54898e-05	0.00132762	other
Kdm4a	0.236855	7.93006	4.90847e-05	0.00254224	other		Ppp3cc	0.392861	4.71233	2.05504e-06	0.000105669	other		Hist1h2ak	-2.16125	-1.07513	2.56251e-05	0.00132762	dw
BC021767	1.11035	3.20419	4.91014e-05	0.00254224	up		Trp53bp1	0.335495	8.52352	2.05816e-06	0.000105669	other		Tmem165	0.554053	4.62266	2.56419e-05	0.00132762	other
Hnrnpa1	0.235027	6.52428	4.92635e-05	0.00254259	other		Ybx2	-0.249958	8.40139	2.05828e-06	0.000105669	other		Erich5	-0.378987	7.58227	2.60492e-05	0.00134293	other
Mtfr1	0.276653	5.93019	4.99146e-05	0.00256809	other		Dhx36	-0.461217	6.20733	2.05878e-06	0.000105669	other		Gstm1	-2.1218	0.474994	2.61018e-05	0.00134293	dw
Nthl1	0.377639	4.14678	5.05218e-05	0.00258942	other		Sbk3	-0.52739	5.22194	2.06029e-06	0.000105669	other		Rhof	0.525808	3.51513	2.63113e-05	0.00134844	other
Dgkh	0.309386	5.79443	5.06456e-05	0.00258942	other		Elp2	0.317262	8.2403	2.08802e-06	0.000106451	other		Nasp	-0.357271	9.12137	2.64355e-05	0.00134844	other
Ppm1a	0.265965	6.68681	5.16508e-05	0.00263258	other		Map3k10	0.316185	5.81433	2.08854e-06	0.000106451	other		Tex16	-1.00339	2.96186	2.64561e-05	0.00134844	dw
Lin28a	0.185416	7.05821	5.24766e-05	0.00266636	other		Tnrc6b	-0.25202	8.26295	2.10222e-06	0.000106815	other		Stxbp2	-0.388119	4.34345	2.6678e-05	0.00135314	other
Csnk2a2	0.193503	7.22522	5.38237e-05	0.00272634	other		Gm24601	0.55119	3.98044	2.10897e-06	0.000106826	other		Morc1	-0.448192	6.00498	2.67137e-05	0.00135314	other
Jmjd6	0.359788	6.35352	5.41394e-05	0.00273387	other		Suclg2	0.366164	4.42369	2.16335e-06	0.000109085	other		Ppargc1b	-0.493028	4.8794	2.69368e-05	0.00135626	other
Sh3gl1	0.340767	6.42378	5.44014e-05	0.00273865	other		Gm3511	-1.1424	0.63575	2.1669e-06	0.000109085	dw		Supt6	-0.371734	9.07171	2.69412e-05	0.00135626	other
Rfc4	-0.61667	2.93461	5.47077e-05	0.00274562	other		2023-09-12	0.54877	3.50925	2.2048e-06	0.000110384	other		Sp3	0.436301	6.08991	2.73271e-05	0.00137147	other
E330023G01Rik	-2.78354	-0.465248	5.52305e-05	0.00276338	dw		Gm12346	-0.76932	4.3656	2.2062e-06	0.000110384	other		Cdc42ep2	0.349529	5.48709	2.75876e-05	0.00138031	other
Ttc7b	0.238468	5.71751	5.60606e-05	0.00279637	other		Cep85l	0.353157	6.82106	2.31888e-06	0.000115348	other		Dnajc17	-0.608423	4.33329	2.82008e-05	0.00140669	other
CAAA01180111.2	-0.306937	5.0579	5.66448e-05	0.00281692	other		Nup85	0.300125	7.33135	2.31951e-06	0.000115348	other		Slc35g1	0.520066	4.29789	2.85338e-05	0.00141897	other
9430038I01Rik	0.339982	4.34608	5.71696e-05	0.0028344	other		Nlrp9b	-0.282637	9.22501	2.35924e-06	0.000116968	other		Lsm7	-0.516707	3.02049	2.89872e-05	0.00143554	other
Gm2272	-1.55169	-0.514993	5.79789e-05	0.00286584	dw		Nck1	-0.258026	6.17985	2.38081e-06	0.000117681	other		Fam204a	-0.410396	6.50164	2.90425e-05	0.00143554	other
Ncor1	0.243956	7.70218	5.85588e-05	0.00287856	other		Evi5	0.263333	8.46909	2.45357e-06	0.000120912	other		Pigyl	0.351018	6.01471	2.93559e-05	0.00144666	other
Stx17	-0.198272	6.48038	5.86799e-05	0.00287856	other		Polr2a	-0.50936	6.8295	2.51214e-06	0.000123351	other		Gm44550	1.44621	0.54625	2.97292e-05	0.00145564	up
Nol9	0.22447	6.50818	5.89289e-05	0.00287856	other		Sp110	-0.296848	8.22748	2.51813e-06	0.000123351	other		B4galt6	0.26641	7.79878	2.97674e-05	0.00145564	other
Psg20	0.412493	5.02264	5.894e-05	0.00287856	other		Nelfe	0.332518	5.51565	2.54941e-06	0.00012451	other		Ssb	-0.364082	9.48671	2.98051e-05	0.00145564	other
Mageb18	4.34058	-1.74683	5.92235e-05	0.00288162	up		Gm14303	-1.45586	-0.100149	2.59479e-06	0.000126349	dw		Sdhb	0.312675	4.62771	3.02219e-05	0.00147161	other
Ube2d-ps	-0.470808	3.10653	5.9355e-05	0.00288162	other		Bcat1	0.415309	5.77869	2.74462e-06	0.000133248	other		Ttbk2	0.332172	4.71987	3.0662e-05	0.00148861	other
Hdgf	0.32166	6.73504	5.97268e-05	0.00288868	other		Clip2	0.346391	7.15097	2.84421e-06	0.000137675	other		Swap70	-0.446101	5.30652	3.10465e-05	0.00150281	other
Fubp1	0.307363	6.77812	5.98535e-05	0.00288868	other		Rhou	-1.89151	0.561695	2.87513e-06	0.000138359	dw		Fam19a4	0.533679	3.28801	3.13886e-05	0.00151489	other
Tmem50a	0.254506	5.93182	6.06267e-05	0.00291739	other		Pfn2	-0.457818	4.15881	2.87526e-06	0.000138359	other		Tle4	0.529114	6.64034	3.17967e-05	0.00152763	other
Ube3a	-0.273771	7.26452	6.19818e-05	0.00297386	other		Pogz	-0.392558	5.98619	2.92048e-06	0.000140123	other		Map1s	0.669278	4.65564	3.18392e-05	0.00152763	other
Gm7224	1.073	0.326304	6.21904e-05	0.00297514	up		Fcgr3	1.22392	0.229676	2.95266e-06	0.000141253	up		Sh3bp1	0.54168	4.24488	3.19969e-05	0.00153071	other
Gm11408	-0.568023	6.29253	6.45744e-05	0.00308018	other		Acsl3	0.323866	7.67434	2.96881e-06	0.000141297	other		Rere	-0.294885	7.36322	3.22333e-05	0.00153408	other
Romo1	-0.41951	3.50547	6.58975e-05	0.00313298	other		Sytl4	0.346186	7.36056	2.97086e-06	0.000141297	other		Bscl2	0.199264	6.95056	3.22549e-05	0.00153408	other
Zswim8	0.293621	6.5725	6.60644e-05	0.00313298	other		Elp3	0.325595	7.36226	2.98001e-06	0.000141322	other		Enah	-0.27021	6.93763	3.271e-05	0.00155121	other
Thoc3	0.299039	5.43931	6.67574e-05	0.00315372	other		Tex21	0.716626	2.44448	3.02587e-06	0.000142682	other		Ccdc62	0.414995	5.79886	3.29252e-05	0.0015569	other
Ercc6	0.323109	5.82897	6.70555e-05	0.00315372	other		Akt2	0.32072	5.41224	3.02613e-06	0.000142682	other		BB365896	-5.70579	-1.18961	3.32929e-05	0.00156617	dw
Rab3il1	0.228435	6.98318	6.70798e-05	0.00315372	other		Atp11a	0.235256	8.03805	3.07805e-06	0.000144712	other		Fth1	-0.325622	5.61233	3.33213e-05	0.00156617	other
Cog3	0.190673	6.07344	6.72984e-05	0.00315493	other		Anapc2	0.294221	6.72867	3.12783e-06	0.000146631	other		Pabpn1	-0.522676	4.14014	3.34084e-05	0.00156617	other
Ahr	-0.289877	6.33218	6.81405e-05	0.00318528	other		Ncor1	0.281912	7.70218	3.17168e-06	0.000148262	other		Sox15	0.852694	4.53799	3.37837e-05	0.00157924	other
Zfp335	0.370287	4.66327	6.88951e-05	0.00321138	other		Dnah11	0.287263	6.87111	3.18126e-06	0.000148287	other		Bin2	-0.508485	7.72015	3.41867e-05	0.00159163	other
Tsga10ip	0.390763	4.74163	6.94403e-05	0.00322759	other		Slc9a3r1	-0.347315	5.61766	3.19361e-06	0.000148439	other		Katnal2	-0.327693	6.01766	3.42433e-05	0.00159163	other
Gm10800	-2.77713	3.40457	7.11412e-05	0.00329669	dw		Kcnq1	0.323439	4.81447	3.22369e-06	0.000149413	other		Obsl1	-1.5656	2.24344	3.4631e-05	0.00160509	dw
Zfp518b	-1.31448	0.319248	7.133e-05	0.00329669	dw		Dnajc13	0.215129	8.82379	3.23918e-06	0.000149707	other		Lsm1	0.677325	4.21917	3.48742e-05	0.0016118	other
AC117205.1	0.581622	2.55	7.22036e-05	0.00332767	other		Mier3	0.279946	7.30614	3.286e-06	0.000151443	other		Rabif	0.30896	4.8393	3.50901e-05	0.00161721	other
Aqp9	0.425161	5.28929	7.30418e-05	0.00335684	other		Inhbb	-2.11578	2.53192	3.3548e-06	0.00015418	dw		Gm11560	-1.36217	0.96173	3.52512e-05	0.00162007	dw
Gm24601	0.462259	3.98044	7.44721e-05	0.00341124	other		Khsrp	0.289492	8.56763	3.37305e-06	0.00015427	other		Ssh1	0.27183	7.05158	3.54944e-05	0.00162668	other
Pcbp1	0.196704	8.01718	7.46424e-05	0.00341124	other		Tcof1	0.365265	7.50186	3.37562e-06	0.00015427	other		Zfp113	0.442288	4.13352	3.60863e-05	0.00164861	other
AC134590.1	-0.455132	3.5827	7.52145e-05	0.00342781	other		Tnk2	0.263571	6.80231	3.45862e-06	0.000157623	other		Cntrob	-0.397725	5.84848	3.61745e-05	0.00164861	other
Eif4e2	-0.246058	5.11938	7.70458e-05	0.00350152	other		Ing2	0.387118	4.48565	3.48892e-06	0.000158562	other		Brms1	-0.420822	5.69551	3.64962e-05	0.00165865	other
Col4a4	-1.95679	-0.856836	7.73007e-05	0.00350337	dw		4833418N17Rik	-0.587356	3.23219	3.53756e-06	0.000160327	other		Tnrc18	-0.33406	6.47207	3.69108e-05	0.00166994	other
Psmc5	0.318021	6.59128	7.79689e-05	0.00352389	other		AC144461.2	-0.66192	2.00295	3.61771e-06	0.000163507	other		Cab39	0.334173	6.59244	3.69488e-05	0.00166994	other
Rab11fip1	0.256186	6.57622	8.00493e-05	0.00359321	other		Psmb7	0.341556	5.58711	3.69273e-06	0.000166437	other		Grb14	-2.47743	1.57159	3.71078e-05	0.00167251	dw
Morc4	-2.69934	-0.90036	8.0628e-05	0.00359321	dw		Baz2a	0.289791	8.77426	3.72247e-06	0.00016699	other		Ppme1	-0.282076	7.57531	3.75502e-05	0.00168449	other
Timeless	0.314507	8.11249	8.07935e-05	0.00359321	other		Klc1	0.355365	5.60806	3.7254e-06	0.00016699	other		Ezh2	-0.243559	8.73558	3.75794e-05	0.00168449	other
Lrmp	1.01486	1.5096	8.08388e-05	0.00359321	up		Rnf187	0.268116	6.90453	3.75845e-06	0.000168011	other		Msh2	-0.26159	6.65254	3.80257e-05	0.00169983	other
Gm16072	-0.826648	0.719687	8.0944e-05	0.00359321	other		Ppib	-0.486891	4.21748	3.77384e-06	0.000168239	other		Carnmt1	0.396414	4.1323	3.8393e-05	0.00171157	other
Stc1	-4.72475	-1.56399	8.09794e-05	0.00359321	dw		Ctdspl2	0.291204	6.91573	3.91643e-06	0.000174122	other		Plk-ps1	-1.77239	-0.66292	3.85609e-05	0.00171439	dw
Flii	0.261549	7.17742	8.104e-05	0.00359321	other		Dennd4c	0.237971	8.11611	3.94598e-06	0.00017496	other		Lin7c	0.210668	7.05452	3.88276e-05	0.00172157	other
Mrpl21	0.295162	4.88322	8.19332e-05	0.003623	other		Mphosph9	0.346706	6.50004	4.14402e-06	0.000183244	other		Mob1a	0.717522	5.54363	3.91449e-05	0.00173094	other
Slk	0.269206	6.99646	8.30548e-05	0.00364815	other		Ing1	0.393684	7.40604	4.30638e-06	0.00018991	other		Tmem132c	0.358042	5.13891	3.93594e-05	0.00173463	other
Ranbp3	0.33524	7.50668	8.30706e-05	0.00364815	other		Cpxm2	0.499736	4.91355	4.34172e-06	0.000190954	other		Insig1	0.20041	8.19914	3.95094e-05	0.00173463	other
Mapkbp1	0.29493	6.959	8.31836e-05	0.00364815	other		A530020G20Rik	3.13743	0.407246	4.36522e-06	0.000191473	up		Usp14	0.229762	5.57444	3.95463e-05	0.00173463	other
Tmem167	-0.563159	3.35982	8.3394e-05	0.00364815	other		Ptma	-0.447592	5.17601	4.43457e-06	0.000193995	other		Aldh6a1	0.31024	4.85333	3.98626e-05	0.00174383	other
Zfhx3	0.234798	9.06173	8.44039e-05	0.00368249	other		Exosc7	0.418485	4.17592	4.48172e-06	0.000195535	other		Arhgap24	-1.60587	1.09262	4.00678e-05	0.00174392	dw
E330017A01Rik	-0.341567	8.34078	8.48568e-05	0.00368436	other		Myo3a	-0.988601	1.86238	4.61663e-06	0.000200885	other		Tmem214	0.234363	5.98898	4.01101e-05	0.00174392	other
Prkd3	-0.739032	3.1545	8.48971e-05	0.00368436	other		Aldh2	-0.240332	7.07225	4.88947e-06	0.000212193	other		Nras	0.289198	5.75249	4.01844e-05	0.00174392	other
Diaph3	0.228933	7.84586	8.51743e-05	0.00368661	other		Slc22a30	-1.34237	1.11338	4.97563e-06	0.000214144	dw		Tarbp1	0.574184	5.65094	4.07507e-05	0.00176381	other
Usp2	0.192955	6.85208	8.60993e-05	0.00371681	other		Mysm1	0.23799	6.91051	4.97633e-06	0.000214144	other		2023-09-11	-0.274497	6.86276	4.13489e-05	0.00178225	other
Clcc1	0.270119	7.83442	8.65602e-05	0.00372687	other		Gm10689	-0.69364	3.05217	4.97931e-06	0.000214144	other		Mapk3	0.255624	7.62851	4.14391e-05	0.00178225	other
Gm2000	-0.79438	1.81331	8.78764e-05	0.00377361	other		Tpt1-ps3	-0.918789	2.65876	4.98679e-06	0.000214144	other		Gm13092	-1.49356	0.386697	4.15033e-05	0.00178225	dw
Pdrg1	0.233344	5.70881	8.8304e-05	0.00378205	other		Mycl	-1.65838	0.9928	5.14562e-06	0.000220386	dw		Thap12	0.242462	6.02227	4.16303e-05	0.00178302	other
Tex12	-0.583852	3.96631	8.97112e-05	0.00382797	other		Mmgt1	-0.504768	4.96701	5.29078e-06	0.000225516	other		Zfp260	-0.547904	4.09898	4.27153e-05	0.00182471	other
Clpb	0.202234	6.53812	8.98441e-05	0.00382797	other		Ndufa2	0.308451	5.03287	5.29297e-06	0.000225516	other		Arl14epl	0.654902	4.59642	4.32076e-05	0.00184094	other
Akt2	0.270773	5.41224	9.02569e-05	0.00383208	other		Rnf213	0.444401	7.55197	5.37927e-06	0.000228598	other		Klhl23	-2.16913	0.30942	4.37513e-05	0.00185584	dw
Man2a2	-1.41532	1.44471	9.0409e-05	0.00383208	dw		Znrf2	0.278939	7.73797	5.52764e-06	0.000234295	other		Tmem184b	0.226891	6.88845	4.38773e-05	0.00185584	other
Smarcc2	0.294245	6.41874	9.21152e-05	0.00388963	other		Arpc3	0.302292	7.55497	5.56423e-06	0.000235236	other		Etv5	-0.813455	2.7782	4.38977e-05	0.00185584	other
BC017158	0.372341	4.11434	9.22424e-05	0.00388963	other		Gmip	0.342168	5.38273	5.65807e-06	0.000238587	other		Rpl3-ps1	-1.81075	-0.610688	4.40936e-05	0.00185628	dw
Nck1	-0.21438	6.17985	9.67278e-05	0.00406829	other		Cep120	0.343976	8.24415	5.70491e-06	0.000239943	other		Heyl	-1.24326	0.412852	4.41351e-05	0.00185628	dw
Prpf39	0.443331	4.86816	9.73021e-05	0.00408195	other		Kdm4a	0.263603	7.93006	5.80811e-06	0.000243343	other		Rfx5	0.245114	6.55772	4.44393e-05	0.00186429	other
Ripply3	-2.63585	-0.0600735	9.9539e-05	0.00416511	dw		Glod4	0.377476	3.8108	5.81548e-06	0.000243343	other		Gm5611	-1.0705	1.00121	4.47105e-05	0.00187087	dw
Rpl29	-0.314485	4.8378	0.000101935	0.00425143	other		Manf	0.387226	5.87486	5.88599e-06	0.000245095	other		Minpp1	0.462378	3.94427	4.51579e-05	0.00188477	other
Brf1	0.332458	4.67931	0.000102233	0.00425143	other		Wdr45b	-1.36168	2.32809	5.88731e-06	0.000245095	dw		Rai14	-0.356531	6.94989	4.52995e-05	0.00188587	other
Srsf5	0.281876	5.54454	0.000102885	0.00425143	other		Gm10654	1.20622	0.495042	5.95833e-06	0.000247107	up		Ccdc174	-0.31536	6.28691	4.58707e-05	0.0019048	other
Lsr	0.276769	4.89519	0.000103039	0.00425143	other		Zbtb7c	-0.661728	3.89316	5.96585e-06	0.000247107	other		Zfp41	-0.638887	3.64913	4.60021e-05	0.00190542	other
Elob	-0.666418	2.67536	0.000103181	0.00425143	other		Megf9	-0.650427	5.20706	5.99183e-06	0.000247556	other		Snrpc	0.295254	4.93323	4.63403e-05	0.00191458	other
4931406P16Rik	0.245904	7.77172	0.000103417	0.00425143	other		Gm5844	-0.875737	2.56669	6.06289e-06	0.000249335	other		Taf4b	0.531246	5.85334	4.67301e-05	0.00192582	other
Svbp	-0.597019	2.91761	0.000103421	0.00425143	other		Fut8	0.2634	7.19121	6.06535e-06	0.000249335	other		Tmem70	0.327257	6.01908	4.71357e-05	0.00193766	other
Zfp12	-1.10558	2.04828	0.000107057	0.00438989	dw		Gle1	0.338923	8.00713	6.18143e-06	0.000253063	other		Fbxw14	0.221392	7.41891	4.73579e-05	0.00194191	other
Ubiad1	0.236318	6.37739	0.00010877	0.00444897	other		Pstk	-0.709395	3.35641	6.19993e-06	0.000253063	other		Lin28a	0.185823	7.05821	4.78464e-05	0.00195704	other
F730016J06Rik	-0.692239	3.25762	0.000109653	0.00447391	other		Nthl1	0.417633	4.14678	6.20244e-06	0.000253063	other		Safb	-0.45676	6.17515	4.83697e-05	0.00197351	other
Gatad2a	0.208456	8.88111	0.000111118	0.00452241	other		Tpt1	-0.23168	7.06051	6.3975e-06	0.000260372	other		Ptpro	0.571406	3.4503	4.86205e-05	0.00197881	other
Zfp445	-0.362515	5.69626	0.000112142	0.00455274	other		Ptges3	-0.240261	6.86976	6.44347e-06	0.000261592	other		Astl	0.424229	8.2042	4.87425e-05	0.00197885	other
Art4	-0.991724	0.706107	0.000112823	0.00455609	other		Prl8a2	-3.44031	0.637778	6.4955e-06	0.000263052	dw		Srrm1	-0.368992	8.23619	4.9012e-05	0.00198486	other
Gm42553	0.312122	5.31933	0.000112888	0.00455609	other		Plcl1	0.605541	5.2191	6.60186e-06	0.000266699	other		Safb2	-0.487989	6.45379	4.9275e-05	0.00199059	other
Cand1	0.148118	8.89613	0.00011306	0.00455609	other		Banp	0.293348	6.99206	6.65832e-06	0.000268317	other		C330027C09Rik	0.20834	7.64035	4.96816e-05	0.00199656	other
Magoh	-0.243913	7.33801	0.000114313	0.00459526	other		Gatad2a	0.242222	8.88111	6.6879e-06	0.000268847	other		Ckap2l	-0.348354	5.21867	4.97837e-05	0.00199656	other
Ddit4	0.382022	5.7335	0.000115603	0.00462423	other		Wbp1	-0.706719	1.64609	6.76846e-06	0.000271419	other		Fnbp1l	-0.269894	9.19588	4.99539e-05	0.00199656	other
Pygl	1.05302	3.28625	0.000115743	0.00462423	up		Mapk8ip3	0.368492	5.78229	6.96768e-06	0.000278724	other		Eya2	-2.09796	-0.468605	5.00898e-05	0.00199656	dw
Heph	-2.07708	0.951667	0.000115881	0.00462423	dw		Gm43584	-1.65687	-0.635582	7.1892e-06	0.000286884	dw		Fam69b	0.519653	3.87246	5.01528e-05	0.00199656	other
Wdr33	0.215646	7.80891	0.000116817	0.00464937	other		Impad1	-1.33282	2.20444	7.23605e-06	0.000288051	dw		Art4	-1.03544	0.706107	5.0155e-05	0.00199656	dw
Lamtor3	0.274677	6.4799	0.00011708	0.00464937	other		Mgat4d	-0.808964	1.761	7.34313e-06	0.000291604	other		Ebpl	0.328096	5.79576	5.16158e-05	0.00204537	other
Gm7195	-1.52813	0.146109	0.000117821	0.00466749	dw		Nek2	0.264083	7.45268	7.58858e-06	0.000300622	other		Socs5	0.453829	4.35467	5.16312e-05	0.00204537	other
Apba1	0.314164	6.82957	0.000118608	0.00467908	other		Brsk2	0.436009	5.93556	7.64201e-06	0.000302007	other		Clk2	-0.371192	6.57007	5.20634e-05	0.00205751	other
Pgls	-0.810519	1.65619	0.000118686	0.00467908	other		Snx29	0.344367	4.71572	7.69074e-06	0.000303201	other		Hnrnpr	-0.329529	5.30941	5.2228e-05	0.00205904	other
Atp5j	-0.31546	4.69462	0.000119984	0.0047189	other		Pcna	0.259349	5.96458	7.75515e-06	0.000305005	other		Arhgef2	-1.62665	0.251232	5.34336e-05	0.00210151	dw
Gm23935	-0.487364	8.46046	0.000121463	0.00476559	other		Elf2	0.331206	5.90408	7.80021e-06	0.000306041	other		Sf3a3	-0.371234	7.37418	5.35836e-05	0.00210235	other
Jagn1	-0.412551	3.9109	0.000121929	0.00477244	other		Pkib	-0.867527	3.47637	7.9905e-06	0.000312757	other		Serpina5	-5.16326	-1.33013	5.4578e-05	0.00213243	dw
Mcrs1	0.242649	4.86695	0.000122471	0.0047775	other		Car8	-0.619987	3.81259	8.1167e-06	0.000316792	other		Pex13	0.270108	6.73315	5.46108e-05	0.00213243	other
Socs7	0.220396	8.8263	0.000123024	0.0047775	other		C1galt1	-0.956239	3.52145	8.1323e-06	0.000316792	other		Pdpk1	0.211274	7.94131	5.52095e-05	0.00215067	other
Rnf169	0.217944	7.19721	0.000123075	0.0047775	other		Pdrg1	0.264755	5.70881	8.40023e-06	0.000326452	other		Cdh24	0.363472	3.7648	5.53464e-05	0.00215089	other
Gle1	0.288758	8.00713	0.0001234	0.0047775	other		Nek10	0.258406	6.04442	8.54111e-06	0.00033114	other		Pank3	0.513613	5.96605	5.54928e-05	0.00215146	other
Ifrd1	0.33842	6.15383	0.000123592	0.0047775	other		Tmem60	-0.429817	5.16773	8.60375e-06	0.00033278	other		Ttc9c	0.296199	6.98549	5.67714e-05	0.00219583	other
Rps15	0.308339	5.24315	0.00012381	0.0047775	other		Trmt11	0.316952	5.63571	8.65767e-06	0.000334076	other		Gsta4	-0.518766	6.10488	5.7186e-05	0.00220665	other
9430021M05Rik	-0.440522	3.6693	0.000124834	0.00480568	other		Casc1	0.322809	6.15291	8.72241e-06	0.000335436	other		Ipo7	0.44846	5.21161	5.82209e-05	0.0022413	other
Ngdn	0.275824	5.76245	0.000125719	0.00482836	other		Rnf25	0.209939	6.81686	8.73392e-06	0.000335436	other		Hspbap1	-0.316381	5.62356	5.86043e-05	0.00225076	other
Polr2g	0.271094	5.63446	0.000127335	0.004879	other		Zcchc17	0.380312	6.67032	8.85626e-06	0.00033863	other		Pnpo	0.432118	3.37352	5.9455e-05	0.00227439	other
Csad	0.266884	5.89276	0.000127898	0.00488913	other		Srbd1	0.275695	6.31379	8.85849e-06	0.00033863	other		E4f1	-0.407394	4.79888	5.94976e-05	0.00227439	other
Hsdl1	0.432599	5.41261	0.000128797	0.00489992	other		Rev1	0.2602	6.37566	8.95638e-06	0.000341574	other		Ppwd1	-0.322391	6.66349	5.96607e-05	0.00227531	other
Abt1	0.361819	4.72164	0.000129523	0.00489992	other		Ank3	0.342754	6.22126	8.99792e-06	0.00034236	other		Hnrnpc	-0.259941	7.46151	6.01524e-05	0.00228004	other
Psmb4	0.257407	5.41431	0.000129621	0.00489992	other		Zswim8	0.325455	6.5725	9.05478e-06	0.000343219	other		Rtf1	-0.372466	7.31408	6.02757e-05	0.00228004	other
Dpy19l1	0.317942	6.84741	0.000129655	0.00489992	other		Lsm8	-1.13399	1.55222	9.06245e-06	0.000343219	dw		Mccc1	-0.39987	3.54419	6.0308e-05	0.00228004	other
Rpl37	0.24576	6.28708	0.000129793	0.00489992	other		Pdia5	0.351736	4.97231	9.10162e-06	0.000343699	other		Bhlhe40	0.483711	6.21078	6.05458e-05	0.00228004	other
Tube1	0.248214	4.961	0.000129978	0.00489992	other		Zfp345	-0.400571	6.38607	9.12722e-06	0.000343699	other		Cep250	-0.49607	5.80094	6.05751e-05	0.00228004	other
Nudt21	-0.742652	2.86866	0.000130967	0.00492587	other		E2f2	0.269606	6.48695	9.18006e-06	0.000343699	other		Mbd1	-0.537735	3.98976	6.06208e-05	0.00228004	other
Gm7489	-1.1669	1.41192	0.000132029	0.00495355	dw		Gpr158	0.381272	4.73824	9.19802e-06	0.000343699	other		Dpf3	-0.367811	7.31452	6.10105e-05	0.00228811	other
Fam98b	0.274325	5.17883	0.000132309	0.00495355	other		Nat8l	-2.14003	0.194981	9.20366e-06	0.000343699	dw		Pfkfb2	-0.664222	1.7063	6.12474e-05	0.00228811	other
Gyg	-0.196343	9.052	0.000134399	0.00502032	other		Txlna	0.26477	6.86731	9.21787e-06	0.000343699	other		Luc7l3	-0.417976	7.48955	6.12551e-05	0.00228811	other
Wwp2	0.227321	6.15504	0.00013504	0.00503276	other		Olfr877	-1.43452	1.56386	9.22216e-06	0.000343699	dw		Pum3	-0.339557	6.40063	6.16475e-05	0.00229753	other
Rhou	-1.52145	0.561695	0.000135402	0.00503479	dw		Dbndd1	0.297208	7.03239	9.4831e-06	0.00035262	other		Gcat	0.325039	4.64929	6.28445e-05	0.0023346	other
Nsmce4a	0.207273	6.85706	0.00013632	0.00505745	other		Pid1	0.440276	4.98778	9.50638e-06	0.000352684	other		Dnajc5	0.32617	5.55639	6.30227e-05	0.0023346	other
Anapc2	0.241997	6.72867	0.000137563	0.00509201	other		Tmem258	-0.522741	3.52319	9.63818e-06	0.000356765	other		Zdhhc17	0.456828	4.1737	6.30703e-05	0.0023346	other
C430049B03Rik	-3.91674	0.24537	0.000138641	0.00512034	dw		Slc25a19	0.269649	5.82411	9.75964e-06	0.000360446	other		Snord17	-1.44523	3.44021	6.32154e-05	0.00233469	dw
Lrig1	0.226734	7.76849	0.000139373	0.00512763	other		Zfp143	0.260964	6.22173	9.87761e-06	0.000363981	other		Gm7694	-0.378561	4.97721	6.42186e-05	0.0023664	other
Nup85	0.243265	7.33135	0.000139465	0.00512763	other		Tfpt	0.350406	6.09695	9.93907e-06	0.000365423	other		Capn10	0.386302	3.70348	6.46398e-05	0.00237427	other
1700007K13Rik	2.62546	-2.0982	0.00014077	0.00516398	up		Gm25617	1.69553	-0.909199	1.00738e-05	0.000369182	up		Gm22009	-0.889883	2.16442	6.47226e-05	0.00237427	other
Spag1	0.252829	7.48347	0.000142121	0.00520187	other		Adam17	0.331278	8.38422	1.00864e-05	0.000369182	other		Dusp19	0.385138	3.45961	6.56714e-05	0.00240369	other
Bsg	-0.206419	5.9231	0.000143186	0.00522915	other		Gm3244	-1.0804	1.21915	1.04013e-05	0.000379857	dw		Zscan4-ps1	-0.927703	4.31119	6.65849e-05	0.00242464	other
Ppib	-0.4057	4.21748	0.000143735	0.0052358	other		Wrnip1	0.314525	4.99525	1.04281e-05	0.000379988	other		Bod1l	-0.383144	8.95954	6.66968e-05	0.00242464	other
Fabp5	-0.308304	6.07124	0.000144288	0.0052358	other		Zfp341	0.374982	5.36948	1.0455e-05	0.000380122	other		Mgst3	0.371859	5.53379	6.67942e-05	0.00242464	other
Kctd1	-0.767719	2.20056	0.000144328	0.0052358	other		Exosc9	-0.474421	4.79183	1.051e-05	0.000381272	other		Lrriq1	-0.861959	2.9671	6.68366e-05	0.00242464	other
H1f0	0.284704	6.17944	0.000144894	0.00524473	other		Rassf2	-1.72102	0.254663	1.08163e-05	0.000390717	dw		Ppp1r35	0.496576	3.45563	6.7042e-05	0.00242671	other
Shisa8	0.37895	6.57703	0.000145279	0.00524608	other		Hsd17b1	-1.72651	0.947749	1.08181e-05	0.000390717	dw		Tma16	-0.425577	4.05681	6.77736e-05	0.00244281	other
Gm5844	-0.726048	2.56669	0.000145861	0.00524608	other		Sgsm1	0.1804	7.40245	1.1294e-05	0.000407005	other		Hdac9	-0.390377	4.56665	6.78736e-05	0.00244281	other
Llgl2	0.255317	6.50825	0.000145894	0.00524608	other		Fam13c	0.394474	7.97941	1.14266e-05	0.000410881	other		Gm10269	-1.15601	0.646474	6.80414e-05	0.00244281	dw
Arhgef11	0.156352	8.05917	0.000146528	0.00525734	other		1110020A21Rik	0.432439	3.97863	1.15431e-05	0.00041416	other		Akr1c18	-5.79357	-1.57361	6.82087e-05	0.00244281	dw
Wdr62	0.318957	5.47232	0.000146995	0.00526255	other		Rasd2	-0.612688	3.1959	1.15708e-05	0.000414245	other		Arl6ip6	0.445855	3.85163	6.82334e-05	0.00244281	other
Cd3eap	0.400335	3.88151	0.000148312	0.00529568	other		Gm10033	-0.398791	5.67539	1.16265e-05	0.00041533	other		7420700N18Rik	0.444272	3.67791	6.89171e-05	0.00246191	other
Rab21	0.180451	7.80603	0.000148568	0.00529568	other		Alg8	-0.550096	2.7888	1.1883e-05	0.000423568	other		Canx	-0.226244	8.8435	6.94491e-05	0.00247454	other
Cox6b1	-0.343363	4.61041	0.000149573	0.00531992	other		Uspl1	-1.14552	4.63168	1.19939e-05	0.000426593	dw		Rhebl1	0.692854	2.61255	6.95734e-05	0.00247454	other
Gm25911	-1.07762	0.366085	0.000150074	0.00532617	dw		CAAA01090811.1	0.375136	5.68616	1.21023e-05	0.000429512	other		Stard5	-0.875406	4.79425	6.98726e-05	0.0024798	other
Gng5	-0.550654	3.14354	0.000151006	0.00534763	other		Gm37015	-0.72531	4.62516	1.21532e-05	0.000429763	other		Zbtb33	0.391309	6.41517	7.02265e-05	0.00248696	other
Slc37a3	0.222019	5.65081	0.000152266	0.00538062	other		Lipo3	-1.70719	0.960551	1.21747e-05	0.000429763	dw		Washc4	0.448724	5.07154	7.18979e-05	0.00254065	other
Atp2c1	0.229717	9.31056	0.000153535	0.00541375	other		Ndufv1	0.276164	5.76831	1.21881e-05	0.000429763	other		Sufu	0.243872	7.73378	7.28006e-05	0.00255921	other
Gm24119	-1.21607	1.73784	0.000154191	0.00542521	dw		Rpl24	0.998629	-0.336564	1.23183e-05	0.000433417	other		Fgf8	0.278076	7.18924	7.28376e-05	0.00255921	other
Ctdspl2	0.239515	6.91573	0.000154792	0.00543013	other		Lgmn	0.343316	5.72307	1.24891e-05	0.000438485	other		Sema7a	-1.797	0.204293	7.30177e-05	0.00255921	dw
Rpl24	0.892714	-0.336564	0.000155218	0.00543013	other		Tbc1d8	0.174506	8.40141	1.26497e-05	0.000442789	other		Tgds	0.239023	6.83557	7.30488e-05	0.00255921	other
Gm6395	-0.840641	0.342618	0.000155327	0.00543013	other		Ccdc47	0.308491	7.627	1.26658e-05	0.000442789	other		Sdhaf4	0.488229	3.67496	7.37665e-05	0.00257883	other
Clasrp	0.385866	5.07188	0.000159666	0.00556656	other		AC147101.1	-1.2457	1.39346	1.26956e-05	0.000442884	dw		Cdipt	0.273073	5.18208	7.39905e-05	0.00258115	other
Ndufa3	-0.580466	2.84095	0.00015991	0.00556656	other		2610524H06Rik	-0.580385	2.78336	1.29229e-05	0.000449853	other		Plpp5	0.292344	5.46297	7.42582e-05	0.00258497	other
Copg1	0.197576	6.50561	0.000160994	0.00558784	other		Il31ra	0.306225	5.67722	1.30084e-05	0.000451871	other		Calb1	-1.03778	3.99059	7.46807e-05	0.0025895	dw
Prdm1	0.372686	5.95359	0.000161204	0.00558784	other		Tlr9	-0.527479	4.0743	1.31642e-05	0.000455032	other		Ccdc18	-0.249255	6.86706	7.47046e-05	0.0025895	other
Tpt1-ps3	-0.754465	2.65876	0.000161848	0.00559701	other		Pptc7	0.22012	6.45299	1.31785e-05	0.000455032	other		Gm5815	-0.67472	1.98201	7.59895e-05	0.00262847	other
Usp10	0.242028	7.2823	0.000162153	0.00559701	other		Tube1	0.279091	4.961	1.31829e-05	0.000455032	other		Entpd6	0.219828	6.2438	7.67989e-05	0.00264138	other
Gm17066	-0.463887	3.65537	0.00016371	0.00563885	other		Klhl36	-0.546822	3.09678	1.32817e-05	0.000457477	other		Rnf114	0.160934	8.64971	7.69297e-05	0.00264138	other
Myt1l	-0.725628	2.06821	0.000164285	0.00564676	other		Ip6k2	0.363505	6.7292	1.35659e-05	0.000466286	other		Paf1	-0.41743	6.78617	7.69323e-05	0.00264138	other
Lbx1	0.439351	6.19838	0.000165089	0.00566251	other		Pofut2	0.282264	6.80402	1.35975e-05	0.000466391	other		Zkscan4	0.847751	1.10106	7.70085e-05	0.00264138	other
Snora21	-1.17464	1.66661	0.000166406	0.00569013	dw		Gm15681	-0.229739	7.87401	1.38082e-05	0.000472626	other		Dhtkd1	0.395596	5.7894	7.72177e-05	0.00264301	other
Cpsf4	0.278189	5.53635	0.00016659	0.00569013	other		Camk4	-1.3526	2.26165	1.38549e-05	0.000473235	dw		Cubn	-1.20772	2.14433	7.79596e-05	0.00266283	dw
Mtbp	0.339864	5.04018	0.000168226	0.00573406	other		E230016K23Rik	-0.606588	3.11978	1.40406e-05	0.000478578	other		Slc44a1	0.278141	6.85021	7.82838e-05	0.00266834	other
Rrn3	-0.199442	6.61395	0.000169131	0.00575292	other		Gm2272	-1.74055	-0.514993	1.42087e-05	0.000483304	dw		Gm6136	-0.951411	0.883639	7.92582e-05	0.00269586	other
Fbxo31	0.244853	5.20539	0.000170759	0.00579625	other		Tmtc1	0.318733	8.93328	1.43715e-05	0.000486839	other		Gpd1l	0.27155	7.31565	7.94209e-05	0.00269586	other
Plcl1	0.506929	5.2191	0.000172469	0.00584217	other		Anxa6	0.268469	6.61381	1.43722e-05	0.000486839	other		Pmpcb	0.279657	5.05771	8.11173e-05	0.00274524	other
Gm16070	1.20109	0.710207	0.000172968	0.00584695	up		Chic2	-0.249711	6.08935	1.44911e-05	0.000489852	other		Zfp36l2	0.555574	5.65815	8.12111e-05	0.00274524	other
Rpl39	-0.529474	3.96893	0.000173684	0.00585905	other		Myo9b	0.228281	6.53758	1.47284e-05	0.000496847	other		AC140299.2	-5.46933	-1.44262	8.1518e-05	0.00274993	dw
Snd1	0.221815	6.49824	0.000174737	0.00588247	other		Utp18	0.267611	7.4632	1.48199e-05	0.000498907	other		Acot7	-0.400801	5.77618	8.17013e-05	0.00275044	other
Naif1	-1.02283	1.94634	0.000175482	0.0058954	dw		Rpl31-ps8	-1.21217	0.063345	1.50012e-05	0.000503972	dw		Gm4202	-0.692534	3.2771	8.19387e-05	0.00275277	other
Zfp664	0.169087	8.31144	0.000176126	0.00590358	other		Dse	0.25923	6.90766	1.5133e-05	0.00050736	other		1700028I16Rik	0.533153	2.14124	8.22331e-05	0.002757	other
Afg3l2	0.21638	7.25755	0.000176447	0.00590358	other		Snrpn	0.576356	3.10649	1.52085e-05	0.000508846	other		Nr5a1	-1.78353	0.421012	8.28809e-05	0.00277023	dw
Zbtb7c	-0.543407	3.89316	0.00017826	0.00595207	other		Fbxw28	-0.249149	8.03634	1.56988e-05	0.00052418	other		Cyb5r3	-0.594721	6.0355	8.29663e-05	0.00277023	other
Fkbp4	-0.593222	4.23092	0.000182897	0.00608418	other		Hip1r	0.233961	7.69154	1.59493e-05	0.000531461	other		Cyp17a1	-5.13964	-0.720778	8.3561e-05	0.0027844	dw
Twnk	-0.339779	5.09704	0.000182961	0.00608418	other		Lmna	0.246936	7.59012	1.63101e-05	0.000542379	other		Gm5297	-1.65109	-0.299825	8.38301e-05	0.00278769	dw
Tcf4	-1.4475	2.51497	0.000183504	0.00608988	dw		Myo1a	-1.12593	2.03304	1.65256e-05	0.000548427	dw		Nsmce4a	0.213262	6.85706	8.42283e-05	0.00279525	other
Zfp709	-0.412805	5.66343	0.00018458	0.00611318	other		Zscan21	0.239946	6.61545	1.69166e-05	0.000560268	other		Gm9843	-0.840457	1.51094	8.58561e-05	0.0028435	other
Gm3106	-1.60313	0.901705	0.000185173	0.00612043	dw		Osbp2	0.226603	6.80093	1.70723e-05	0.000564283	other		2300002M23Rik	0.704706	3.29535	8.77807e-05	0.0028918	other
Calcoco1	0.291618	6.54006	0.00018632	0.00614133	other		Gm20541	-0.673018	2.56849	1.71247e-05	0.000564875	other		Nos1ap	-0.338405	4.34726	8.77914e-05	0.0028918	other
Arhgap42	0.235625	6.7165	0.000186556	0.00614133	other		Zfp980	-0.481922	4.83854	1.74108e-05	0.000573155	other		Degs1	0.23454	7.80029	8.80806e-05	0.0028918	other
Ppp1r14b	0.483716	4.08998	0.000187163	0.00614894	other		Fam199x	0.252867	8.96683	1.74872e-05	0.000574516	other		Sec61b	0.400458	4.68187	8.8145e-05	0.0028918	other
AC135641.1	-1.31802	0.135027	0.000187779	0.00615681	dw		Ppt1	-0.53894	4.24385	1.75488e-05	0.000575381	other		Lonp1	-0.348772	7.20607	8.81979e-05	0.0028918	other
Cops4	0.206648	7.56037	0.000188493	0.00616787	other		Ptov1	0.262842	6.03284	1.76021e-05	0.000575977	other		Scand1	0.417696	4.99898	8.84201e-05	0.00289328	other
Trim11	0.292801	6.0664	0.000189817	0.00619878	other		Zfp981	-1.00313	1.07824	1.77278e-05	0.000578931	dw		Nes	1.06977	3.49196	8.88859e-05	0.00290272	up
Ctns	-0.346254	4.13168	0.000190453	0.00620717	other		Gm16070	1.35134	0.710207	1.78188e-05	0.000580742	up		6430548M08Rik	-0.342923	5.7017	8.94731e-05	0.00291327	other
Ahctf1	0.182311	8.21002	0.000191738	0.00623093	other		Ogfod2	0.483337	3.70636	1.79206e-05	0.000582902	other		Hnrnpu	-0.323515	9.42326	8.95652e-05	0.00291327	other
Becn1	0.343458	5.05167	0.000192311	0.00623093	other		Slc30a5	0.221268	6.74941	1.8016e-05	0.000584635	other		Usp20	-0.296509	4.77613	9.03163e-05	0.00293187	other
Hist1h3f	-0.493126	5.53424	0.000192324	0.00623093	other		Mtmr14	-0.199944	9.68015	1.80454e-05	0.000584635	other		Ybx1	-0.373361	8.27494	9.06353e-05	0.0029364	other
Zfp978	-0.472692	4.09996	0.000192836	0.00623516	other		AC156572.1	0.511667	3.03407	1.81427e-05	0.000586625	other		Arf5	0.293982	4.69623	9.09411e-05	0.00294049	other
Chaf1b	0.322929	4.30768	0.000193445	0.00624253	other		Srsf5	0.308007	5.54454	1.8341e-05	0.000590287	other		Bud13	-0.326883	6.28421	9.13256e-05	0.0029471	other
Wbp11	0.251619	7.71066	0.000195153	0.00627792	other		Recql5	0.249352	6.37685	1.83585e-05	0.000590287	other		Lypla1	0.287539	4.91388	9.29015e-05	0.00299205	other
Thg1l	0.310592	4.93019	0.00019556	0.00627792	other		Mast4	0.226518	8.1147	1.83642e-05	0.000590287	other		Ik	-0.308453	8.04249	9.32278e-05	0.00299617	other
Wbp2	0.223081	5.85369	0.000195693	0.00627792	other		Spire1	0.321981	8.28377	1.85579e-05	0.000595345	other		Arpc4	0.381073	5.02225	9.33958e-05	0.00299617	other
Zbtb37	0.259184	6.46998	0.00019928	0.00638046	other		AU018091	-0.849632	3.99579	1.8688e-05	0.000598344	other		Speer5-ps1	0.19881	7.75915	9.40027e-05	0.00300493	other
Ctsd	-0.613705	4.12046	0.000199934	0.0063889	other		Vps52	0.28678	5.12813	1.88329e-05	0.000601808	other		Zfp729b	0.323201	5.53926	9.4036e-05	0.00300493	other
Prdm4	0.183142	6.85868	0.000200615	0.00639816	other		Wbscr17	0.293896	5.11293	1.91501e-05	0.000610751	other		Fam120b	-0.312706	5.02376	9.69231e-05	0.00309115	other
Olfr877	-1.19367	1.56386	0.000202491	0.00644542	dw		Mcm3	0.304191	6.62819	1.92597e-05	0.000613051	other		Cfh	-2.09139	1.75645	9.81489e-05	0.00312415	dw
Pddc1	-0.62191	2.27884	0.000203987	0.00648046	other		Cpsf4	0.31428	5.53635	1.93013e-05	0.00061318	other		Has2	1.38892	0.867842	9.88143e-05	0.00313922	up
Gm9806	-0.387175	2.89532	0.000206019	0.00653234	other		Tram1	-0.233146	7.0011	1.93416e-05	0.00061327	other		Zfp422	-1.78635	-0.455746	9.90665e-05	0.00313971	dw
E230016K23Rik	-0.50433	3.11978	0.000207367	0.00656234	other		Gfra4	-0.417126	4.33557	1.96015e-05	0.000620309	other		Pitpnm1	-2.56148	-0.76204	9.92135e-05	0.00313971	dw
Cactin	0.412289	7.1475	0.00020853	0.0065753	other		Sbds	0.319748	6.95621	1.99291e-05	0.00062946	other		Rny3	-1.16426	1.8728	0.000100496	0.00317416	dw
Zfp40	-0.69935	3.14042	0.00020858	0.0065753	other		Fryl	0.216941	8.51276	2.00248e-05	0.000631264	other		Tmem9b	0.481722	3.93961	0.000101449	0.0031981	other
Flrt3	-0.987104	1.37919	0.000209209	0.00657693	other		Cct6a	-1.60711	3.0214	2.02537e-05	0.000637252	dw		Gm4353	-0.569695	2.67442	0.000102104	0.00320842	other
Slc5a3	-0.795421	4.46462	0.000209436	0.00657693	other		Sypl	-0.308207	6.96467	2.03486e-05	0.000637642	other		Psma7	-0.250375	7.16118	0.000102169	0.00320842	other
Tmem160	-1.76703	-0.566935	0.000214148	0.00671203	dw		Gm13752	0.447814	4.47385	2.03587e-05	0.000637642	other		Gm14272	0.480184	2.7584	0.000102767	0.00322103	other
Dnaja1	-0.189352	7.10708	0.000215023	0.00672656	other		Sec23ip	0.23756	7.56656	2.0406e-05	0.000637642	other		Dpy19l1	0.321849	6.84741	0.000103409	0.00322841	other
Gm15446	-0.255152	6.18463	0.000215785	0.00673751	other		Trim71	-0.556159	6.59126	2.0422e-05	0.000637642	other		Rbm12	0.699168	3.74711	0.000103474	0.00322841	other
Mast2	0.187099	7.75779	0.000216833	0.00675735	other		Senp1	0.236845	8.07753	2.04809e-05	0.000638262	other		Nsfl1c	-0.31784	5.43763	0.000103595	0.00322841	other
Pcbd2	-0.332096	3.90209	0.000217756	0.00676427	other		Ngdn	0.303184	5.76245	2.07643e-05	0.000645863	other		Ehbp1	-0.267158	6.09303	0.000104271	0.0032433	other
Pja2	-0.287847	5.09242	0.000217882	0.00676427	other		Spata5	0.242693	7.03463	2.1017e-05	0.000652483	other		Serinc1	0.248584	6.28321	0.000105675	0.00327917	other
Nfil3	0.272923	7.0221	0.00021853	0.00677154	other		Gorab	-0.630212	2.58315	2.13021e-05	0.000660082	other		Tbc1d20	0.325616	5.58965	0.000105825	0.00327917	other
Olfr805	-1.48456	-0.313969	0.000220226	0.00681119	dw		Sucla2	0.253246	6.97384	2.135e-05	0.000660316	other		Ndufs3	-0.368365	4.03925	0.000106542	0.00329514	other
Gm10241	-1.05379	-0.287563	0.000221506	0.00683783	dw		4933427D06Rik	0.320553	9.64182	2.14344e-05	0.000660967	other		Gm14226	-2.00716	0.0187422	0.000106837	0.00329805	dw
Stoml2	0.20195	5.65098	0.000224999	0.00692797	other		Gm13509	0.548442	2.60006	2.14518e-05	0.000660967	other		Rit1	-0.292457	5.1929	0.000107476	0.00330824	other
Mtss1	0.258608	8.04098	0.000225387	0.00692797	other		Rps13-ps2	-1.04157	0.697594	2.15549e-05	0.000662893	dw		Nap1l4	-0.234829	8.29875	0.000107572	0.00330824	other
Gm14139	-0.878805	2.96329	0.000225696	0.00692797	other		AC107662.1	-1.09583	4.1089	2.1679e-05	0.000665461	dw		Epb41	-0.275537	8.75782	0.000107798	0.00330897	other
Nol4l	0.327648	7.38356	0.000226942	0.00695319	other		Mterf2	1.68494	-0.613618	2.18875e-05	0.000670601	up		Ctnnbl1	-0.304563	7.79294	0.000108286	0.00331774	other
Polr3a	0.195332	8.50603	0.000227732	0.00695505	other		Fubp3	0.343515	5.17163	2.19521e-05	0.000671325	other		Unc13b	-0.189151	7.34593	0.000108569	0.00332019	other
Dennd2a	0.246463	6.16959	0.000227853	0.00695505	other		Taz	0.317189	5.46756	2.20536e-05	0.000673171	other		Acsbg1	-2.21644	1.88925	0.00010927	0.00333539	dw
Cfap20	-0.285384	4.63322	0.000233041	0.00710016	other		Pbdc1	-0.874933	3.76556	2.21088e-05	0.000673598	other		Sec24a	0.269779	6.11449	0.000110019	0.00335199	other
Fhl1	-3.23291	-1.29933	0.000236442	0.0071904	dw		Gm2830	0.48133	3.19627	2.22626e-05	0.000677024	other		Top1	-0.316151	9.5535	0.000110975	0.00337403	other
Ccdc47	0.260277	7.627	0.000241459	0.00732933	other		Lcp1	-1.17046	4.9196	2.24334e-05	0.000679956	dw		Thra	0.24239	5.96947	0.000111155	0.00337403	other
Nek7	0.268058	5.07691	0.000243217	0.00735183	other		Heatr1	0.249775	7.70336	2.24422e-05	0.000679956	other		Cers2	0.311407	5.1564	0.000112425	0.00340626	other
Igbp1	-0.209539	7.00391	0.000243298	0.00735183	other		4931406P16Rik	0.267566	7.77172	2.30136e-05	0.000695982	other		Fam189b	0.387204	4.47447	0.000112821	0.00341194	other
Tbpl2	-0.787748	3.91077	0.000243548	0.00735183	other		Krtcap2	-0.866661	1.84331	2.35231e-05	0.000710076	other		A530040E14Rik	0.520461	5.72559	0.00011379	0.0034349	other
Jun	-2.30076	-0.333463	0.000244954	0.00738064	dw		Siah1a	0.304305	5.84474	2.41287e-05	0.000727017	other		Gm3608	-0.572716	2.0622	0.000115216	0.00347156	other
5330438D12Rik	-0.616565	1.74437	0.000245613	0.00738691	other		Dctn5	0.292061	5.01475	2.42324e-05	0.000727671	other		Chuk	0.341562	4.77475	0.00011843	0.00356182	other
Ndrg4	-0.230814	6.53203	0.000252321	0.00757472	other		Bmpr1b	0.250026	8.50591	2.42394e-05	0.000727671	other		Cd9	0.575535	5.64012	0.00011909	0.00357101	other
Gm17771	-0.788961	1.47634	0.000254	0.00761115	other		A130010J15Rik	-1.50012	1.76829	2.43741e-05	0.000730375	dw		Iqcg	-0.298621	5.00412	0.000119233	0.00357101	other
Mat1a	-0.345246	5.16318	0.000260536	0.00779276	other		Socs7	0.24166	8.8263	2.4532e-05	0.000733764	other		Tfpt	-0.316087	6.09695	0.00011939	0.00357101	other
Frg1	-0.238328	5.25066	0.00026212	0.0078258	other		Cox6a1	-0.391169	5.24038	2.46991e-05	0.000737411	other		Stradb	0.296725	6.43839	0.000120434	0.00359566	other
Epb41l3	0.36369	4.8757	0.00026528	0.00790572	other		Lrrc34	-0.854828	2.07903	2.49652e-05	0.000743999	other		Abce1	0.425835	5.17978	0.000120709	0.00359731	other
Anxa6	0.227594	6.61381	0.000267374	0.00791616	other		4930562C15Rik	-0.433223	5.39379	2.54659e-05	0.00075754	other		Galnt3	0.458153	5.22964	0.000121089	0.00360206	other
2023-09-12	0.428103	3.50925	0.000267508	0.00791616	other		Zfp600	-0.986355	1.9695	2.55539e-05	0.000758779	other		Bcorl1	-0.285749	7.06254	0.000121519	0.0036083	other
Erc1	0.319835	5.11661	0.000267563	0.00791616	other		Pdzrn4	0.451083	4.6554	2.63709e-05	0.000781328	other		Kif11	0.273115	7.25705	0.000122386	0.00362747	other
Zfp516	-0.658725	4.41076	0.000267565	0.00791616	other		Aknaos	-0.794276	2.30695	2.64446e-05	0.000781328	other		Smap2	-0.190022	6.25399	0.000123571	0.00365024	other
Satb1	0.219795	7.65636	0.000268374	0.00792576	other		Rnu1b2	-4.40222	-0.725649	2.64565e-05	0.000781328	dw		Dhx38	-0.379905	6.89284	0.000123601	0.00365024	other
Trappc6b	-0.241376	5.44891	0.000269897	0.00795637	other		Them4	-0.832038	1.99597	2.65698e-05	0.000782612	other		Supt5	-0.449871	7.29448	0.000123904	0.00365259	other
Zscan21	0.204139	6.61545	0.000270495	0.00795966	other		Dlgap5	0.347933	8.50885	2.65957e-05	0.000782612	other		Morf4l1	-0.381814	4.65134	0.000124836	0.00366913	other
Eef1akmt1	-1.04272	0.640394	0.000271344	0.00796696	dw		Fkbp1a	-0.248211	5.42843	2.66975e-05	0.000784193	other		Ssh2	-0.322751	6.00816	0.000124913	0.00366913	other
Mbd1	-0.493139	3.98976	0.000271717	0.00796696	other		Hmgxb3	0.260353	6.66296	2.67453e-05	0.000784193	other		Gm24270	0.630554	3.33479	0.000126205	0.00370044	other
Epn1	0.216739	5.7962	0.000275202	0.00805469	other		Gm23935	-0.532963	8.46046	2.70286e-05	0.000791081	other		Zfc3h1	-0.21505	6.11609	0.000126595	0.00370053	other
Tmbim1	-0.19055	6.60693	0.000276981	0.0080923	other		Tmod3	0.300759	5.63818	2.70894e-05	0.000791445	other		Slc38a5	-2.38981	-0.92675	0.000126661	0.00370053	dw
Rnf19b	0.234074	6.80805	0.000279211	0.00814291	other		Ppfibp2	0.309116	8.15194	2.74878e-05	0.000801654	other		Ccdc171	-0.248565	6.67539	0.000127	0.00370384	other
Gm4972	-1.18728	0.0799165	0.000280502	0.00816601	dw		Lamtor3	0.297601	6.4799	2.78959e-05	0.000812008	other		Lhcgr	-3.12821	-1.3687	0.000127882	0.0037229	dw
Ddx49	0.266099	4.76891	0.000282223	0.00819148	other		Mto1	0.295364	5.03815	2.79421e-05	0.000812008	other		Ndc80	-0.373495	7.25409	0.000128327	0.00372923	other
Gpam	-1.51849	2.37994	0.000282766	0.00819148	dw		Hdgf	0.334254	6.73504	2.82783e-05	0.000820322	other		Sash1	-0.216	7.7647	0.000128767	0.00373537	other
Gm10857	-0.262587	6.33677	0.000282879	0.00819148	other		Gm25939	0.960193	2.9148	2.86157e-05	0.00082864	other		Chmp7	-0.260414	6.1221	0.000129234	0.00374228	other
Wdr37	0.218406	7.35725	0.000283494	0.00819478	other		Ltbp4	1.36846	0.437307	2.879e-05	0.000832215	up		Lats1	0.316917	5.67909	0.000130001	0.00375785	other
Tcof1	0.286804	7.50186	0.000285127	0.00822746	other		Rpl12	-0.317564	4.36623	2.91648e-05	0.000841562	other		Bccip	-0.447518	3.76269	0.000130316	0.00376033	other
Golga7	0.227479	6.20531	0.000285882	0.0082347	other		Zfp809	-0.711022	2.65784	2.94403e-05	0.000848016	other		Mapk8ip3	0.31368	5.78229	0.000130905	0.00377068	other
Shf	0.322513	4.70185	0.000286635	0.0082419	other		Tmem184b	-0.239976	6.88845	2.97318e-05	0.00085444	other		Metap1d	-0.487127	2.82593	0.000131321	0.0037743	other
Ceacam5	-0.910442	2.35073	0.00028908	0.00829762	other		2010110K18Rik	0.46598	2.67426	2.97678e-05	0.00085444	other		Cdca4	0.236829	6.43199	0.000131493	0.0037743	other
Lysmd4	0.24578	6.12067	0.000290991	0.00833782	other		Dnm2	0.248529	6.52235	2.98335e-05	0.000854827	other		Vrtn	0.431013	7.67567	0.000132536	0.00379759	other
Mcm2	0.249546	7.604	0.00029245	0.00836499	other		Tcerg1l	0.780496	2.23135	2.99502e-05	0.000856671	other		Cnot3	-0.334033	9.22533	0.000133219	0.00380775	other
Srf	0.180745	7.33351	0.000294104	0.00838369	other		Rad51d	0.245346	5.98895	3.02498e-05	0.000863731	other		Fbxl5	0.224197	6.56151	0.000133356	0.00380775	other
Arsb	0.523446	4.05722	0.000294405	0.00838369	other		Eef1a1	-0.222242	8.56002	3.03932e-05	0.000864845	other		Mrps7	0.261337	5.89584	0.000134646	0.00383523	other
Eef1d	0.270024	7.27602	0.000295049	0.00838369	other		Paip2	-0.194898	8.01539	3.03946e-05	0.000864845	other		Cfap45	-0.610129	4.86721	0.000134788	0.00383523	other
1110020A21Rik	0.35734	3.97863	0.000295154	0.00838369	other		Hist1h3f	-0.551522	5.53424	3.06692e-05	0.000870718	other		Ccdc34	-0.367387	5.77879	0.000135177	0.00383963	other
Aoc3	-3.28567	-1.30293	0.000301484	0.00854866	dw		Rpl34	-0.304816	5.38503	3.07074e-05	0.000870718	other		Cpn1	-1.169	0.441466	0.000136234	0.00386003	dw
Akap10	0.194591	7.02099	0.000302472	0.00855336	other		Mcm6	0.204781	7.56199	3.11286e-05	0.000881134	other		Mtif3	-0.241245	6.08417	0.000136367	0.00386003	other
Mrps27	0.300948	5.32232	0.000303588	0.00855336	other		Gm13855	-0.921919	1.9154	3.12775e-05	0.000883818	other		E2f5	0.265238	9.07894	0.000138294	0.0039012	other
Plekha5	0.341726	6.5566	0.000303642	0.00855336	other		Hexim2	0.302697	5.76759	3.14902e-05	0.000888294	other		Lhfpl2	0.350049	6.1048	0.000138298	0.0039012	other
Rhobtb2	0.212796	5.7054	0.000303741	0.00855336	other		Dnaja1	-0.212483	7.10708	3.16337e-05	0.000890809	other		Ubr7	0.196063	6.01768	0.000138796	0.0039085	other
Lipo3	-1.41993	0.960551	0.000304984	0.00857361	dw		Mthfd1l	0.316303	4.88109	3.24031e-05	0.000910905	other		Wdr70	-0.398227	5.06575	0.000139371	0.00391795	other
Fut11	-0.333236	4.82109	0.000308924	0.00866905	other		Pcdh15	0.338759	5.69706	3.24662e-05	0.000910997	other		Nup210	0.37705	3.52804	0.000141731	0.00397374	other
Fbxo16	0.431233	3.45499	0.000309439	0.00866905	other		Pbk	-0.51066	3.62122	3.25177e-05	0.000910997	other		Trio	-0.27427	8.33002	0.000141894	0.00397374	other
Txlna	0.216509	6.86731	0.000310185	0.00867512	other		Psmb4	0.277966	5.41431	3.26254e-05	0.000912451	other		Zfp830	-0.317209	6.18631	0.000142084	0.00397374	other
Oosp1	-0.32795	8.90006	0.00031162	0.00870035	other		Ttc13	0.507708	4.2414	3.27861e-05	0.00091538	other		Sf3a1	-0.271	8.77138	0.000144512	0.00403474	other
Hint1	-0.237165	5.97465	0.000316989	0.0088352	other		Naa10	0.651948	2.12121	3.30517e-05	0.000921225	other		Plxnc1	0.210191	7.05751	0.000144894	0.00403853	other
Phf20	0.205122	8.40338	0.000320615	0.00892105	other		Gm7073	-0.896102	1.92705	3.35044e-05	0.000932253	other		Palld	-0.340259	7.73865	0.00014566	0.00405297	other
Tk1	0.304574	4.06077	0.000321699	0.00893602	other		Rpl38	-0.406505	4.17491	3.41208e-05	0.000947794	other		Fstl5	-1.8563	1.86126	0.000146311	0.00406415	dw
Ensa	0.228054	5.45408	0.000322897	0.00894902	other		Gnl2	0.278226	7.49791	3.42926e-05	0.000950951	other		Skap2	-0.327696	6.01346	0.000147038	0.00407646	other
Sorl1	0.264626	7.76131	0.000323815	0.00894902	other		Arap2	0.282138	8.30339	3.43899e-05	0.000952036	other		Dera	0.411996	4.50538	0.000147342	0.00407646	other
4930402H24Rik	0.162975	7.27315	0.000324024	0.00894902	other		Apol6	-0.564765	2.5561	3.46694e-05	0.000958153	other		Rnf8	0.31625	4.47022	0.000147501	0.00407646	other
Nectin1	-1.14615	1.18684	0.000324355	0.00894902	dw		Gm11867	-0.717905	1.29468	3.48536e-05	0.000961619	other		Zfp39	-1.22233	1.40928	0.000148225	0.00408957	dw
Cage1	0.197648	7.14314	0.000326983	0.00899713	other		Noto	-0.655213	6.19222	3.57996e-05	0.000986057	other		Ppig	-0.384205	8.41002	0.000149109	0.00410703	other
Trp53bp1	0.254902	8.52352	0.000327732	0.00899713	other		Myo5b	0.236791	9.99171	3.63366e-05	0.000999164	other		Shtn1	-0.302897	6.80732	0.000149819	0.00411964	other
Armcx2	-2.41821	-1.02381	0.000327748	0.00899713	dw		Zfp534	-0.550153	4.26139	3.66065e-05	0.0010049	other		Socs3	0.642527	3.79166	0.000151568	0.00416076	other
Tnk2	0.206392	6.80231	0.000328596	0.0090053	other		Grina	-0.412394	6.11274	3.69181e-05	0.00101148	other		AI597479	0.332194	5.51183	0.000151841	0.00416125	other
Acad11	0.222552	5.46056	0.0003312	0.00906148	other		Gm22973	0.778008	3.49411	3.697e-05	0.00101148	other		Hmgxb3	0.234843	6.66296	0.000152556	0.00417385	other
Spata5	0.205424	7.03463	0.000332795	0.00907526	other		Star	-1.49861	1.06166	3.71981e-05	0.00101602	dw		Cdh4	-0.353178	4.99617	0.000154396	0.00421715	other
Xrcc1	0.230555	6.70572	0.000332813	0.00907526	other		Me2	0.251465	6.58597	3.76786e-05	0.00102743	other		Gm9833	-0.645916	2.45956	0.000155378	0.0042324	other
Gm35060	0.672471	1.51376	0.000339477	0.00923251	other		Pja1	0.294518	6.93768	3.77881e-05	0.0010287	other		Spata21	0.383701	5.24967	0.000155472	0.0042324	other
Dctn5	0.251487	5.01475	0.000339709	0.00923251	other		Caln1	0.427547	5.90702	3.8234e-05	0.00103911	other		Gm4981	-0.434445	4.3194	0.000155878	0.00423641	other
Syne3	0.276015	6.67566	0.000341179	0.00925709	other		Tmco1	-0.269814	5.70292	3.84494e-05	0.00104324	other		Mamld1	-1.53678	0.854585	0.000156385	0.00424231	dw
Reep1	0.592568	1.86382	0.000341845	0.0092598	other		Ecd	0.307232	6.5727	3.86668e-05	0.0010474	other		Washc2	-0.300508	6.82486	0.000156614	0.00424231	other
Eefsec	0.272072	5.60705	0.000345502	0.00933288	other		Tcea1	0.264703	6.91453	3.88455e-05	0.0010505	other		Gm9817	0.874722	2.09855	0.000157356	0.00425537	other
Mark1	-1.46827	0.723517	0.000345683	0.00933288	dw		Trmu	0.501244	2.87143	3.91611e-05	0.0010571	other		Dtx2	0.18246	8.8404	0.000158157	0.00425875	other
Pts	-0.789371	1.16872	0.000350586	0.00944964	other		Myo5a	0.18288	7.59207	3.92189e-05	0.0010571	other		Ptprd	-1.08423	3.50086	0.00015822	0.00425875	dw
Tada2a	0.299308	5.86743	0.000354167	0.00953048	other		Twnk	-0.372242	5.09704	3.95875e-05	0.00106439	other		Sos1	0.630646	4.95729	0.000158262	0.00425875	other
Fam160b2	-0.622984	3.19485	0.000355682	0.00953725	other		Plekha5	0.387238	6.5566	3.96195e-05	0.00106439	other		Phf3	-0.279216	10.085	0.000159945	0.00429698	other
Mad1l1	0.36008	6.93029	0.000355735	0.00953725	other		Zbtb46	0.203881	7.27208	3.98014e-05	0.00106592	other		Psme1	-2.02051	-0.12539	0.000160686	0.00430981	dw
Ogfod2	0.40516	3.70636	0.000356168	0.00953725	other		Golga5	0.31379	7.87661	3.98067e-05	0.00106592	other		Sgol2a	0.247427	5.55037	0.000161176	0.00431588	other
Gm24336	-0.853194	0.958883	0.000360474	0.00960861	other		Klhl20	-0.620905	3.28005	3.99553e-05	0.00106815	other		Rnf166	0.267305	5.1707	0.000161939	0.00432922	other
Sytl4	0.265551	7.36056	0.000360579	0.00960861	other		C1qbp	0.27119	5.34711	4.00426e-05	0.00106874	other		Arih2	0.475045	4.36397	0.000163466	0.0043621	other
Akr1c18	-4.65899	-1.57361	0.000360595	0.00960861	dw		2700060E02Rik	-0.239732	6.2538	4.06736e-05	0.00108223	other		Mkl1	0.253876	6.95436	0.000163702	0.0043621	other
Arhgdia	0.178446	7.20157	0.000361409	0.00961467	other		Gm13375	-0.595112	3.08698	4.06929e-05	0.00108223	other		Rel	0.327184	5.25068	0.000165402	0.00440022	other
Itih5	-2.46245	0.123153	0.000362137	0.00961838	dw		Lpcat4	0.342792	5.75242	4.07464e-05	0.00108223	other		Pik3cb	0.380546	4.91109	0.000166824	0.00443085	other
Zzz3	0.213191	7.07568	0.000363082	0.00962785	other		Fnta	0.259898	6.18193	4.08553e-05	0.00108336	other		5730403I07Rik	-0.893586	1.03476	0.000168239	0.0044612	other
Carnmt1	0.346124	4.1323	0.000366868	0.00971148	other		Blcap	0.235174	6.85595	4.12583e-05	0.00109124	other		Reep4	0.526594	5.09595	0.000168911	0.00447013	other
Gtf3a	-0.52244	3.23539	0.000367423	0.00971148	other		Fam134a	-0.798245	3.24738	4.1286e-05	0.00109124	other		Gcm2	0.506995	4.20858	0.000169122	0.00447013	other
Mphosph9	0.270146	6.50004	0.000369871	0.00976041	other		Naa35	0.234184	6.96344	4.13617e-05	0.00109148	other		Ppp3ca	-0.63464	3.55338	0.000169609	0.00447577	other
Tcea1	0.230139	6.91453	0.000371553	0.00977839	other		Ubtfl1	-6.59003	-0.232737	4.15171e-05	0.00109382	dw		Dll3	0.622939	2.86131	0.000170117	0.00448194	other
Snhg17	-1.91122	-0.457544	0.000371747	0.00977839	dw		Dhx9	-0.66826	5.84448	4.18284e-05	0.00110024	other		Cyp4f39	0.409995	6.00943	0.000170892	0.00449512	other
Gm26128	1.71907	-1.35024	0.000374822	0.00984345	up		Mamdc2	1.33925	0.252942	4.18952e-05	0.00110024	up		Scamp1	0.241329	7.23655	0.000171717	0.00450958	other
Hdx	-2.60898	-0.934455	0.000377515	0.00989827	dw		Ceacam5	-1.03197	2.35073	4.22302e-05	0.00110726	dw		Snrpa	0.24768	5.05007	0.000173607	0.0045519	other
Mut	0.277165	4.4827	0.000378717	0.00991389	other		Cct8	0.223545	7.1222	4.28817e-05	0.00112254	other		Crb3	0.292686	4.68428	0.000174335	0.00455632	other
Rnf25	0.168788	6.81686	0.000381644	0.00997456	other		Rasgef1b	-0.605182	3.73449	4.31633e-05	0.00112811	other		Sparcl1	-2.22592	-0.509085	0.000174806	0.00455632	dw
Atp5g2	-0.492006	2.48529	0.000383381	0.010004	other		Cog3	0.196328	6.07344	4.34851e-05	0.0011347	other		Gatad1	0.410182	3.73486	0.000174948	0.00455632	other
Cog2	-1.71429	1.56073	0.000384602	0.0100199	dw		Shisa2	-2.6648	1.11858	4.39841e-05	0.0011459	dw		Masp1	-0.481571	3.06935	0.000175183	0.00455632	other
Pik3c2b	0.197899	7.17556	0.000386754	0.0100599	other		Cenpb	-1.21702	4.97126	4.45642e-05	0.00115917	dw		Ranbp1	-0.316718	5.52648	0.000175267	0.00455632	other
Cxadr	-2.01466	3.48295	0.000391215	0.0101598	dw		Dcdc2c	-0.709	3.27752	4.47382e-05	0.00116184	other		Pnisr	-0.343123	6.91928	0.000175463	0.00455632	other
Rxrb	-1.08735	2.64882	0.000397158	0.0102978	dw		Usp48	0.224378	7.51757	4.48905e-05	0.00116395	other		AC160403.2	-1.97151	-1.01457	0.000175725	0.00455632	dw
Ramp2	0.838035	0.861285	0.00039899	0.0103289	other		Wdr48	0.211526	6.88397	4.52136e-05	0.00117048	other		Gigyf2	-0.36056	7.94409	0.000176361	0.00456558	other
Upf1	0.24869	9.66284	0.000404151	0.0104411	other		Rpl9	-1.44949	1.29457	4.54964e-05	0.00117593	dw		Styk1	0.28937	7.01016	0.000177614	0.00459075	other
Hcn1	-5.52556	-1.32558	0.000405014	0.0104411	dw		Pik3c2b	0.226071	7.17556	4.59042e-05	0.0011846	other		Loxl2	-4.15803	-1.54556	0.000180003	0.00464515	dw
Gm23512	0.69583	0.32451	0.000405236	0.0104411	other		Gm20768	0.899037	0.543852	4.60268e-05	0.0011859	other		Brd2	-0.261468	7.7171	0.000180462	0.00464967	other
Lzts2	0.243294	6.10679	0.000407091	0.0104724	other		Zfp623	-0.958411	2.59203	4.66328e-05	0.00119962	other		Wdr89	-0.390908	3.74406	0.000181095	0.00465672	other
Gca	-1.49323	1.91587	0.000408439	0.0104771	dw		Ammecr1	-0.84279	5.31341	4.68056e-05	0.00120001	other		Oprd1	0.46664	4.12886	0.000181305	0.00465672	other
Rnd2	-2.71307	-1.02808	0.000409509	0.0104771	dw		Tex19.1	-0.31289	5.966	4.68458e-05	0.00120001	other		Prpf6	-0.272852	8.08882	0.000181596	0.00465689	other
9530068E07Rik	0.22211	7.00369	0.000409834	0.0104771	other		Atp2c1	0.246683	9.31056	4.6868e-05	0.00120001	other		Pak4	-0.346835	7.48459	0.000182803	0.00468049	other
Olfr1330	-1.01	-0.119515	0.000410021	0.0104771	dw		Epb41l3	0.402571	4.8757	4.69861e-05	0.00120116	other		Cdc14a	0.434232	4.11996	0.000183761	0.00469669	other
Palm2	0.92497	0.288073	0.000410845	0.0104771	other		Ctsb	-0.515418	5.77561	4.7101e-05	0.00120221	other		Tmsb4x	-3.37712	-0.565048	0.00018401	0.00469669	dw
Kcng4	-0.326993	3.87031	0.000411692	0.0104771	other		Zfp758	-0.407401	3.84555	4.73854e-05	0.00120759	other		Aatf	-0.394879	5.93501	0.000184303	0.00469685	other
Sipa1	0.295397	5.65988	0.000411873	0.0104771	other		Mief1	0.182919	6.45155	4.74994e-05	0.00120861	other		Tceal9	-1.89702	1.71365	0.000184838	0.00470317	dw
Zbtb5	-1.94862	1.73614	0.00041301	0.0104771	dw		Zfp984	-0.624567	3.73296	4.79829e-05	0.00121796	other		Daw1	0.513731	3.13294	0.00018561	0.00471547	other
Lurap1l	-0.4176	5.51742	0.000413038	0.0104771	other		Lrp1	0.291135	8.92622	4.80795e-05	0.00121796	other		1700030J22Rik	-0.251123	5.56519	0.000185974	0.0047174	other
Utrn	0.399273	6.40367	0.000414131	0.0104885	other		Colec12	-1.26677	0.705707	4.80902e-05	0.00121796	dw		Rpl4	-0.272356	7.74536	0.00018628	0.00471785	other
Bcat1	0.314338	5.77869	0.000416417	0.0105176	other		Clcc1	0.279203	7.83442	4.82377e-05	0.00121981	other		Kpnb1	-0.210603	8.50887	0.000186779	0.00472318	other
Nupl1	-0.179419	6.65608	0.000417182	0.0105176	other		Pdzd11	-0.286791	5.2047	4.83313e-05	0.00122029	other		Ppm1b	-0.293147	7.70582	0.000187929	0.00474491	other
Stk11	0.225639	6.35024	0.000417208	0.0105176	other		Ap2a2	-0.423996	3.899	4.88172e-05	0.00123066	other		Baz1a	-0.307075	6.96133	0.00018851	0.00474575	other
Pole4	0.203005	7.28041	0.000417858	0.0105178	other		Ddit4	0.40042	5.7335	4.891e-05	0.0012311	other		Tsga10ip	-0.38216	4.74163	0.000188542	0.00474575	other
Elp3	0.247354	7.36226	0.000419841	0.0105515	other		1700086O06Rik	-1.16034	0.410855	4.90867e-05	0.00123365	dw		Wdr18	0.364085	4.64816	0.000189524	0.00476314	other
Fbxw13	-0.329227	6.48559	0.000421466	0.0105761	other		Tesc	0.339008	5.71159	4.96366e-05	0.00124518	other		Serinc3	0.351346	5.86351	0.000190054	0.00476913	other
Tubb6	0.181056	8.42645	0.000424587	0.010634	other		Abl1	0.381763	6.35805	4.98421e-05	0.00124518	other		Llgl1	0.366782	5.48645	0.000193011	0.00483591	other
Skp1a	-0.194508	9.87058	0.000425374	0.010634	other		Nrd1	-0.28978	6.97845	4.99102e-05	0.00124518	other		Ptprk	-1.17873	2.20874	0.000193651	0.00484387	dw
Usp19	0.181754	9.94196	0.000425724	0.010634	other		Myadm	-0.75604	3.57898	4.99238e-05	0.00124518	other		Pappa2	-0.875815	1.91133	0.000193921	0.00484387	other
Hdhd5	-1.12218	1.48771	0.00042731	0.0106483	dw		Mcm7	0.303947	6.22855	4.9926e-05	0.00124518	other		Ppl	-0.951409	1.67212	0.000196292	0.0048931	other
1600020E01Rik	-0.723002	1.30086	0.000427654	0.0106483	other		Ldoc1l	-0.651645	4.14294	5.04349e-05	0.00125596	other		Prpf38a	-0.267183	6.75771	0.000196489	0.0048931	other
Vav2	0.332906	4.46718	0.000428249	0.0106483	other		Eif6	0.261329	7.33741	5.05592e-05	0.00125714	other		Gabrg3	-1.22961	0.277771	0.000198134	0.00492656	dw
Zfp994	-0.480205	3.84654	0.000431179	0.0107049	other		Mrps27	0.334675	5.32232	5.06893e-05	0.00125846	other		Xrn2	-0.266228	7.20014	0.000200489	0.00497755	other
Apitd1	0.242619	6.89385	0.00043285	0.010727	other		Ncaph	0.253456	7.04336	5.09111e-05	0.00126206	other		H2-D1	-3.27062	-1.13842	0.00020091	0.00498044	dw
Snora23	-1.29629	1.90259	0.000433415	0.010727	dw		Brap	0.261633	7.95831	5.10509e-05	0.00126361	other		Gm14221	1.3447	0.592174	0.000201867	0.0049966	up
Dnm2	0.210776	6.52235	0.000434036	0.010727	other		Dolk	-0.633526	2.27677	5.12625e-05	0.00126532	other		Gm9892	-0.635289	2.72798	0.000202864	0.00501369	other
Megf6	-0.837067	3.00638	0.000435463	0.010746	other		Hspa8	-0.236529	8.87868	5.1275e-05	0.00126532	other		Rps24	-0.216335	6.27835	0.000203839	0.00503018	other
Brpf3	0.177626	6.7474	0.00043681	0.010763	other		Rpl31	-0.337264	4.82852	5.164e-05	0.00127065	other		AC152949.2	-0.830637	1.82988	0.000207022	0.00509753	other
Ccp110	0.295783	7.27667	0.000441489	0.0108529	other		Clk3	0.297392	5.50644	5.16462e-05	0.00127065	other		Cyth1	-0.504274	2.7714	0.000207191	0.00509753	other
Gm10184	-0.527565	2.4129	0.000441782	0.0108529	other		E330017A01Rik	-0.351433	8.34078	5.20288e-05	0.0012773	other		Gas6	-0.405022	4.44281	0.000208063	0.00511129	other
Dse	0.210717	6.90766	0.000442988	0.0108662	other		AC121937.1	-0.660231	4.28828	5.21183e-05	0.0012773	other		Gm25107	-4.85302	-1.74715	0.000208708	0.00511946	dw
Rmrp	-1.71487	3.66444	0.000445471	0.0108981	dw		D10Jhu81e	0.223955	5.62861	5.22371e-05	0.0012773	other		Pfkm	-0.470383	4.18997	0.00020919	0.00512359	other
Kat6a	0.257328	8.3601	0.000445622	0.0108981	other		Zfp664	0.181759	8.31144	5.22657e-05	0.0012773	other		Kars	-0.322057	6.37439	0.000209695	0.00512828	other
1700017B05Rik	-0.541354	6.66809	0.000447676	0.010932	other		E330009J07Rik	0.244016	8.05845	5.23349e-05	0.0012773	other		Lrrc41	0.319697	5.13298	0.000214098	0.00522814	other
Aldh1a1	-1.42025	2.53731	0.000449354	0.0109566	dw		Nol9	0.224514	6.50818	5.2385e-05	0.0012773	other		Gm24305	1.38672	-1.09854	0.000215547	0.00525568	up
1810024B03Rik	-1.88396	-0.550316	0.000450832	0.0109731	dw		Cpox	0.331497	6.05353	5.25334e-05	0.00127902	other		Cenpv	0.590046	3.90509	0.00021634	0.00526718	other
Snord23	-2.19803	-1.00128	0.000452017	0.0109731	dw		Nup107	0.251283	8.05385	5.2631e-05	0.00127949	other		Tprn	0.263554	5.06351	0.000217565	0.00528912	other
Fbxo18	0.198761	8.24546	0.000452095	0.0109731	other		Cfap43	-0.466744	5.61481	5.30024e-05	0.00128661	other		Uba6	0.300974	6.93421	0.00021961	0.00533091	other
Kyat3	-0.491322	3.78635	0.000452713	0.0109731	other		Gins1	0.349149	5.25073	5.31601e-05	0.00128852	other		Cep131	-0.507429	5.29212	0.000221947	0.00537966	other
Katnb1	0.319711	4.37894	0.000454126	0.0109859	other		Cux1	0.277869	6.86854	5.34135e-05	0.00129275	other		Hp1bp3	-0.255818	5.66393	0.000223023	0.00539677	other
Gm10801	-2.76995	1.36864	0.000454585	0.0109859	dw		Rab3gap2	0.168249	8.03634	5.4516e-05	0.00131748	other		Nolc1	-0.382811	7.81167	0.000223312	0.00539677	other
Synpo2	-1.7823	-0.510092	0.000455442	0.0109904	dw		Gm45903	-0.916784	3.67865	5.46192e-05	0.00131803	other		Smtn	-2.06723	-0.473511	0.000223907	0.00540316	dw
Cldn12	-0.643251	3.35183	0.000458819	0.0110556	other		Oas1e	-0.177561	9.41895	5.56773e-05	0.00134159	other		Erdr1	1.16419	1.5222	0.000225575	0.0054354	up
Ubl7	-0.228971	5.67779	0.000463768	0.0111584	other		Wdr24	-0.563912	3.5623	5.60883e-05	0.0013495	other		Gm11916	-0.651798	1.59462	0.000226284	0.00543648	other
Gm7073	-0.751076	1.92705	0.000465323	0.0111794	other		Prpsap2	0.291715	6.72179	5.67392e-05	0.00136316	other		Rplp2	-0.259505	6.40501	0.000226384	0.00543648	other
Klf6	-1.04036	1.17557	0.000468936	0.0112372	dw		Med20	0.249983	4.99403	5.70457e-05	0.00136851	other		Rpph1	-0.836503	6.46692	0.000226617	0.00543648	other
C330011M18Rik	0.96412	-0.108192	0.000470289	0.0112372	other		Galnt16	-0.703768	2.99804	5.72354e-05	0.00137105	other		Eif3d	-0.311046	6.06711	0.000227554	0.00545097	other
Dazap1	0.305895	5.09811	0.00047139	0.0112372	other		A530040E14Rik	-0.576809	5.72559	5.73624e-05	0.00137208	other		Pdik1l	0.39562	4.90068	0.000228142	0.00545706	other
AC159622.3	-0.762055	1.93667	0.000471492	0.0112372	other		Zfp39	-1.31998	1.40928	5.75918e-05	0.00137372	dw		Ucp2	-2.03937	0.931529	0.000230496	0.00549484	dw
Pithd1	0.205247	6.40908	0.000471832	0.0112372	other		Prim2	0.226385	6.12276	5.75988e-05	0.00137372	other		Lims1	0.350229	4.87435	0.000230699	0.00549484	other
Pacsin1	0.277444	6.41702	0.00047215	0.0112372	other		Nxf1	0.176744	7.05272	5.83264e-05	0.00138905	other		Tfdp1	0.184942	6.57948	0.000230729	0.00549484	other
Mta3	0.225505	7.55456	0.000473169	0.0112372	other		Ctage5	0.267781	8.57844	5.8494e-05	0.00139102	other		Gm8258	-0.662153	1.68773	0.000235424	0.0055985	other
Krt84	0.283229	5.51144	0.000473226	0.0112372	other		Slc25a25	-0.848131	2.98796	5.876e-05	0.00139531	other		Mutyh	0.345806	3.7103	0.000235872	0.00560103	other
Gm16314	-1.75989	0.265246	0.000475161	0.0112668	dw		Fbxo16	0.478885	3.45499	5.9156e-05	0.00140268	other		Fam151a	0.229121	5.99029	0.000237187	0.00562408	other
Cutc	-0.984043	0.760977	0.000476197	0.011275	other		Rpl29	-0.321112	4.8378	5.93675e-05	0.00140566	other		Lyz2	-3.12571	-1.39508	0.000237928	0.00563349	dw
Gga3	0.182091	7.38936	0.000478727	0.0113186	other		Zfp184	0.25826	5.22017	5.97056e-05	0.00141162	other		Gm29438	-4.05758	-0.695057	0.000238505	0.00563898	dw
Timd4	-0.423425	4.57877	0.000479978	0.0113318	other		7420426K07Rik	-0.5532	6.12202	6.00776e-05	0.00141837	other		Ppp1r14b	0.474794	4.08998	0.000240004	0.00565037	other
Zp1	-0.241165	8.78705	0.000481366	0.011346	other		Gm15507	-0.389458	4.8304	6.04283e-05	0.00142459	other		Gm11675	-1.78024	-0.58372	0.000240111	0.00565037	dw
Sptbn1	0.231919	8.75634	0.000482553	0.011346	other		Lrig1	0.238224	7.76849	6.12334e-05	0.0014415	other		Cmklr1	-0.343018	5.20411	0.000240118	0.00565037	other
Tex14	0.289586	4.73012	0.000483158	0.011346	other		Mink1	-0.61935	5.91724	6.14524e-05	0.00144261	other		Zbtb4	-2.28671	-0.442386	0.000240531	0.00565037	dw
Cars	0.256262	6.04049	0.000483356	0.011346	other		Mta3	0.257231	7.55456	6.1457e-05	0.00144261	other		Bola3	0.400285	4.20703	0.000240713	0.00565037	other
Stat6	-0.218487	5.63421	0.000485242	0.011374	other		Fam213a	0.585034	3.71588	6.22373e-05	0.00145789	other		Gm37015	-0.604347	4.62516	0.000242153	0.00567603	other
Gpn2	0.232293	5.76354	0.000486185	0.0113798	other		Pstpip1	0.404646	6.25483	6.22862e-05	0.00145789	other		Gstm2	-1.78152	0.250416	0.00024429	0.00571378	dw
Ccdc14	0.21256	8.40771	0.000487334	0.011383	other		Rassf6	0.544383	3.94207	6.29639e-05	0.00147031	other		Sardh	-2.74161	-0.837235	0.000244462	0.00571378	dw
Myo3a	-0.735317	1.86238	0.000487713	0.011383	other		C330006A16Rik	-0.437577	3.53026	6.29967e-05	0.00147031	other		Hic2	0.323413	4.72421	0.000244965	0.00571737	other
Cyp17a1	-4.50369	-0.720778	0.000489349	0.0114049	dw		Ctsl	-1.11713	2.60259	6.33276e-05	0.00147593	dw		Cir1	-0.324652	4.37859	0.000245583	0.00572061	other
Tjp1	0.212756	8.77558	0.000491179	0.0114313	other		2810408I11Rik	-0.441397	4.23441	6.34342e-05	0.00147631	other		Rps4l	0.363958	4.99173	0.000245803	0.00572061	other
Ddx28	0.224033	6.32737	0.000494941	0.0115025	other		1700034K08Rik	-0.993083	2.18398	6.43804e-05	0.0014955	other		Crls1	0.828885	4.61755	0.000246172	0.00572106	other
Spice1	0.253234	6.05503	0.000496578	0.0115241	other		Rasef	-1.87669	0.148007	6.44413e-05	0.0014955	dw		Prc1	-0.386288	9.05752	0.000248398	0.00576461	other
Fam199x	0.205541	8.96683	0.0004984	0.01155	other		Gm6457	-1.05842	1.69368	6.45506e-05	0.00149591	dw		Rnf182	0.581039	3.32231	0.000248896	0.00576797	other
Creb3l4	0.230319	6.48629	0.00050135	0.0115935	other		Tdrd3	0.245593	7.27494	6.47285e-05	0.00149791	other		Adamts5	-4.04936	-1.34503	0.000252344	0.0058396	dw
Spire1	0.26246	8.28377	0.000501695	0.0115935	other		1110004F10Rik	-0.678596	3.38875	6.55922e-05	0.00151575	other		Macrod2	-0.224697	6.68585	0.000253002	0.00584655	other
Dnajc10	0.176819	6.56591	0.000502693	0.0116002	other		Cisd1	-0.237865	6.08099	6.61965e-05	0.00152756	other		Atp23	0.399335	3.52955	0.000255215	0.00588509	other
Dsn1	0.147746	7.91119	0.000513241	0.011827	other		Klhl24	-0.379666	5.22694	6.63929e-05	0.00152994	other		Eapp	-0.36422	5.50946	0.000255745	0.00588509	other
Rsl24d1	-0.313531	5.11902	0.000514483	0.0118389	other		Dock9	0.238836	7.66927	6.6983e-05	0.00154136	other		Gm37033	-5.2477	-1.05016	0.000255986	0.00588509	dw
Ndufs5	-0.335563	3.92187	0.000516565	0.0118701	other		R3hcc1	-1.04664	2.0871	6.74505e-05	0.00154994	dw		Cdk2ap1	0.842343	0.667975	0.000256353	0.00588509	other
Uqcrb	-0.33034	3.55528	0.000522177	0.0119822	other		Bcl2l1	0.254872	7.70644	6.82166e-05	0.00156503	other		Eif3a	0.564067	7.94109	0.000256468	0.00588509	other
Smkr-ps	0.378794	2.97695	0.000523464	0.0119928	other		Mtbp	0.358416	5.04018	6.82986e-05	0.00156503	other		Rnf125	0.372653	4.11964	0.000257901	0.00590839	other
Ttc13	0.425339	4.2414	0.000524103	0.0119928	other		Ttll5	0.271744	6.83994	6.93021e-05	0.00158581	other		CT009757.6	1.07418	0.0780769	0.000258206	0.00590839	up
Baz2a	0.218024	8.77426	0.000528213	0.01207	other		Fbxo18	0.224619	8.24546	6.99558e-05	0.00159853	other		Iqgap2	-0.300945	8.46545	0.000258932	0.00590912	other
Hspa14	0.274093	5.23697	0.000529058	0.0120724	other		Mrps36-ps1	-0.775673	1.53124	7.04309e-05	0.00160714	other		Gulo	-0.490102	4.15232	0.00025896	0.00590912	other
Ankrd13a	0.235533	8.81215	0.000531593	0.0121134	other		Ppan	0.287674	6.80973	7.10046e-05	0.00161798	other		Sec62	-0.295848	6.99736	0.00026052	0.00593646	other
Gna14	0.354889	5.52756	0.000533391	0.0121321	other		Lin7c	0.20398	7.05452	7.11231e-05	0.00161842	other		Gm15564	0.879368	3.03433	0.000261267	0.00594519	other
Akna	-0.735527	2.85747	0.000533898	0.0121321	other		Col1a2	2.35801	0.556644	7.166e-05	0.00162837	up		Ggct	-0.26866	6.94861	0.000262888	0.00597376	other
Nt5c2	0.216783	6.53977	0.000535295	0.012147	other		Yipf6	0.195003	7.91298	7.21074e-05	0.00163627	other		Egln1	0.189185	7.6726	0.000263961	0.00598982	other
Tm2d3	-0.174624	6.19315	0.000537904	0.0121893	other		Gm10145	-1.30797	0.0430917	7.29959e-05	0.00165414	dw		Cpsf3	-0.28608	6.58615	0.000264903	0.00600162	other
Lgr4	-0.715196	3.79812	0.000540249	0.0122255	other		Mrpl52	-0.462591	3.34383	7.33901e-05	0.00166077	other		Vegfa	-2.50459	0.220223	0.000265214	0.00600162	dw
Ascc1	0.268772	5.26959	0.000541596	0.0122313	other		Cops4	0.218937	7.56037	7.3553e-05	0.00166216	other		Ctnna3	-0.319427	4.76236	0.000266519	0.00601587	other
Zfp980	-0.389006	4.83854	0.000543157	0.0122313	other		Col24a1	0.485004	3.29928	7.39084e-05	0.00166744	other		Acvr2a	0.509548	4.27576	0.000266579	0.00601587	other
Bach2	0.277855	6.2711	0.000543415	0.0122313	other		Hist1h4d	-1.26936	2.92575	7.39907e-05	0.00166744	dw		Csnk2a2	0.173345	7.22522	0.000269493	0.00607325	other
Ncbp1	-0.723654	3.09866	0.000543495	0.0122313	other		Far1	0.226033	6.21978	7.41605e-05	0.00166897	other		Dhrs7	-3.06802	-1.09131	0.000275604	0.00619722	dw
Isyna1	-0.557686	3.52493	0.000553856	0.0124473	other		Olfr1104	-0.86444	1.80757	7.49458e-05	0.00168433	other		Srsf4	-0.436304	4.92421	0.000275869	0.00619722	other
Psrc1	0.238644	7.05244	0.00056089	0.0125881	other		Vrk1	0.199701	6.15158	7.5154e-05	0.00168669	other		Sidt2	0.2201	5.72297	0.000276131	0.00619722	other
Arhgef33	-0.798352	1.17095	0.000571887	0.0128173	other		C330018A13Rik	-3.99613	-1.53487	7.63911e-05	0.0017121	dw		Kcnh3	0.581397	5.69111	0.000276937	0.00620265	other
Gm12940	-2.24156	-0.990027	0.00057496	0.0128686	dw		Klhl32	0.268806	4.90713	7.71836e-05	0.00172608	other		Pdap1	-0.449515	6.14433	0.000277131	0.00620265	other
Ormdl3	-1.70256	-0.196694	0.00057692	0.0128948	dw		Tk2	0.192452	6.52033	7.72256e-05	0.00172608	other		Pigu	0.27865	5.21784	0.000278073	0.00621523	other
Rev1	0.202878	6.37566	0.000579729	0.0129334	other		Pycr2	0.37643	4.22047	7.77786e-05	0.00173353	other		Ccnc	0.333755	5.1565	0.000281067	0.00627358	other
Gm29129	-0.753948	1.5315	0.000580229	0.0129334	other		Jmjd6	0.35111	6.35352	7.77983e-05	0.00173353	other		Nol8	-0.23125	7.55343	0.000282467	0.00628894	other
Rnf220	0.218284	7.94137	0.000581038	0.0129338	other		Adar	0.272345	7.24878	7.79584e-05	0.00173353	other		Sart3	-0.381297	9.17112	0.000283169	0.00628894	other
Tmtc1	0.253436	8.93328	0.000586062	0.0130279	other		Nek7	0.288229	5.07691	7.79828e-05	0.00173353	other		Plpp6	0.387627	4.21932	0.000283241	0.00628894	other
Amz2	-0.206034	5.28671	0.000590264	0.0131035	other		Gng5	-0.571356	3.14354	7.83735e-05	0.00173985	other		Slc11a2	0.313625	5.70484	0.000283293	0.00628894	other
Gm3511	-0.787543	0.63575	0.000594507	0.0131799	other		Kif22	0.326986	8.0714	7.87251e-05	0.00174529	other		Zbtb10	0.396127	7.28488	0.000284463	0.00630638	other
Tmem256	-0.977852	0.783429	0.000595683	0.0131881	other		AC160029.3	-0.549483	2.39208	7.8851e-05	0.00174571	other		Nsrp1	-0.399414	7.59944	0.000286007	0.00633202	other
Kif22	0.284867	8.0714	0.000598243	0.0132185	other		Rrn3	-0.210387	6.61395	7.94986e-05	0.00175767	other		Pqbp1	-0.307005	4.9751	0.00028697	0.00634476	other
Cyb5b	0.269459	5.97296	0.000599256	0.0132185	other		Pcbd2	-0.351103	3.90209	7.99123e-05	0.00176443	other		Rybp	-0.324729	7.17988	0.00028844	0.0063668	other
Sp110	-0.215976	8.22748	0.000599482	0.0132185	other		Pan2	0.304316	7.65232	8.0363e-05	0.00177199	other		Ell	-0.311115	7.27093	0.000289218	0.0063668	other
Dolk	-0.549758	2.27677	0.000601198	0.0132367	other		Sytl2	0.298184	6.87907	8.05053e-05	0.00177274	other		Lhx6	-1.97247	-1.07193	0.00028943	0.0063668	dw
Rps8	0.204661	6.42078	0.000601925	0.0132367	other		Hbp1	-0.485902	4.93199	8.06138e-05	0.00177275	other		Terf1	-0.263323	6.86829	0.000289713	0.0063668	other
Ccdc85a	0.558998	2.56649	0.000606164	0.013312	other		Tm2d3	-0.199459	6.19315	8.17618e-05	0.00179558	other		1190005I06Rik	0.451031	3.86278	0.000289913	0.0063668	other
Tars2	0.375789	4.00714	0.000607289	0.0133188	other		Agk	0.385388	5.01685	8.22755e-05	0.00180444	other		Eif5b	-0.331708	8.97514	0.000290535	0.00637191	other
Ap5b1	-1.39577	0.582256	0.000611141	0.0133721	dw		Snd1	0.230829	6.49824	8.46796e-05	0.00185468	other		Greb1	-0.788912	3.96582	0.000291505	0.00638463	other
Kcnmb2	-0.682487	2.80195	0.00061135	0.0133721	other		Dynlt3	-0.666816	4.8985	8.47948e-05	0.00185472	other		Chd7	-0.274053	8.99403	0.000292158	0.00639038	other
Nudt1	-0.360988	3.35341	0.000613433	0.0133997	other		Tada2a	0.327706	5.86743	8.57397e-05	0.00187288	other		Ilf3	-0.260297	6.92154	0.000293011	0.00640038	other
Dstn	-0.206247	6.21939	0.000615362	0.0134239	other		Ift122	0.285058	6.15648	8.59461e-05	0.00187489	other		Itga8	-0.396104	4.49943	0.000293786	0.00640038	other
Lrrc49	0.328811	5.45391	0.000617448	0.0134515	other		Tspan14	0.23865	7.72356	8.63026e-05	0.00188015	other		Cherp	-0.246388	7.68977	0.000293789	0.00640038	other
AC107662.1	-0.874255	4.1089	0.00062261	0.0135459	other		Rlf	-0.779524	4.99591	8.68236e-05	0.00188863	other		Gm9207	-0.742382	1.87153	0.000294782	0.00640893	other
Mdm2	0.21039	7.79568	0.000632876	0.0137338	other		Zfp12	-1.09835	2.04828	8.69224e-05	0.00188863	dw		Gm7553	-1.99523	-0.775865	0.000295257	0.00640893	dw
Gm6457	-0.926655	1.69368	0.000632926	0.0137338	other		U2af1l4	0.234149	5.94958	8.71629e-05	0.00189134	other		Fam20b	0.725206	3.26846	0.000295357	0.00640893	other
Ppt1	-0.432661	4.24385	0.000636413	0.0137912	other		AC164561.1	-1.59902	-0.378177	8.73767e-05	0.00189347	dw		Mad1l1	-0.378955	6.93029	0.000296394	0.00641138	other
Lsm2	-0.277224	4.66225	0.000640054	0.0138517	other		Pinx1	0.396059	5.29622	8.77076e-05	0.00189636	other		Cdip1	0.283506	5.31443	0.000296473	0.00641138	other
5430416N02Rik	0.680417	0.962587	0.000642585	0.0138882	other		Clybl	0.287697	5.22428	8.78118e-05	0.00189636	other		Ranbp17	0.307006	4.84405	0.000296645	0.00641138	other
Crim1	-2.20272	0.890546	0.000646884	0.0139576	dw		Mrps33	-0.333158	5.08735	8.78577e-05	0.00189636	other		Smarce1	-0.336121	6.59764	0.000297968	0.00643148	other
Pex11b	-0.422953	3.32613	0.000647505	0.0139576	other		Ssr4	-0.491665	3.44446	8.86523e-05	0.00191099	other		Snrpa1	-0.320173	5.47508	0.000300101	0.00646896	other
Eif1	-0.220127	6.75412	0.000650315	0.0139647	other		Dap3	0.229151	7.19846	8.94125e-05	0.00192484	other		Fermt2	0.257923	8.06572	0.000303316	0.00652966	other
Bmp15	-0.226174	10.763	0.000650556	0.0139647	other		Otud4	0.198669	8.6757	8.95778e-05	0.00192586	other		Dnah14	-0.638501	3.28159	0.000303895	0.00653355	other
Kif23	0.235806	9.80107	0.000651448	0.0139647	other		Igsf11	0.281397	5.60711	9.09311e-05	0.00195239	other		Cltb	-0.37025	7.71092	0.00030572	0.00656246	other
Cers4	-2.01286	-0.317203	0.000651834	0.0139647	dw		Rhno1	0.325652	5.57697	9.11414e-05	0.00195434	other		Tceanc	0.66463	3.84095	0.000306042	0.00656246	other
Oas1h	-0.160943	8.09014	0.0006521	0.0139647	other		Col15a1	3.12989	-1.265	9.15435e-05	0.0019604	up		Gsg2	-0.25039	7.27547	0.000306805	0.00656391	other
Polr2a	-0.365876	6.8295	0.000671415	0.0143328	other		Aldh9a1	0.168207	7.94404	9.19803e-05	0.00196534	other		Bmpr1a	0.220777	6.59024	0.000307065	0.00656391	other
Gstm1	-1.686	0.474994	0.000671473	0.0143328	dw		Myo1c	0.265112	7.51634	9.20147e-05	0.00196534	other		Rfk	0.219121	6.03083	0.000307313	0.00656391	other
Poll	0.238496	5.28826	0.00067253	0.0143328	other		Usp7	0.224909	9.66211	9.27021e-05	0.00197744	other		1700020I14Rik	0.583286	3.80353	0.000308788	0.00657468	other
Snora2b	-2.04621	-1.13091	0.000673639	0.0143328	dw		Lurap1l	-0.463755	5.51742	9.32437e-05	0.00198641	other		Krt73	-1.31263	2.73528	0.000308988	0.00657468	dw
Gm26448	-1.46793	1.13854	0.000673673	0.0143328	dw		Ncald	0.253527	6.07801	9.33726e-05	0.00198657	other		Rsl24d1	0.310075	5.11902	0.000309023	0.00657468	other
Ppm1k	-0.662892	1.88218	0.00067781	0.0144021	other		Npas3	0.657345	3.69907	9.36004e-05	0.00198883	other		Snx11	0.343683	6.06034	0.000310115	0.00658934	other
Dok4	0.315317	5.09179	0.000680083	0.0144317	other		Cep57l1	0.248448	6.96473	9.40006e-05	0.00199305	other		Il13ra2	-1.7082	-0.199112	0.000312907	0.00663406	dw
Tex261	-0.365755	3.71814	0.000682216	0.0144431	other		Ankhd1	-0.509822	6.42494	9.40426e-05	0.00199305	other		Dym	-0.194678	7.2086	0.000313108	0.00663406	other
Golga4	0.275777	8.95071	0.000682384	0.0144431	other		Plekha8	0.242363	8.3409	9.46942e-05	0.00200426	other		Orai1	0.370425	5.86054	0.000313436	0.00663406	other
Ripk1	0.204055	6.23028	0.000685444	0.0144891	other		Ino80e	0.294902	6.37538	9.49446e-05	0.00200696	other		Clk1	-0.281229	7.67536	0.000314965	0.0066578	other
Ttll11	0.184132	6.57631	0.000687702	0.0145181	other		Rala	0.247173	5.81205	9.55283e-05	0.00201669	other		Ubxn2a	0.190588	7.31741	0.000316234	0.006676	other
Lman1	0.183695	6.6536	0.000689776	0.0145431	other		Mast2	0.196679	7.75779	9.59342e-05	0.00202265	other		Egfr	-0.554275	6.83533	0.000318079	0.0067063	other
Rcbtb1	-0.528837	3.53821	0.000693542	0.0146037	other		Dedd	0.273202	5.57247	9.76541e-05	0.00205627	other		Dnajc21	-0.3628	8.77323	0.000319115	0.00671602	other
Hcfc1r1	-0.403277	5.1078	0.000694815	0.0146117	other		CT573422.1	1.09375	0.874128	9.81266e-05	0.00206356	up		Ptgis	0.292915	4.91973	0.000319934	0.00671602	other
Copb2	0.182546	8.04705	0.000696363	0.0146254	other		Nlrp5	-0.289328	10.1017	9.88019e-05	0.00207415	other		Syt1	-0.395535	4.59713	0.000320042	0.00671602	other
Ccdc71	0.2619	5.83067	0.000698512	0.0146517	other		Stx17	-0.189432	6.48038	9.88835e-05	0.00207415	other		Nudc-ps1	-0.971994	2.3987	0.000320182	0.00671602	other
Acer3	-0.457402	3.82835	0.000711685	0.0149089	other		Ppp4r1	-0.815567	4.63424	9.94897e-05	0.00208419	other		Ccdc58	-0.340783	5.41763	0.000321374	0.00673239	other
Rbmx	-1.3596	0.661354	0.000713058	0.0149186	dw		Gtpbp6	-0.80692	1.48544	0.000100208	0.00209654	other		Sbf2	-0.271762	7.78919	0.000322096	0.00673837	other
Ip6k2	0.284178	6.7292	0.000714042	0.0149201	other		Akap10	0.207933	7.02099	0.000100862	0.00210754	other		Arpc5l	-0.247528	6.98924	0.000322483	0.00673837	other
Klf11	0.228728	7.02194	0.000718834	0.0149949	other		Nfix	-0.568833	4.46648	0.000103507	0.00216004	other		Bnip3l	0.171683	6.61489	0.000323532	0.00675166	other
Mcm6	0.167074	7.56199	0.000719456	0.0149949	other		Tjp1	0.236409	8.77558	0.000104212	0.00217199	other		St3gal4	-1.90633	0.417643	0.000324338	0.00675332	dw
Scarna2	-0.904551	2.75107	0.000720492	0.0149974	other		Wbp2	0.230618	5.85369	0.000104584	0.00217698	other		Fyn	-0.250328	8.35496	0.000324437	0.00675332	other
Ralgds	0.203114	6.38647	0.000724895	0.0150602	other		Ascc1	0.299042	5.26959	0.000105843	0.00220039	other		Ankrd26	-0.31259	6.719	0.000327296	0.00680418	other
Naa35	0.194176	6.96344	0.000725348	0.0150602	other		Nr4a1	-2.5779	-1.02638	0.000106498	0.00220894	dw		BC037034	0.284728	4.70906	0.000328237	0.00680759	other
Osgep	-0.838202	0.948845	0.000729479	0.0151023	other		Uqcr10	-0.376209	3.87032	0.000106525	0.00220894	other		Dazl	0.241836	8.77142	0.000328292	0.00680759	other
Cotl1	0.400847	3.8467	0.00072988	0.0151023	other		Abi1	0.230122	7.11845	0.000106741	0.00221035	other		Hnrnpul2	-0.28053	9.19967	0.00032942	0.00682233	other
Dock3	0.235991	6.92406	0.000732839	0.0151023	other		Gm10287	3.55536	-2.02335	0.000106863	0.00221035	up		Gatsl2	0.371211	5.7806	0.000330311	0.00683214	other
Prdx3	-0.393406	3.20615	0.000733275	0.0151023	other		Gm23512	0.73872	0.32451	0.000107749	0.00222586	other		Zmat2	-0.283573	6.55241	0.000331356	0.00684509	other
Tmem241	-0.550759	3.88427	0.000734648	0.0151023	other		Cage1	0.211791	7.14314	0.000110247	0.00227458	other		Lrrfip2	-0.314318	8.79971	0.000333108	0.00687032	other
Zp3	-0.242251	9.42844	0.000735091	0.0151023	other		Zfp977	-0.973484	1.84692	0.00011062	0.00227656	other		Fau-ps2	1.24833	0.366494	0.000333417	0.00687032	up
Miip	0.318441	3.55947	0.00073528	0.0151023	other		Arhgap42	0.243217	6.7165	0.000110621	0.00227656	other		AC153546.1	-0.676216	2.71644	0.000333944	0.00687253	other
Hexim2	0.247532	5.76759	0.000735314	0.0151023	other		Ndufa3	-0.590811	2.84095	0.00011108	0.0022809	other		Sh2b3	0.274232	5.59833	0.00033609	0.00690801	other
Grhl1	0.208637	7.48257	0.000735683	0.0151023	other		Kpnb1	0.213036	8.50887	0.00011111	0.0022809	other		Etnk1	0.264296	6.29341	0.000336551	0.0069088	other
Tmem60	-0.328718	5.16773	0.000737381	0.0151026	other		Zmym4	0.233017	6.73121	0.000111432	0.00228463	other		Kpna6	0.150457	7.03483	0.000337565	0.00692093	other
Pogz	-0.283633	5.98619	0.000737766	0.0151026	other		Gtf3a	-0.567495	3.23539	0.000111733	0.00228777	other		Haus4	0.249348	7.03143	0.000338025	0.00692169	other
Ppp1r37	0.196954	6.52511	0.000738468	0.0151026	other		Rcan3	0.186224	7.23755	0.000111864	0.00228777	other		Cdca7	0.537274	4.26372	0.00033881	0.00692909	other
Tmem243	-0.425885	5.4362	0.000740011	0.0151152	other		Strip1	0.201022	6.83811	0.000112221	0.00228977	other		Zbtb34	0.585011	5.84661	0.000341734	0.00698016	other
Fbxl12	0.291682	4.30316	0.000741756	0.015132	other		Patl1	0.239557	5.72134	0.000112242	0.00228977	other		Lrrc57	0.262527	5.90376	0.000343702	0.00700646	other
Cdc42bpg	0.730198	3.85769	0.000745142	0.0151821	other		Scml2	0.226652	7.75633	0.000112531	0.0022928	other		Neat1	-3.5336	1.65467	0.000343878	0.00700646	dw
Arpc3	0.225281	7.55497	0.000749611	0.0152542	other		Evl	0.363015	6.68226	0.00011284	0.00229625	other		AC153134.1	-1.49217	2.1254	0.00034656	0.00705233	dw
Gdf9	-0.175872	11.0028	0.000751843	0.0152806	other		Scfd1	0.177092	6.37689	0.000113763	0.00231215	other		Nabp2	-0.424747	4.4758	0.000349332	0.00709719	other
Gmnn	0.25695	5.63231	0.000754685	0.0153194	other		Tmem67	0.543436	2.42975	0.000114274	0.00231965	other		Trim35	-0.895537	4.30656	0.000349632	0.00709719	other
1300002E11Rik	-0.261321	5.04732	0.000755924	0.0153255	other		Ccnk	-0.336851	6.79437	0.000117979	0.00239188	other		Pnpla6	0.30229	5.00822	0.000350562	0.00710724	other
P4ha1	0.342488	7.31087	0.000758154	0.0153517	other		Naif1	-1.03598	1.94634	0.000118352	0.00239647	dw		Gtf2ird1	-0.424243	5.57491	0.000352709	0.0071398	other
Yipf6	0.165832	7.91298	0.000760309	0.0153763	other		Cmc2	0.288484	4.7642	0.000118661	0.00239977	other		Slx4	-0.285546	6.37214	0.000353223	0.0071398	other
Lrch1	0.26713	6.16093	0.000763497	0.0154217	other		Eny2	0.357885	4.87562	0.000119584	0.00241545	other		Nupl1	0.176083	6.65608	0.000353769	0.0071398	other
Tmem199	0.208391	5.12194	0.000768085	0.01548	other		Dna2	0.319432	5.8072	0.000119778	0.00241638	other		Utp11	-0.323853	5.65066	0.000353914	0.0071398	other
Psenen	0.282033	5.52307	0.000769763	0.01548	other		Hsph1	-0.587171	8.48129	0.000120454	0.00242703	other		Snrnp70	-0.376193	7.61911	0.000355505	0.00716307	other
Gm37238	-4.75508	-1.74611	0.000771348	0.01548	dw		Gm43923	0.915522	1.55747	0.000121876	0.00245266	other		Stam2	0.444277	4.56602	0.000358167	0.00720783	other
Nup107	0.209567	8.05385	0.000771727	0.01548	other		Phf20	0.218563	8.40338	0.000122122	0.00245459	other		Fbrs	-0.226822	7.39467	0.000359034	0.00721304	other
Uspl1	-0.869874	4.63168	0.000772042	0.01548	other		Aurkb	0.347828	4.34315	0.000122811	0.00246541	other		Car14	-1.94919	-0.593334	0.00035951	0.00721304	dw
Cabin1	0.168533	8.29424	0.00077206	0.01548	other		Rpl37	0.247562	6.28708	0.000123365	0.0024735	other		Ankrd54	0.291993	4.35037	0.000359748	0.00721304	other
Dad1	-0.214026	5.61546	0.00077589	0.0155377	other		Rnf5	0.458735	2.50241	0.000123585	0.00247488	other		Rmdn3	-0.24781	5.98954	0.000365396	0.0073173	other
2310036O22Rik	0.261155	6.01798	0.000778019	0.0155396	other		Rpl10l	-1.23565	1.37696	0.00012555	0.00250867	dw		Slc33a1	0.520879	3.1502	0.000367144	0.00734332	other
Trak1	0.174865	8.17936	0.000778404	0.0155396	other		Il17f	0.294335	5.08785	0.000125579	0.00250867	other		Prpf38b	-0.458252	7.39165	0.000368195	0.00735533	other
Ngef	0.306807	5.78743	0.000779697	0.0155396	other		Ptgis	0.312827	4.91973	0.000125933	0.00251219	other		Derl2	0.251941	5.42345	0.000368643	0.00735533	other
Cep170b	0.265978	7.28827	0.00077978	0.0155396	other		Ptpn3	-0.668575	4.10167	0.000126062	0.00251219	other		Galntl5	-1.79236	0.232944	0.000372876	0.00743072	dw
Fam161a	0.24795	5.87961	0.000782382	0.0155503	other		Mrto4	0.270383	5.49389	0.000126557	0.00251897	other		Aph1a	0.389593	3.67421	0.000373852	0.00743298	other
Ppfia1	0.220159	9.45492	0.000783573	0.0155503	other		Akr1a1	0.244364	6.86178	0.000127634	0.00253733	other		Ccdc124	-0.370378	5.72979	0.000373898	0.00743298	other
Scamp1	-0.222739	7.23655	0.000784054	0.0155503	other		Fbxo30	0.190344	7.95936	0.000128078	0.00254307	other		Zc3hav1	-0.850427	2.92418	0.000375593	0.00745762	other
Slc16a4	1.05262	0.321821	0.000785034	0.0155503	up		Cct7	-0.345229	5.45033	0.000129023	0.00255872	other		Usp42	0.206173	7.03716	0.000377744	0.00749124	other
Lrrc34	-0.672232	2.07903	0.000785073	0.0155503	other		Set	-0.471222	4.39685	0.000129344	0.00256198	other		Psen2	-0.226293	5.82795	0.000378283	0.00749285	other
Banp	0.219884	6.99206	0.000786331	0.0155559	other		BC055324	-0.266602	6.32669	0.00013059	0.00258354	other		Tgfa	0.500354	3.01459	0.00038119	0.00754129	other
Naa10	0.535423	2.12121	0.000787253	0.0155559	other		Rprd1b	-1.2334	1.05256	0.00013097	0.00258792	dw		n-R5-8s1	0.454735	4.64578	0.000381704	0.00754234	other
Ehd3	-0.850408	3.77304	0.000790133	0.0155939	other		Plekhh3	0.297091	4.4942	0.000131145	0.00258826	other		Gm5576	-1.78455	-0.763395	0.000383258	0.00756391	dw
Fubp3	0.272505	5.17163	0.000792569	0.0156101	other		Cxxc1	0.28319	5.93152	0.00013271	0.00261599	other		Gm7180	-1.29526	-0.213859	0.000383841	0.00756629	dw
Gm37589	-5.16459	-1.55392	0.000792862	0.0156101	dw		Ddx28	0.243351	6.32737	0.000133344	0.00262532	other		Mafk	0.937018	3.11058	0.000384628	0.00757268	other
Slc9a6	-1.08504	1.5702	0.000793974	0.0156132	dw		Pou4f1	0.245327	7.30246	0.000133945	0.00263066	other		Nav2	-0.306206	9.55685	0.000385995	0.00759046	other
Eogt	-0.386731	3.48782	0.000796876	0.0156515	other		Ddost	-0.331069	4.97351	0.000134088	0.00263066	other		Pds5a	0.576584	5.6229	0.00039368	0.00772512	other
Ska3	0.190918	6.40289	0.000800483	0.0156928	other		Gm10132	-1.26999	-0.368714	0.000134098	0.00263066	dw		Thbs4	-0.628372	3.28557	0.000393787	0.00772512	other
Bicd1	-1.4214	1.20141	0.000800896	0.0156928	dw		Itpr2	0.236048	7.73329	0.000135348	0.002652	other		Clspn	-0.311952	7.98332	0.000397036	0.00777918	other
Gm45133	-0.700487	1.71769	0.00080325	0.0157201	other		Rangap1	-0.845845	4.3108	0.000135942	0.00266047	other		Cenpu	-0.317773	4.70437	0.000397494	0.00777918	other
Leng1	0.416717	3.53988	0.000805783	0.0157508	other		Dlgap2	0.394397	4.47236	0.000136402	0.00266627	other		Erp44	-0.263972	6.62306	0.000399689	0.00781281	other
Prkaa1	0.204398	6.19449	0.000806996	0.0157557	other		Golga4	0.309124	8.95071	0.000136706	0.00266903	other		Sumf1	0.236249	5.20447	0.000400659	0.00782241	other
Kdm6b	0.239958	9.52503	0.000813612	0.0158659	other		Rfc4	-0.574863	2.93461	0.00013692	0.00267002	other		Adamts1	-3.98278	-1.19524	0.000401708	0.00783355	dw
Trit1	0.286592	5.32158	0.000815195	0.0158779	other		Rtn4	-0.397533	5.47455	0.000137099	0.00267033	other		AC121937.1	-0.573022	4.28828	0.000402821	0.00784589	other
Fdx1	-0.403379	3.81028	0.000817546	0.0159047	other		Kif23	0.263328	9.80107	0.000138045	0.00268556	other		Ywhae	-0.225302	8.98245	0.000406959	0.00791708	other
Atp9a	0.17116	6.65503	0.00081997	0.0159329	other		Gm10705	-1.11935	0.0933103	0.000138824	0.0026934	dw		Pik3r3	0.217756	6.55977	0.000408478	0.00793719	other
2010300F17Rik	0.29278	4.33391	0.000824048	0.0159873	other		Kti12	-0.803583	2.32196	0.00013886	0.0026934	other		Figla	0.377132	4.56269	0.000411762	0.0079915	other
Hs3st5	0.307685	4.59194	0.000824845	0.0159873	other		Cox6b1	-0.341298	4.61041	0.00013916	0.0026934	other		Cyb561	0.62891	2.37595	0.000413767	0.0080209	other
Tuba1c	-0.501514	5.04953	0.000825702	0.0159873	other		Vps53	0.269726	5.38924	0.00013921	0.0026934	other		Abhd2	0.37405	6.25508	0.000414354	0.00802277	other
Cdca7l	0.263573	5.75723	0.00085406	0.0165169	other		Camsap2	0.255727	8.89774	0.000139271	0.0026934	other		Slc39a3	0.733514	2.13494	0.000416573	0.00805621	other
Pkd1l3	-0.462155	2.74238	0.000855387	0.016523	other		Mcm2	0.261703	7.604	0.00014041	0.00271221	other		Scaper	-0.257792	6.24952	0.000417375	0.00806219	other
Tmem267	0.914324	1.42329	0.000857385	0.016529	other		Cyb5b	0.297927	5.97296	0.000140815	0.00271684	other		Gpr63	-0.718882	3.17117	0.00041879	0.00807998	other
AI854703	-1.08949	0.590449	0.000858574	0.016529	dw		Hist1h4b	-1.12182	0.806444	0.000142141	0.00273918	dw		Hes6	0.440869	3.86897	0.000420228	0.00809817	other
Hist1h4i	-0.617721	3.44251	0.000858726	0.016529	other		Baz2b	0.261687	8.01888	0.000143285	0.00275799	other		Zfp738	0.385916	4.19132	0.000421181	0.00810374	other
Nlrp5	-0.247203	10.1017	0.000865347	0.016628	other		Mllt11	-0.375639	5.33677	0.000143905	0.00276667	other		Ddx17	0.336362	5.7338	0.000421508	0.00810374	other
Scarna6	-0.516024	3.42435	0.000865922	0.016628	other		Slc25a3	-0.315469	4.45713	0.000144593	0.00277335	other		Slc44a2	0.20591	7.95149	0.000424975	0.00816081	other
Dio3	-1.90191	0.958976	0.000867612	0.016628	dw		Dhrs2	-0.505942	3.37021	0.000144652	0.00277335	other		Gm10297	-0.568954	2.5671	0.000426446	0.00817946	other
Taok3	0.481382	7.63216	0.000868947	0.016628	other		Csad	0.263704	5.89276	0.00014492	0.00277335	other		9130401M01Rik	0.513144	2.44254	0.000427306	0.00818262	other
Ldoc1l	-0.53718	4.14294	0.000868953	0.016628	other		Tubgcp2	0.250446	6.03309	0.000144931	0.00277335	other		Lrp2	-0.764769	4.17912	0.000427611	0.00818262	other
Gbx2	0.182728	7.37512	0.000870351	0.0166353	other		Brpf3	0.191097	6.7474	0.000145599	0.00278287	other		Adipor2	0.370513	5.46996	0.000428326	0.00818341	other
Bcar3	0.160007	9.27384	0.00087167	0.0166411	other		Pex1	0.25037	6.28957	0.000146326	0.00279351	other		Mapk7	0.435892	3.12912	0.000429152	0.00818341	other
Adgrd1	0.812604	1.47751	0.000873085	0.0166487	other		Gm43574	-1.03402	4.02897	0.000146903	0.00280125	dw		Hist1h2ag	0.744672	0.882051	0.000429153	0.00818341	other
Zfp39	-1.08987	1.40928	0.000875119	0.0166531	dw		Snrpd3	0.239125	5.70658	0.000148667	0.0028316	other		Fip1l1	-0.308067	9.65844	0.000430415	0.00819794	other
Ctnnbip1	0.243236	5.20916	0.000875354	0.0166531	other		Rida	0.362106	3.96319	0.000148845	0.00283169	other		Synpo2	-1.79977	-0.510092	0.00043195	0.0082176	dw
Gm1587	0.422897	2.82355	0.000878056	0.016669	other		Rnf19b	0.243495	6.80805	0.000149683	0.00284433	other		Cog8	0.238089	5.13752	0.000432492	0.00821835	other
Gm8292	1.07529	0.778373	0.000878225	0.016669	up		Etv5	-0.751532	2.7782	0.000150183	0.00285052	other		Meg3	-0.77192	2.67464	0.000433407	0.00822619	other
Hpd	0.767305	1.0108	0.000881411	0.01671	other		Nfil3	0.279159	7.0221	0.000153123	0.00290031	other		Acin1	-0.334152	5.3593	0.000436146	0.00826859	other
Cdkn1a	1.15703	-0.158254	0.000885717	0.0167722	up		Arhgef1	0.288349	6.22164	0.000153161	0.00290031	other		AC163651.1	-0.795014	2.70561	0.000437754	0.00828947	other
Gm26850	-1.79272	-0.574389	0.000893129	0.0168885	dw		Pecam1	0.312909	6.25012	0.000154496	0.00291987	other		Rnf24	0.175114	7.68091	0.000439065	0.00829323	other
Fbxl22	0.515625	2.75881	0.00089392	0.0168885	other		Sall2	-0.621388	4.50139	0.000154575	0.00291987	other		Ythdc1	-0.398728	7.25327	0.000439333	0.00829323	other
Zfp428	-0.509099	3.07356	0.000897445	0.0169355	other		Chn1	0.220813	6.82554	0.000154729	0.00291987	other		Gpr107	0.217953	4.97643	0.000439474	0.00829323	other
Apoo	-0.281074	4.54431	0.000899474	0.0169543	other		Spred2	0.332766	5.27329	0.00015662	0.00295214	other		Lrrc58	0.361986	5.73235	0.000440724	0.00830725	other
Zfp788	-0.308524	3.86212	0.000907258	0.0170813	other		Kazn	0.497311	5.20143	0.000157225	0.00295701	other		Aebp2	0.222627	6.54025	0.000442001	0.00831501	other
AC121937.1	-0.540011	4.28828	0.000915497	0.0172166	other		Gm26204	2.2065	-1.22082	0.00015726	0.00295701	up		Creb3l2	-0.740595	2.43936	0.000442153	0.00831501	other
Tbx4	0.206093	7.72893	0.000917311	0.0172309	other		Prkaa1	0.22918	6.19449	0.00015742	0.00295701	other		Pou2f1	0.190096	7.86793	0.000443403	0.00832889	other
Ap1m2	0.210072	6.2205	0.000921283	0.0172857	other		Ankrd27	0.18692	7.63557	0.000158359	0.00297123	other		E130311K13Rik	-0.456391	3.08164	0.000443909	0.00832889	other
Pik3cd	0.198295	9.77151	0.000926097	0.0173552	other		Eif2b5	-0.408161	3.9026	0.000158615	0.00297263	other		Sumo3	-0.197559	7.09808	0.000448365	0.00840287	other
Zfp617	-1.1441	1.50733	0.000927113	0.0173552	dw		Ext2	0.251147	5.73312	0.000159983	0.00299483	other		Pclaf	-1.81342	-1.03148	0.000451059	0.00844367	dw
Sacs	-0.442421	5.28827	0.000934927	0.0174691	other		Zfp318	0.217767	7.18219	0.000160384	0.00299694	other		Uevld	0.56641	3.29468	0.000451928	0.00844952	other
Oasl1	0.390549	2.47275	0.000936966	0.0174691	other		Pnpla2	-0.291565	5.28331	0.000160462	0.00299694	other		Tmem243	0.41969	5.4362	0.000452404	0.00844952	other
Wdr91	0.178257	6.76386	0.000937334	0.0174691	other		Arhgap12	0.259851	8.96347	0.000162167	0.00302379	other		Zbtb44	0.265515	7.34407	0.000455277	0.00849349	other
Kdm1a	0.22241	6.72659	0.000938542	0.0174691	other		Gm10552	-0.855322	1.57986	0.000162269	0.00302379	other		Elmo1	-0.415459	4.09773	0.00045589	0.00849524	other
Psg16	-0.53494	3.09084	0.000938716	0.0174691	other		Sgce	1.00171	0.712579	0.000163356	0.00304057	up		Lrrc27	-0.548482	2.35869	0.000459339	0.00854795	other
Zfyve21	0.234563	6.79645	0.000939599	0.0174691	other		Setd2	-0.307166	9.09541	0.000163712	0.00304276	other		Mug2	-4.75206	-1.79845	0.000459764	0.00854795	dw
Tram1	-0.181029	7.0011	0.000946746	0.0175439	other		Rlim	0.193425	8.64569	0.000163845	0.00304276	other		4732465J04Rik	1.07391	-0.333232	0.000462521	0.00858946	up
Gfra4	-0.325033	4.33557	0.00094776	0.0175439	other		Lrrn4cl	-1.54817	0.302597	0.000164684	0.00305487	dw		Sypl	0.245421	6.96467	0.000464362	0.00861386	other
Ndufa2	0.224417	5.03287	0.000947804	0.0175439	other		St13	-0.299831	7.61141	0.000166613	0.00308715	other		Rn7s6	-1.70493	-0.240536	0.000465781	0.0086304	dw
Gm38326	-1.18381	0.233551	0.000947913	0.0175439	dw		Ipo7	-0.441199	5.21161	0.000168384	0.00311644	other		Grb10	0.308866	6.16499	0.000466789	0.0086393	other
Chst5	0.992179	0.854976	0.000949988	0.0175624	other		Cyp2c29	-0.671917	2.40097	0.000168615	0.00311719	other		Gm7019	-0.874385	1.06143	0.000472827	0.00874116	other
Rnaseh1	0.249074	6.02681	0.000952772	0.017594	other		Gm14641	-0.930052	2.2821	0.000170589	0.00314861	other		Rrp12	-0.299051	5.5393	0.000474	0.00875295	other
Trafd1	0.265245	6.5547	0.000954392	0.0176041	other		Hist1h4i	-0.696701	3.44251	0.0001707	0.00314861	other		Zfp36l1	-1.50469	-0.550621	0.000474689	0.00875579	dw
St3gal2	-0.578046	1.97056	0.000956972	0.0176119	other		Kcnh1	0.217172	9.07598	0.000171312	0.00315636	other		Gper1	1.07287	0.0427338	0.000475576	0.00876228	up
Spsb4	0.422064	3.41027	0.000956972	0.0176119	other		Scarna17	1.33647	-0.783729	0.000172491	0.0031745	up		Zfp768	1.09751	1.36302	0.000476322	0.00876614	up
Cap1	-0.357465	4.32309	0.000959271	0.0176186	other		Ncoa3	0.252163	9.61901	0.000173263	0.00318513	other		Tor2a	0.418215	3.29149	0.000477193	0.00877231	other
Gm43923	0.792542	1.55747	0.000960722	0.0176186	other		Gm17066	-0.451918	3.65537	0.000173903	0.00318867	other		Trcg1	-0.970578	-0.0606655	0.000481332	0.00883846	other
Pdzrn4	0.356006	4.6554	0.000961062	0.0176186	other		Txndc5	0.174608	8.63734	0.000173997	0.00318867	other		Supt16	-0.24599	8.09717	0.000484371	0.0088843	other
Cct8	0.18101	7.1222	0.000961641	0.0176186	other		Sh3gl1	0.316284	6.42378	0.000174041	0.00318867	other		Fra10ac1	-0.314164	5.77501	0.000485024	0.00888632	other
Rnf207	0.328649	3.86079	0.000964626	0.0176447	other		Sprtn	0.188614	7.35906	0.000176921	0.00323781	other		Synj2bp	0.692738	3.07703	0.000485874	0.00889192	other
Osgin2	-1.56294	0.861301	0.000965408	0.0176447	dw		Ttll11	0.203457	6.57631	0.000178489	0.00326285	other		Cdkn2aipnl	0.207138	5.70176	0.000486679	0.0088967	other
Ecd	0.247955	6.5727	0.000967185	0.0176447	other		Gm11985	0.365278	5.27225	0.000178861	0.00326601	other		Vrk3	0.520707	2.35196	0.000488861	0.00892662	other
Fsip1	0.645725	2.18463	0.000968076	0.0176447	other		Msl3	-0.290874	6.26626	0.000179241	0.0032693	other		Nudc	-0.43192	9.08161	0.000491436	0.0089613	other
Rpl18a	0.195088	6.69565	0.000968456	0.0176447	other		Ift43	0.258202	5.69885	0.000179594	0.00327141	other		Hmg20a	-0.28828	7.40089	0.000492352	0.0089613	other
Mest	0.22734	6.70962	0.000970759	0.0176669	other		Unc5a	0.277067	6.41686	0.000179852	0.00327141	other		Mxd1	-0.266135	8.2709	0.00049242	0.0089613	other
Sod1	0.253353	7.59333	0.000972305	0.0176754	other		Ctbp2	0.275042	7.66286	0.000179957	0.00327141	other		Cdh1	-0.243641	9.03219	0.000492951	0.0089613	other
U2surp	0.208248	7.10152	0.000980526	0.0178051	other		Trim8	-0.967147	2.57278	0.000180394	0.00327193	other		Spag5	-0.255755	6.34983	0.000493705	0.00896505	other
Gm21738	-2.54101	0.799564	0.000986667	0.0178717	dw		Pacs2	0.236322	7.43851	0.000180532	0.00327193	other		Dusp12	0.245305	5.08173	0.00049657	0.00900078	other
Gcn1l1	0.17284	7.97227	0.000986894	0.0178717	other		Gins4	0.232164	6.43438	0.000180585	0.00327193	other		Creg1	0.550858	3.71452	0.000496773	0.00900078	other
Zfp942	-0.246251	6.07304	0.000987472	0.0178717	other		Dis3l	0.241266	7.85943	0.000181849	0.00328929	other		Lmbr1	0.208213	6.34248	0.000498186	0.0090164	other
Mrps34	-2.80676	-1.36257	0.000991217	0.0179197	dw		Cand1	0.14347	8.89613	0.000182084	0.00328929	other		Ppp1r12a	-0.310013	9.32151	0.000498769	0.00901697	other
Zcchc17	0.283338	6.67032	0.000996004	0.0179863	other		Lin54	0.191152	7.26031	0.000182304	0.00328929	other		Krt76	-1.17832	2.57387	0.000499731	0.00901928	dw
Gm20628	-1.84034	1.41731	0.00100028	0.0180436	dw		Gnrh1	0.451641	5.72509	0.000182348	0.00328929	other		AC099934.6	-0.879739	1.26823	0.000499999	0.00901928	other
Tm7sf2	-0.703262	1.2586	0.00100183	0.0180517	other		Rex2	-0.866489	1.43811	0.00018355	0.00330396	other		Ubap2	-0.216936	8.35482	0.000503194	0.00906692	other
Hook2	0.272046	5.0236	0.00100746	0.0181333	other		Megf6	-0.895999	3.00638	0.000183565	0.00330396	other		Ubap2l	-0.218082	8.50881	0.000504012	0.00907167	other
Zfp640	-1.00851	0.0676921	0.00100914	0.0181434	dw		Slc10a6	0.336282	5.06432	0.000184141	0.00331069	other		Gm28439	-0.489225	8.02606	0.000513535	0.00923291	other
Gpatch2l	0.261321	5.88834	0.00101457	0.0181709	other		Caml	0.228927	5.25133	0.00018542	0.00333003	other		Slc29a3	0.488585	3.25978	0.00051489	0.00924711	other
Ppp2r2d	0.248864	6.89423	0.00101463	0.0181709	other		Dnajc3	0.20311	8.66629	0.000185796	0.00333312	other		Thrap3	-0.261392	6.35495	0.000516746	0.00927027	other
Gm22270	-0.992025	0.896906	0.001015	0.0181709	other		Acer3	-0.503795	3.82835	0.000188094	0.00337065	other		Cenpe	-0.331717	9.46325	0.000517975	0.00928213	other
Riox1	-3.20278	-1.137	0.00101511	0.0181709	dw		Ttl	-0.5755	3.54056	0.0001886	0.00337603	other		1700018B24Rik	-0.233487	5.77078	0.000525669	0.00940783	other
Vps11	0.21899	5.41198	0.00101783	0.0181997	other		Ccdc170	0.39642	3.13223	0.000189295	0.00338476	other		Mthfr	0.483075	3.68454	0.000526139	0.00940783	other
Lrrfip1	0.416721	8.83796	0.00102048	0.0182271	other		Tsga10ip	0.36392	4.74163	0.000190673	0.00340567	other		Xpo1	0.208924	7.57128	0.000526949	0.00940962	other
Slc30a5	0.170427	6.74941	0.00102416	0.0182729	other		Mrpl30	-0.349097	4.13622	0.000190957	0.00340704	other		Cebpd	0.9197	2.97287	0.000527943	0.00940962	other
Padi6	-0.180488	10.8984	0.00102845	0.0183294	other		Mid1ip1	-0.980948	0.566597	0.000192003	0.00342019	other		Cyp46a1	0.527136	1.88238	0.000528218	0.00940962	other
Ncs1	1.13184	-0.0751096	0.00103436	0.0184147	up		Mgp	-2.87493	-1.1126	0.000192113	0.00342019	dw		Sparc	-1.9532	1.33756	0.000528806	0.00940962	dw
Btbd10	0.256368	8.03765	0.00103793	0.0184583	other		Rnaseh1	0.278456	6.02681	0.000192391	0.00342142	other		Tacc3	-0.222849	9.50667	0.000529115	0.00940962	other
Gm24727	-3.60823	-1.61301	0.00104372	0.018541	dw		Prdx1	-0.236277	7.15719	0.00019293	0.00342728	other		Fam133b	-0.306082	6.732	0.000530992	0.00943274	other
Ctf2	-0.686021	1.98328	0.00104874	0.0186049	other		Chek1	0.210353	8.63294	0.000193234	0.00342896	other		Smo	-1.49148	0.454788	0.000533435	0.00946587	dw
Abcf3	0.218102	8.45401	0.00105075	0.0186049	other		Tfdp2	0.215579	6.29142	0.000195574	0.00346672	other		2610507B11Rik	0.244839	6.94443	0.000534516	0.00947478	other
Bag6	0.205413	6.68883	0.00105096	0.0186049	other		Wac	-0.290457	6.13887	0.000197924	0.00350458	other		Fam91a1	0.277895	5.73864	0.000536333	0.0094967	other
Ssbp2	0.226532	4.90617	0.0010525	0.0186049	other		Tln2	-0.509571	6.091	0.000198873	0.00351758	other		Xrcc3	-0.400382	5.20014	0.000538658	0.00951468	other
Dnajb14	-0.532872	3.16744	0.00105312	0.0186049	other		Gm42903	-1.07668	-0.0463516	0.000200589	0.00354409	dw		Slc15a4	0.177529	6.55443	0.000538796	0.00951468	other
Cdca3	0.264613	5.86955	0.00105413	0.0186049	other		Klf11	0.250139	7.02194	0.000201693	0.00355976	other		Ints9	-0.255027	7.53315	0.000539093	0.00951468	other
Tmem266	0.395356	2.56014	0.00106259	0.0187338	other		Kdm1b	-0.58507	8.74955	0.000203047	0.00357979	other		Sbds	-0.267511	6.95621	0.000540587	0.00953077	other
Plk1	0.226182	8.06895	0.00106658	0.0187839	other		Kcnk13	-0.22104	6.12849	0.000203512	0.00358413	other		Gtf2f2	-0.248042	6.56179	0.000542163	0.00954634	other
Gm4673	0.412656	2.93398	0.00107169	0.0188201	other		Cep112	0.931071	1.15071	0.000204103	0.00359068	other		Mapre1	-0.264566	8.07114	0.000542638	0.00954634	other
Tgoln1	-0.26744	6.04774	0.00107175	0.0188201	other		St6gal1	0.246603	6.30883	0.000204594	0.00359126	other		Pes1	-0.270574	6.69683	0.000543458	0.0095505	other
Pofut2	0.214248	6.80402	0.00107208	0.0188201	other		Rbpms2	-0.241009	8.96531	0.000204659	0.00359126	other		Sytl2	-0.269553	6.87907	0.00054505	0.0095682	other
Rpl38	-0.321071	4.17491	0.00107536	0.0188575	other		Gulo	-0.498125	4.15232	0.000204795	0.00359126	other		Soat1	0.212459	7.37406	0.000546677	0.00958647	other
Rab11fip4os1	0.358372	4.6902	0.00107935	0.0188952	other		Ift81	0.338051	5.75165	0.000205964	0.00360791	other		Mon1a	0.490952	3.93144	0.000547606	0.00959248	other
Tmem184b	-0.188212	6.88845	0.00107983	0.0188952	other		Palb2	0.248483	6.57085	0.000206273	0.00360944	other		Gm2223	-0.903497	1.44971	0.000548784	0.00960283	other
Ahsa1	0.217988	6.96744	0.00108611	0.0189848	other		Sclt1	0.298259	5.68657	0.000208539	0.00364449	other		Ccnd3	0.458092	3.76857	0.000551097	0.00963301	other
Gm7832	-1.10473	0.0901283	0.00109383	0.0190995	dw		Agtrap	-0.612126	2.76075	0.000208721	0.00364449	other		Btg1	0.292319	4.60459	0.000552309	0.0096439	other
St13	-0.25974	7.61141	0.0010998	0.0191832	other		Wars	0.241429	6.16185	0.000208963	0.00364482	other		Smg7	0.322168	7.36871	0.000552905	0.009644	other
Zfp977	-0.83693	1.84692	0.00110237	0.0192076	other		Vwa8	0.284613	4.89467	0.000209304	0.00364569	other		AC155929.4	-0.726707	1.40817	0.000554829	0.00966088	other
Tpt1	-0.166899	7.06051	0.00110432	0.0192211	other		Pithd1	0.216191	6.40908	0.000209478	0.00364569	other		Gm16070	-1.38156	0.710207	0.000555279	0.00966088	dw
Tank	-0.323381	5.72236	0.00111466	0.0193222	other		Tug1	-0.26014	6.15994	0.000209681	0.00364569	other		Cpa1	0.22138	7.34827	0.000555644	0.00966088	other
Slc7a6os	0.316353	6.55833	0.00111481	0.0193222	other		Cntn1	0.553543	5.30008	0.000210323	0.00365296	other		Cwc22	-0.340177	7.18206	0.00055699	0.009674	other
Pzp	-1.47979	-0.663271	0.0011151	0.0193222	dw		Tmcc3	0.21769	9.26685	0.000211097	0.00366252	other		Avpi1	0.56166	4.00328	0.000558012	0.00968148	other
Myo1c	0.222177	7.51634	0.0011167	0.0193222	other		G3bp2	-0.159109	9.1843	0.000215532	0.00373316	other		Topbp1	0.140648	8.07658	0.000559065	0.00968948	other
Slc26a11	-5.40966	-1.22649	0.00111685	0.0193222	dw		Cndp2	-1.01161	1.01145	0.000215625	0.00373316	dw		Slc25a20	0.38375	3.71871	0.0005644	0.00976516	other
Psmc2	0.267322	6.76999	0.00111769	0.0193222	other		Wls	-1.51584	3.31064	0.000216726	0.00374827	dw		Os9	-0.256994	7.81325	0.000564626	0.00976516	other
Gtpbp1	0.198413	6.41803	0.0011184	0.0193222	other		Cep63	0.280703	5.05226	0.00021895	0.00378273	other		Dag1	-0.210291	7.63669	0.000567115	0.00978867	other
Gm45871	-0.287888	5.47225	0.00112194	0.0193628	other		Mars2	-0.742432	3.35775	0.000220129	0.00379908	other		Gm10184	-0.508829	2.4129	0.000567182	0.00978867	other
Cep57	-0.410752	4.83747	0.00112513	0.0193976	other		B130024G19Rik	2.85298	-1.69943	0.000220545	0.00380226	up		Tubb2b	0.188968	7.17293	0.000568455	0.0098003	other
Lrrtm4	-1.69309	0.183257	0.00113054	0.0194503	dw		Wwtr1	-0.520993	3.71148	0.000221385	0.00381272	other		Lin37	-0.311105	5.75448	0.000569711	0.00981162	other
Zfp341	0.279879	5.36948	0.00113057	0.0194503	other		Nsd1	0.291892	9.58964	0.000222503	0.00382795	other		Nfatc3	0.678619	3.67097	0.000573247	0.00985093	other
Ndufv1	0.206465	5.76831	0.00113187	0.0194523	other		Usp2	0.180862	6.85208	0.000224403	0.00385148	other		Hsdl1	0.388717	5.41261	0.000573472	0.00985093	other
Eif2b5	-0.353631	3.9026	0.00113516	0.0194882	other		Psg20	0.377836	5.02264	0.000224565	0.00385148	other		Rnu3a	-1.5365	2.62791	0.0005738	0.00985093	dw
Vwa5a	-1.7496	0.718025	0.00114164	0.0195716	dw		Scap	0.223693	8.18072	0.000224618	0.00385148	other		Atp6v1c1	-0.200257	7.04981	0.000574991	0.00986103	other
Mto1	0.231004	5.03815	0.0011424	0.0195716	other		2023-09-06	-1.11493	1.4194	0.000224813	0.00385148	dw		Gpalpp1	-0.237903	5.35111	0.000578813	0.00991299	other
Snord83b	-1.80754	-0.193866	0.00114541	0.0196026	dw		Iqgap1	-0.956579	6.40827	0.000226279	0.00387254	other		Eif2ak1	-0.203787	8.08685	0.000579232	0.00991299	other
Tmem106b	-0.840874	2.15661	0.00115226	0.0196626	other		Hmgcl	-1.30335	1.02897	0.000227702	0.00389282	dw		Chst8	-2.06284	-0.650065	0.000581176	0.00993585	dw
Gm13509	0.428159	2.60006	0.00115293	0.0196626	other		2310061I04Rik	-0.31429	5.44581	0.000234122	0.0039984	other		Fam221a	0.398396	4.6685	0.000582848	0.00995405	other
Fzd1	-2.59194	-0.811497	0.00115354	0.0196626	dw		Rhd	0.241012	5.68887	0.000235708	0.00401754	other		Gm22362	0.694557	0.531991	0.000583603	0.00995435	other
CT033761.1	-1.41859	-0.802067	0.00115373	0.0196626	dw		Eif5a	-0.172009	7.26032	0.000235734	0.00401754	other		Ybx1-ps2	-1.44346	0.112605	0.000584862	0.00995435	dw
Rnf213	0.318876	7.55197	0.00115681	0.0196947	other		Cpt2	-0.245998	5.74264	0.000238176	0.00405493	other		Setdb1	-0.208494	8.68596	0.000584984	0.00995435	other
Sptan1	0.163734	9.25038	0.00115803	0.0196949	other		Snu13	-0.28886	5.06444	0.00023871	0.0040556	other		Morc3	0.222406	6.53629	0.0005853	0.00995435	other
Tex19.1	-0.251743	5.966	0.00116595	0.0197934	other		Thg1l	0.306051	4.93019	0.00023871	0.0040556	other		Spry1	0.30867	6.24951	0.000591379	0.0100473	other
Saxo2	-0.667858	1.59813	0.00116624	0.0197934	other		Tiam1	0.271768	10.6375	0.000239376	0.00406269	other		Cep95	-0.271164	7.12591	0.00059317	0.0100505	other
Rhbg	-0.920127	0.309394	0.00116793	0.0198016	other		Akt1	0.238195	6.81441	0.000240429	0.00407634	other		Dact1	-1.70122	-1.10061	0.000593339	0.0100505	dw
Ncaph	0.204186	7.04336	0.00116994	0.0198151	other		Arhgef16	0.229645	7.84655	0.00024124	0.0040853	other		Inhba	-2.07258	2.57732	0.000593409	0.0100505	dw
Cfap43	-0.373383	5.61481	0.00117322	0.0198374	other		Efhc2	-0.313173	6.02233	0.000241663	0.0040853	other		Rala	0.216501	5.81205	0.000594341	0.0100559	other
Jade2	0.195514	9.32462	0.00117368	0.0198374	other		Sec14l1	0.330615	5.95892	0.000241707	0.0040853	other		Hist1h2ab	-1.34771	-0.783527	0.0005986	0.0101011	dw
C130075A20Rik	-4.93456	-1.80432	0.00118124	0.0199446	dw		Zfp472	-0.261088	5.01347	0.000243032	0.00410346	other		Vps72	-0.367178	6.54925	0.000598771	0.0101011	other
Drosha	0.217414	7.69264	0.00118633	0.0200099	other		Tiam2	0.206998	8.63193	0.000243459	0.00410643	other		Tmem35b	0.422208	4.0978	0.000598866	0.0101011	other
Zcchc3	0.182346	6.76803	0.0011882	0.0200208	other		Gm45272	-0.287127	6.01089	0.000243842	0.00410865	other		Zfp746	0.582706	3.67411	0.000605538	0.0102031	other
Cep120	0.247006	8.24415	0.00118976	0.0200264	other		Tk1	0.309327	4.06077	0.000246449	0.00414831	other		Nat10	-0.26955	6.89853	0.00060752	0.010226	other
Gm9844	-0.876386	0.598665	0.00119432	0.0200682	other		Zfp781	-0.736471	1.18161	0.000247528	0.00416218	other		Akirin1	0.887503	3.70854	0.000610078	0.0102585	other
A530040E14Rik	-0.46303	5.72559	0.0011947	0.0200682	other		Osbpl10	0.283812	6.80483	0.000249351	0.00418854	other		Rbm17	-0.365704	8.443	0.000610885	0.0102615	other
Atp6v1a	0.216289	6.05777	0.00119912	0.0201054	other		Mad1l1	0.3686	6.93029	0.000250312	0.00420036	other		Sart1	-0.449132	7.26842	0.000611873	0.0102675	other
Gm10689	-0.49886	3.05217	0.00119937	0.0201054	other		Tekt2	0.700055	2.70049	0.000251978	0.004224	other		Acvr1b	0.202796	6.78976	0.000612931	0.0102748	other
Trcg1	-0.89709	-0.0606655	0.00120227	0.0201334	other		Spg21	0.437161	3.82787	0.000253312	0.004242	other		Unk	-0.178876	7.06977	0.000618127	0.0103476	other
Chsy1	0.17288	8.95623	0.00120758	0.0202017	other		Tbc1d22b	0.226291	8.02417	0.000255961	0.00428198	other		Lmo1	0.234417	6.50992	0.000618542	0.0103476	other
Gm4961	-0.271503	6.42669	0.00121039	0.0202279	other		Sorbs2	0.215331	7.9874	0.000256634	0.00428885	other		Usp3	-0.220194	7.49766	0.000619982	0.0103611	other
Alg5	-2.37864	0.00587852	0.00121264	0.0202449	dw		Pkig	0.304059	4.95491	0.000259056	0.00432111	other		Ddx24	-0.234656	7.7523	0.000622241	0.0103777	other
Txndc2	0.190659	7.37519	0.00121479	0.0202601	other		Ndufs4	-0.279499	5.35142	0.000259241	0.00432111	other		Mgat4a	0.467275	6.59258	0.000622246	0.0103777	other
Gm11448	-0.636586	2.40696	0.00121674	0.020272	other		4930539E08Rik	-0.696121	3.08021	0.000259357	0.00432111	other		Cdk14	0.422309	4.42071	0.000626625	0.0104401	other
Pdlim1	-0.295724	5.07103	0.00122297	0.0203551	other		Eif4g2	-0.180734	9.10495	0.000260082	0.00432879	other		Trmt10b	-0.243394	5.67566	0.000627671	0.0104469	other
Polr1c	-0.53595	2.09173	0.00122798	0.0204177	other		Fchsd2	0.186503	8.13299	0.000261342	0.00434192	other		Fzd7	0.448317	5.00252	0.000630268	0.0104795	other
Zfp395	-1.69912	2.70022	0.00123223	0.0204676	dw		Sycp1	-0.602821	3.98261	0.000261402	0.00434192	other		Gpr19	0.532641	3.96834	0.000631597	0.0104909	other
7420426K07Rik	-0.443197	6.12202	0.00123484	0.0204901	other		Dot1l	0.210772	7.91766	0.000261859	0.00434511	other		Pdlim5	-0.409017	4.70431	0.000634151	0.0105069	other
Asph	0.256284	6.2285	0.00124606	0.0206417	other		Tdrd12	0.187578	7.16743	0.000263146	0.00436204	other		Npm1	-0.232397	8.37772	0.000634441	0.0105069	other
Ninj2	-0.203476	6.42121	0.00124938	0.0206417	other		Rbm48	0.256368	5.84378	0.000264671	0.00438288	other		Tfam	0.45872	5.22586	0.000634681	0.0105069	other
Manf	0.277955	5.87486	0.00124974	0.0206417	other		Pdha1	0.239755	6.22744	0.000266987	0.00441676	other		3110043O21Rik	0.225351	5.44069	0.000635214	0.0105069	other
Skap1	-0.174566	5.94009	0.00125005	0.0206417	other		Flot1	0.368094	4.03288	0.000267276	0.004417	other		Sirt1	0.515738	6.9194	0.000635768	0.0105069	other
Aknaos	-0.602726	2.30695	0.00125079	0.0206417	other		9530068E07Rik	0.22858	7.00369	0.000267542	0.004417	other		Zfp157	-0.822899	1.81006	0.000638353	0.0105389	other
Ccl28	0.798082	1.9262	0.00125361	0.0206417	other		Tecr	-0.324943	4.7152	0.000268632	0.00442881	other		Plxna1	0.177603	8.40451	0.00064077	0.0105682	other
Gm12669	-0.910077	0.850117	0.00125538	0.0206417	other		4933434E20Rik	0.301576	4.37718	0.000268871	0.00442881	other		Fam118b	0.270235	5.73298	0.000642039	0.0105785	other
Gramd1b	-1.30316	2.15567	0.00125567	0.0206417	dw		Hhex	-0.314633	6.36742	0.000269069	0.00442881	other		Mfap1a	0.268254	4.75367	0.000643767	0.0105962	other
Fam25c	0.805662	0.815295	0.00125742	0.0206417	other		Ung	0.207872	6.39675	0.000269918	0.00443831	other		Foxp2	-1.20196	3.7792	0.000650509	0.0106949	dw
Frg2f1	0.307274	3.73159	0.00125768	0.0206417	other		Nrep	-0.777181	2.29943	0.000271579	0.00446115	other		Rad50	-0.246694	8.39145	0.000651069	0.0106949	other
Fkbp5	0.382097	8.25325	0.00125932	0.0206417	other		Knstrn	0.232315	8.04812	0.000272769	0.0044762	other		Hmgcs2	-1.82187	1.08468	0.000653109	0.0107095	dw
Rhof	0.411979	3.51513	0.00125942	0.0206417	other		Ccdc171	0.229809	6.67539	0.000273098	0.00447711	other		Phlda2	0.822343	1.72232	0.000653267	0.0107095	other
Ppp6r2	0.292842	4.04447	0.00126038	0.0206417	other		Gm26128	1.762	-1.35024	0.000274531	0.0044961	up		Ska3	0.192807	6.40289	0.000655326	0.0107325	other
1700069B07Rik	-0.637716	1.43571	0.00126755	0.0207192	other		Rnf138rt1	1.08023	0.577026	0.000275766	0.00451181	up		AC132474.1	-5.15322	-1.25226	0.000658626	0.0107691	dw
Sbds	0.242937	6.95621	0.00126878	0.0207192	other		Mdn1	-1.34609	4.81907	0.000276563	0.00452033	dw		Gpatch1	-0.290586	6.85063	0.000659357	0.0107691	other
Ldhd	0.205209	5.20038	0.00126999	0.0207192	other		Gnpda1	-1.4558	0.0734719	0.000278268	0.00454365	dw		Treml4	-1.60089	-0.570561	0.000659536	0.0107691	dw
Gm25107	-3.35523	-1.74715	0.00127018	0.0207192	dw		Ep300	-0.230715	7.81574	0.000279093	0.00455258	other		Ccnk	-0.296831	6.79437	0.000661136	0.0107845	other
Galnt1	0.170059	6.17688	0.00127611	0.0207953	other		Rbm12b2	0.28006	4.49673	0.000280838	0.00457648	other		Mtmr9	0.216601	6.05356	0.000665842	0.0108504	other
Kctd14	1.14138	2.00324	0.00128076	0.0208503	up		Copb2	0.19491	8.04705	0.000281977	0.00459047	other		Ppp6c	0.467077	3.99843	0.000666902	0.0108569	other
Gm10552	-0.740774	1.57986	0.00128538	0.0209007	other		Shf	0.320944	4.70185	0.000282393	0.00459267	other		Bloc1s4	0.5181	3.66611	0.000667825	0.0108611	other
Pinx1	0.32719	5.29622	0.00128641	0.0209007	other		Zfyve21	0.256749	6.79645	0.0002828	0.00459473	other		Mre11a	-0.270802	5.39904	0.000672416	0.0109249	other
Polb	-0.206928	5.60256	0.00129397	0.0210027	other		0610037L13Rik	0.342988	3.84655	0.000284068	0.00461076	other		Hist1h2bm	1.18548	0.386278	0.000674185	0.010937	up
Tmem27	0.850747	1.34559	0.00131085	0.0212555	other		Klhdc3	-0.176729	7.43636	0.00028548	0.00462157	other		Ebna1bp2	-0.400067	5.60594	0.000674497	0.010937	other
Pstpip1	0.326588	6.25483	0.00131557	0.0213109	other		Gm17771	-0.76205	1.47634	0.000285551	0.00462157	other		AC159892.1	-0.675824	1.67809	0.00067628	0.0109551	other
Gm45223	-3.66285	-1.5519	0.00132259	0.0214034	dw		Zfp990	-0.888392	0.46785	0.000285582	0.00462157	other		Mt1	-2.01628	0.384866	0.000677865	0.0109566	dw
Zfp821	0.338145	6.1982	0.00133387	0.0215646	other		Tmpo	0.161979	6.86533	0.000287115	0.00464178	other		Foxl2	-1.8628	0.157078	0.000678109	0.0109566	dw
Gm340	0.322264	5.89605	0.00134368	0.0217018	other		Hells	0.206709	7.51211	0.000287743	0.00464734	other		Zfp978	-0.426313	4.09996	0.000678385	0.0109566	other
Zfp990	-0.825137	0.46785	0.00134823	0.0217539	other		Zfp42	-1.33158	-0.0523996	0.000288033	0.00464744	dw		Cpm	-0.405197	4.22359	0.000681393	0.0109944	other
Gm15163	0.723579	0.524263	0.00135388	0.0218039	other		Ptcd1	0.252787	4.97838	0.00028846	0.00464764	other		9130204K15Rik	0.371685	4.60747	0.000682976	0.0109996	other
Ttc33	0.194888	6.27472	0.001354	0.0218039	other		Prkd3	-0.674823	3.1545	0.000288613	0.00464764	other		Luzp1	0.241562	8.28181	0.000683062	0.0109996	other
Kif24	-0.170973	6.81856	0.00135743	0.0218153	other		Ptk2	0.257932	6.69212	0.000290103	0.00466602	other		Pcna-ps2	-0.765032	0.664533	0.000686511	0.0110443	other
Edc4	0.176782	8.75792	0.00135842	0.0218153	other		Llgl2	0.243212	6.50825	0.000290325	0.00466602	other		Rin1	0.988612	1.22631	0.000694683	0.0111647	other
Fbxw21	-0.219565	8.56579	0.0013587	0.0218153	other		Lamc3	3.41706	-1.53804	0.000291065	0.00467332	up		Ncoa5	-0.277995	6.98705	0.000695963	0.0111743	other
Zfp329	-0.396137	3.77951	0.0013626	0.021839	other		Coro1c	-0.633776	5.62367	0.00029214	0.00468162	other		Cnmd	-0.998104	1.08461	0.000696698	0.0111752	other
Mid1ip1	-0.867769	0.566597	0.00136285	0.021839	other		Gm9806	-0.367842	2.89532	0.000292154	0.00468162	other		Akr1b8	-0.617834	4.86136	0.000700755	0.0112192	other
Noa1	0.259684	4.68084	0.00136859	0.0219094	other		Cdk5rap1	0.276934	5.34979	0.000293026	0.004691	other		Zpr1	-0.22412	4.87853	0.000701608	0.0112192	other
Uvrag	0.209791	7.67647	0.00137092	0.0219182	other		Tnks1bp1	0.279788	8.19705	0.00029524	0.00472182	other		Leo1	-0.334392	7.12946	0.000701939	0.0112192	other
Eif6	0.207247	7.33741	0.00137181	0.0219182	other		Tet2	0.409716	4.44793	0.000295959	0.0047287	other		Hbs1l	0.218521	5.6332	0.000702183	0.0112192	other
Map2k1	0.205005	7.58114	0.00137576	0.0219598	other		Mat1a	-0.342817	5.16318	0.000299354	0.00477828	other		Pank1	-1.81878	-0.243477	0.00070378	0.0112337	dw
Ttc34	-0.291683	5.0103	0.0013882	0.0221368	other		Vav2	0.338946	4.46718	0.000299845	0.00478144	other		Nudcd1	0.246812	5.24902	0.000707395	0.0112804	other
Rassf5	0.204516	7.14973	0.00139143	0.0221667	other		Pparg	0.422928	5.21975	0.000300611	0.00478899	other		Plod2	-1.57916	1.05189	0.000710498	0.0113189	dw
Zfp975	-0.674279	2.23884	0.001402	0.0223134	other		1700116B05Rik	-1.26146	1.84677	0.000301333	0.00479582	dw		Phactr4	-0.260859	6.58171	0.00071323	0.0113512	other
Tsr1	0.393618	3.72507	0.00142185	0.0226072	other		Gch1	0.250043	5.84355	0.000303884	0.00483172	other		Zfp597	0.452773	5.35567	0.000714009	0.0113512	other
Aph1c	-0.475202	4.023	0.00142405	0.0226203	other		Vps26b	-1.10331	1.33963	0.000304209	0.00483219	dw		Kctd5	0.354285	5.60854	0.000714995	0.0113512	other
Gm1848	-1.00629	0.465378	0.00142666	0.0226398	dw		Zfp979	-0.433175	7.28275	0.000305852	0.00485358	other		4930422C21Rik	-0.683349	1.66741	0.000715495	0.0113512	other
Prr27	-0.90767	-0.319638	0.0014332	0.0227216	other		Lsr	0.255152	4.89519	0.000308279	0.00488563	other		Lef1	-0.380294	7.06177	0.000715995	0.0113512	other
Gm20594	-0.323284	8.63977	0.00143535	0.0227335	other		Ankrd6	0.22393	7.12616	0.000308469	0.00488563	other		Fam175b	0.456763	3.93815	0.000718025	0.0113723	other
4933416M07Rik	0.730877	1.2681	0.00144032	0.022786	other		Sestd1	0.256444	7.17375	0.000309104	0.00489095	other		Vma21	0.431061	3.80105	0.000721005	0.0114085	other
Zc3h7a	-1.50922	1.40844	0.00144208	0.022786	dw		Slco1a4	-0.865961	2.18144	0.000310119	0.00489621	other		Snrpd1	-0.274581	6.47792	0.000724393	0.011451	other
Gm6548	1.06838	-0.567911	0.0014429	0.022786	up		AC113508.3	-1.23398	0.00677817	0.000310199	0.00489621	dw		Nptx2	0.251482	6.39271	0.000726525	0.0114736	other
Zfp512	-0.424732	4.28482	0.00144562	0.022786	other		Icosl	0.17712	7.23562	0.000310384	0.00489621	other		Lpar1	0.37834	4.79668	0.000734018	0.0115808	other
Zfp759	-0.270765	5.17262	0.00144563	0.022786	other		Cd2bp2	0.227697	6.44959	0.000310633	0.00489621	other		Gm22661	1.00673	0.996493	0.000735438	0.011592	up
Phf23	-0.220924	6.00355	0.00144884	0.022799	other		Tbc1d1	0.306558	8.59684	0.000312173	0.00491032	other		Aars	-0.251455	6.15781	0.000738436	0.0116281	other
Cse1l	-0.20244	5.98616	0.00145043	0.022799	other		Zfp329	-0.440289	3.77951	0.000312553	0.00491032	other		Ube2s	0.190247	6.42733	0.000739469	0.0116331	other
Caln1	0.332365	5.90702	0.00145112	0.022799	other		Ftsj3	0.379613	7.36467	0.000312574	0.00491032	other		Il12rb2	-0.505691	2.43149	0.000742348	0.0116672	other
AC132237.3	-1.35303	0.656082	0.00145202	0.022799	dw		Fbxl12	0.310998	4.30316	0.000312767	0.00491032	other		Fam161a	-0.25534	5.87961	0.000747172	0.0117318	other
Foxk1	0.201007	7.55018	0.001459	0.0228865	other		Frem1	2.60417	-0.990199	0.000313164	0.00491032	up		Jam3	0.304989	4.35153	0.000749839	0.0117623	other
Rap2b	-0.360082	3.55134	0.00146276	0.0229233	other		Katnal2	0.276151	6.01766	0.000313329	0.00491032	other		Oxsr1	0.755851	3.52242	0.000752107	0.0117834	other
Mecom	0.466823	3.67205	0.00146414	0.0229233	other		Fkbp5	0.426038	8.25325	0.000315532	0.00494012	other		Robo1	-0.441128	6.19692	0.000752622	0.0117834	other
Bag4	-0.321363	5.53961	0.00146759	0.0229553	other		Gm27241	-1.45487	-0.326958	0.000320654	0.00501551	dw		Cnih1	0.218731	6.7965	0.000754381	0.0117996	other
Pid1	0.317861	4.98778	0.00146981	0.022968	other		Dtd2	-0.735207	1.89637	0.000323844	0.00506057	other		Gm15246	-0.322774	4.28948	0.000755458	0.0118052	other
Gm37906	-4.65693	-1.87529	0.00147654	0.0230511	dw		Srebf1	0.209357	6.72644	0.000327207	0.00510824	other		Gpr3	0.248302	6.39088	0.000759315	0.0118542	other
Gm1141	-2.13444	0.792271	0.0014942	0.0233046	dw		Mnat1	0.3157	5.02058	0.000331443	0.00516944	other		Tmem200b	0.96973	1.05367	0.000760565	0.0118623	other
Tmem8b	-0.275841	4.33858	0.0015005	0.0233806	other		Cthrc1	-3.0205	-0.6753	0.000333416	0.00519407	dw		Bcl2l1	-0.2208	7.70644	0.000766295	0.0119403	other
Rexo1	0.187163	6.92385	0.00150245	0.0233888	other		Hsp90ab1	-0.33079	8.94646	0.000333658	0.00519407	other		Itsn1	-0.327122	7.50592	0.000768131	0.0119522	other
Gm28644	-0.75608	1.56277	0.00150798	0.0234525	other		Smarcad1	0.229978	6.82516	0.000334455	0.00520154	other		AU040320	-0.336132	6.79253	0.000769028	0.0119522	other
Amigo1	-0.660597	1.78015	0.00151641	0.0235613	other		Slc35e1	-1.58174	1.06256	0.000336152	0.00521957	dw		9130230L23Rik	-3.19415	-1.21557	0.000769249	0.0119522	dw
Sycp2l	0.209339	6.60867	0.00152127	0.0236143	other		Rpa2	0.189064	5.86712	0.00033639	0.00521957	other		Mcl1	0.757126	4.38643	0.000771052	0.0119689	other
Tmem132b	0.262167	6.20059	0.00152746	0.0236879	other		Dld	0.159036	7.73226	0.00033686	0.00521957	other		Cdc45	-0.244437	5.79946	0.0007721	0.0119738	other
Snord49a	-1.04596	0.604818	0.00153339	0.0237574	dw		Ppil2	0.214163	5.88374	0.000336891	0.00521957	other		Nol7	-0.338844	4.62577	0.000773392	0.0119824	other
Ybx3	0.169528	8.9001	0.00153507	0.0237608	other		Cct4	-0.584456	5.36617	0.00033965	0.00525735	other		A930018P22Rik	0.636223	1.10569	0.000774139	0.0119827	other
5430434F05Rik	-5.46412	-1.25704	0.00154081	0.0237984	dw		Ttc33	0.216169	6.27472	0.000340739	0.00526922	other		Esyt3	0.939533	4.06674	0.000775244	0.0119884	other
Vps35	-0.173537	6.96687	0.00154086	0.0237984	other		Lzts2	0.245033	6.10679	0.000341684	0.00527884	other		Tmem164	0.27326	6.88631	0.000778392	0.0120161	other
Reep4	-0.471238	5.09595	0.00154185	0.0237984	other		Birc2	-0.702059	3.54579	0.000342274	0.00528296	other		Evl	-0.327873	6.68226	0.000778504	0.0120161	other
Plut	0.324807	4.16527	0.00154468	0.0238195	other		Xrcc1	0.228917	6.70572	0.000342682	0.00528429	other		Otud1	0.331172	5.24984	0.000779976	0.0120275	other
Fbxw24	-0.160344	9.49501	0.00154869	0.0238589	other		Rpp38	0.296336	4.84638	0.00034461	0.00530901	other		Tab3	0.263285	6.47608	0.000782228	0.0120509	other
Olfr513	-1.34528	-0.114709	0.00155085	0.0238697	dw		Cstb	-0.978541	1.4873	0.000345121	0.00531188	other		Phlpp2	0.220958	6.5263	0.000782983	0.0120512	other
AC160029.3	-0.454457	2.39208	0.0015556	0.0239203	other		Glipr2	0.997066	0.435244	0.000346287	0.00532481	other		Ints6l	-3.25869	-0.231921	0.000783816	0.0120526	dw
Chrdl1	-4.43869	0.862771	0.00156284	0.024009	dw		Zfp800	-1.51568	1.64969	0.000347654	0.00534082	dw		Rflna	0.514068	2.84906	0.00079009	0.0121142	other
Wars	0.207382	6.16185	0.00156846	0.0240342	other		Rab21	0.170205	7.80603	0.000348294	0.00534563	other		Fam90a1a	-0.391484	6.29202	0.000791018	0.0121142	other
Exosc7	0.294251	4.17592	0.00156881	0.0240342	other		Zfp53	-0.688285	2.19644	0.000349468	0.00535205	other		Sars	-0.240877	6.62062	0.000791037	0.0121142	other
Tex2	0.195763	7.06225	0.00156888	0.0240342	other		Rsl24d1	-0.320195	5.11902	0.000349469	0.00535205	other		Socs1	0.574615	3.58999	0.000791494	0.0121142	other
Alg14	-0.608676	1.60669	0.00157827	0.024138	other		Klhl21	-1.65892	3.65635	0.000349694	0.00535205	dw		Wdr46	-0.471549	4.55499	0.000792013	0.0121142	other
AA474408	1.15059	0.0846938	0.00158062	0.024138	up		Taok1	0.174202	9.46349	0.000350768	0.00536347	other		Hdac8	0.333401	3.92047	0.000792263	0.0121142	other
Ppan	0.230101	6.80973	0.00158194	0.024138	other		Phc2	0.220811	7.9228	0.000351336	0.00536714	other		Gm6493	-0.945827	2.07255	0.000798401	0.0121967	other
Tnrc6a	-0.486184	5.35773	0.00158238	0.024138	other		Cfap20	-0.276065	4.63322	0.000353969	0.00540231	other		Gm12577	-0.700625	1.52799	0.000804806	0.0122731	other
Gm22973	0.599244	3.49411	0.00158304	0.024138	other		Nav3	0.218177	8.15905	0.000354421	0.00540418	other		Scamp2	0.283336	4.90834	0.000804907	0.0122731	other
Fbxl4	-0.287082	3.55879	0.00158949	0.0241802	other		Emx2	-1.87151	4.18341	0.000355038	0.00540659	dw		Sod1	-0.264057	7.59333	0.000806714	0.0122817	other
Vps13d	0.227419	8.29975	0.00158987	0.0241802	other		Npm2	-0.172554	9.41983	0.00035524	0.00540659	other		Gm38034	-4.85097	-0.158846	0.000806969	0.0122817	dw
Olfr624	-0.482416	4.95527	0.00159024	0.0241802	other		Inpp4a	0.180835	6.48522	0.000355574	0.00540663	other		Ramp3	-0.487083	3.18583	0.000813262	0.012366	other
Snu13	-0.250977	5.06444	0.00159371	0.0242105	other		Rps15	0.287606	5.24315	0.000357095	0.00542081	other		Myl4	0.554897	1.9117	0.000815229	0.0123844	other
Ddit3	0.424511	5.23111	0.00159637	0.0242262	other		Zfp994	-0.481441	3.84654	0.000357775	0.00542081	other		Slc12a2	0.370856	6.85555	0.00081781	0.0124121	other
Hid1	-0.508521	4.74173	0.0015977	0.0242262	other		Ufl1	0.252246	6.08803	0.000357795	0.00542081	other		Gm1862	-1.15887	0.0543361	0.00082211	0.0124358	dw
Ncald	0.205429	6.07801	0.00160095	0.0242529	other		Nupl1	-0.18087	6.65608	0.000357831	0.00542081	other		Trim37	-0.300354	6.01922	0.000822225	0.0124358	other
Gm4924	-0.229785	4.90603	0.00161064	0.0243565	other		Shc1	0.312063	4.91561	0.000358924	0.00543233	other		Unc5a	0.248011	6.41686	0.000822351	0.0124358	other
Lrrc57	-0.240363	5.90376	0.00161231	0.0243565	other		Zfp541	0.214299	6.54231	0.000359733	0.0054354	other		Lpcat1	0.131814	8.43203	0.000822414	0.0124358	other
Mrnip	0.280947	5.20397	0.00161311	0.0243565	other		Anp32b	-0.431796	8.39723	0.000359791	0.0054354	other		Mau2	0.176107	6.45188	0.000824963	0.0124487	other
Eef2k	0.249112	9.12556	0.00161375	0.0243565	other		Gm20594	-0.362172	8.63977	0.000361462	0.00545209	other		Ssx2ip	-0.262995	7.17176	0.000825185	0.0124487	other
Syne4	2.0798	-1.44301	0.00161884	0.024411	up		Map3k20	-0.372612	5.15039	0.000361562	0.00545209	other		Gm15542	-0.587583	3.26381	0.000825554	0.0124487	other
Zbtb25	-0.528573	2.5307	0.00162234	0.0244411	other		Fanca	0.271398	4.68369	0.000366258	0.00551782	other		Cyp2u1	0.626312	2.40817	0.000829013	0.0124894	other
Tmem87a	0.307177	6.33247	0.00162676	0.0244852	other		Hook2	0.292716	5.0236	0.000369396	0.00555997	other		Gm9774	-0.847661	1.34414	0.000834009	0.0125531	other
Nlrp9a	-0.219905	8.56112	0.00163235	0.0245347	other		Cc2d2a	0.587693	3.0473	0.000371339	0.00557983	other		Slc48a1	0.355583	3.77819	0.000836198	0.0125667	other
Tk2	0.154907	6.52033	0.00163305	0.0245347	other		Vmn2r25	-0.496779	2.93241	0.000371398	0.00557983	other		Strap	0.163293	6.53688	0.00083645	0.0125667	other
Smox	0.202133	5.961	0.0016368	0.0245471	other		Cdca7l	0.279784	5.75723	0.000373286	0.00560306	other		Ccdc181	-0.262184	6.13988	0.000838355	0.0125693	other
Smurf1	0.242414	6.92215	0.00163688	0.0245471	other		Ldlrad4	0.262658	5.46725	0.000375425	0.00563	other		Gpatch2	-0.267603	5.36845	0.000838586	0.0125693	other
Prmt6	-1.73365	-1.16208	0.00163905	0.0245572	dw		Mb21d1	0.189224	6.98345	0.000376611	0.00564242	other		Rab5b	0.539159	4.11736	0.000838924	0.0125693	other
Phc1	0.209329	7.54429	0.001643	0.0245939	other		Cutc	-0.994951	0.760977	0.000376943	0.00564242	other		Pros1	-1.60896	-0.0556982	0.000839714	0.0125696	dw
Dna2	0.263447	5.8072	0.00164794	0.0246453	other		Gm44850	-0.5352	2.39854	0.000377477	0.00564525	other		Trmt10a	-0.474149	2.71238	0.000840676	0.0125725	other
Atp13a2	0.23884	4.60667	0.00165114	0.0246706	other		Cenpo	0.290224	6.97348	0.000379102	0.00566438	other		Gm13651	-0.729435	1.9076	0.000842064	0.0125817	other
Mex3a	-0.395171	3.36813	0.00165325	0.0246796	other		C130089K02Rik	2.13933	-0.892267	0.000380347	0.00567277	up		Pdcl3	-0.215347	6.37934	0.000845632	0.0126209	other
Kcnk13	-0.186595	6.12849	0.00166761	0.0248343	other		Plut	0.359071	4.16527	0.000380539	0.00567277	other		Pigm	0.391653	5.19261	0.000846229	0.0126209	other
Dph3	0.202543	4.73246	0.00166785	0.0248343	other		Abcf3	0.235977	8.45401	0.000380704	0.00567277	other		Atg16l1	0.232027	7.70593	0.00085158	0.0126837	other
Il17f	0.241726	5.08785	0.00166817	0.0248343	other		Atg16l2	0.854378	1.08565	0.000381602	0.00567777	other		Entpd5	0.253173	4.96652	0.000851986	0.0126837	other
Pex19	0.184555	5.71525	0.00167538	0.024919	other		Sh3tc1	-1.01539	1.0841	0.000381734	0.00567777	dw		Dis3	-0.289113	4.41453	0.000853291	0.0126886	other
Ing2	0.265064	4.48565	0.0016821	0.0249962	other		Wdhd1	0.204018	6.44554	0.000382823	0.00568879	other		0610007P14Rik	0.363967	5.00724	0.000853866	0.0126886	other
Cntrob	0.292727	5.84848	0.00169604	0.0251804	other		Ndrg4	-0.22448	6.53203	0.000383461	0.00569312	other		F630040K05Rik	0.469718	3.96213	0.00085682	0.012711	other
Zfp472	-0.227881	5.01347	0.00170122	0.0252345	other		Whamm	0.27182	7.35213	0.000385261	0.00571352	other		Stk11	-0.216834	6.35024	0.000856932	0.012711	other
Furin	0.157097	8.93114	0.00170628	0.0252797	other		Ptger3	-0.427458	4.22031	0.000385534	0.00571352	other		Sfrp4	-3.75654	-0.591352	0.000858339	0.0127123	dw
Troap	0.202995	6.33279	0.00170736	0.0252797	other		Atp6v1b1	-2.6987	0.271511	0.000386928	0.00572899	dw		Tubb4b-ps1	-0.693135	1.71013	0.000858572	0.0127123	other
Gm14641	-0.786187	2.2821	0.0017108	0.0253078	other		Tmem243	-0.446234	5.4362	0.000388402	0.00574125	other		Hist4h4	0.341321	6.15735	0.000864353	0.0127796	other
Ndufaf8	0.257825	4.56666	0.0017242	0.025483	other		Amh	-1.66691	0.397654	0.000388458	0.00574125	dw		Selenoo	0.575173	1.82753	0.000864719	0.0127796	other
AC112259.1	-1.12223	2.91366	0.00172894	0.0255113	dw		Pin1rt1	0.294293	6.27197	0.00038909	0.0057454	other		Zfp64	0.777911	2.6528	0.000867438	0.0127796	other
Zer1	-1.0866	1.38425	0.00172924	0.0255113	dw		Has2	1.27438	0.867842	0.0003895	0.00574627	up		Alg13	0.206465	8.28783	0.000867633	0.0127796	other
Pdp1	-0.243561	6.05835	0.0017417	0.0256666	other		Rgs12	0.227688	6.05716	0.000390514	0.00575603	other		Smim11	-0.391161	5.34109	0.000868012	0.0127796	other
Exosc8	0.193027	5.69719	0.0017429	0.0256666	other		Prr13	-0.363753	4.97365	0.000391726	0.0057687	other		Ak7	-0.672436	2.26091	0.000868072	0.0127796	other
Gm22748	-1.11211	0.171685	0.00174678	0.0257007	dw		Bspry	0.260761	4.90169	0.000393755	0.00579337	other		Gja1	-2.25156	3.36745	0.000868758	0.0127796	dw
4930481A15Rik	-1.093	-0.514106	0.00175393	0.0257827	dw		Fbl	-0.466021	2.93269	0.000395825	0.00581735	other		Rab40c	0.885648	2.45498	0.000869366	0.0127796	other
Ints6l	-3.0212	-0.231921	0.00176265	0.0258876	dw		Csnk1g3	0.197833	6.70134	0.000396096	0.00581735	other		Fmn1	-0.469811	5.23232	0.000872856	0.0128194	other
Gm28168	-1.22117	0.40441	0.00176659	0.0259222	dw		Emsy	0.247238	6.45886	0.000400252	0.00587312	other		A930003O13Rik	-0.833618	0.999503	0.000875616	0.0128324	other
Gm29502	-0.778433	0.967435	0.00176983	0.0259464	other		Ddi2	0.212478	8.56831	0.00040063	0.00587339	other		Lig3	-0.215079	6.47616	0.000875747	0.0128324	other
Col11a1	-4.0327	-0.745175	0.00177246	0.0259616	dw		Copg1	0.184491	6.50561	0.000402574	0.00589661	other		Gtf2a1l	0.37767	5.83905	0.000876093	0.0128324	other
Ints5	-0.356107	4.03864	0.00177412	0.0259628	other		Tbpl2	-0.756525	3.91077	0.00040393	0.00591118	other		Kdelr1	0.331233	5.19611	0.000882015	0.0129075	other
2310061I04Rik	-0.267211	5.44581	0.00177861	0.0260052	other		Dhx38	0.336871	6.89284	0.000404864	0.00591955	other		Zfp319	0.310028	6.12877	0.000884083	0.0129212	other
Slc4a8	0.168984	7.56054	0.00178103	0.0260106	other		Zfp68	0.159749	8.19118	0.000405411	0.00592226	other		Ddx18	-0.278722	6.11555	0.000884528	0.0129212	other
Mrfap1	0.267246	4.88689	0.00178223	0.0260106	other		Gucy2e	0.220696	6.75483	0.0004095	0.00597572	other		Wnt7a	0.644282	2.87109	0.000888399	0.0129655	other
Gm29483	-0.278673	5.04011	0.00178374	0.0260106	other		Scarna6	-0.541021	3.42435	0.000409801	0.00597572	other		Mrps26	0.544139	3.18171	0.000889143	0.0129655	other
Gbp5	0.610695	1.34924	0.0017862	0.0260232	other		S100a6	-2.02753	-0.745723	0.000411547	0.00599584	dw		Pex5	0.606975	4.92122	0.000891067	0.012982	other
Zfp933	-0.448289	3.62935	0.00181242	0.0263817	other		Wdr7	-0.65221	3.58899	0.000412233	0.00600048	other		Tnfsf13b	-0.585453	4.13942	0.000893334	0.0130034	other
Synrg	0.14522	6.97116	0.00183855	0.0267383	other		Epha4	0.198304	6.92794	0.000413289	0.00601051	other		Mrpl48	-0.213316	6.70629	0.000896895	0.0130437	other
Nlrp9b	-0.185953	9.22501	0.00184499	0.026808	other		Zmat5	0.35067	3.7071	0.000414369	0.00602087	other		Gm11512	-0.34865	4.54546	0.000898222	0.0130513	other
Kazn	0.411643	5.20143	0.00184863	0.0268371	other		Tomm70a	-0.772564	3.36092	0.000416854	0.00604862	other		Tmem222	0.412398	3.79087	0.00089918	0.0130537	other
Ncor2	0.292791	5.32525	0.001854	0.0268913	other		Slc15a4	0.181354	6.55443	0.000417019	0.00604862	other		Tpm1	-0.296315	4.76037	0.000900384	0.0130596	other
Zfp964	-0.687871	4.41463	0.00185818	0.0269279	other		Lrrtm4	-1.80859	0.183257	0.000417914	0.00605624	dw		Adcy6	0.688545	4.15534	0.000902585	0.0130707	other
Trmt2b	-0.733495	1.86623	0.00186398	0.0269882	other		Plch1	-1.05059	2.16902	0.000418938	0.00606196	dw		Gfpt2	-0.881556	0.621776	0.000903452	0.0130707	other
Prrg4	0.838405	1.0904	0.00188229	0.0272291	other		Acta2	-2.1093	-0.208487	0.00041905	0.00606196	dw		Thg1l	-0.286455	4.93019	0.00090355	0.0130707	other
Mlip	-0.772808	0.294876	0.00188416	0.0272322	other		4930451I11Rik	0.390286	3.3224	0.000422415	0.00610524	other		Tmem30a	0.24734	5.67921	0.000907736	0.0131197	other
Zfp420	-0.234697	4.92076	0.00189497	0.0273641	other		4930402H24Rik	0.159436	7.27315	0.00042397	0.0061223	other		Gm29216	-0.314407	8.00688	0.000908943	0.0131255	other
Wrnip1	0.225022	4.99525	0.00189667	0.0273643	other		Usp5	0.208829	6.09833	0.000427016	0.00616085	other		Mrpl4	0.249284	5.16951	0.00091267	0.0131677	other
Dbr1	-0.761725	2.24435	0.00190025	0.0273643	other		Spryd7	-0.275238	4.54938	0.00042884	0.00618172	other		Gas8	-0.420486	6.09332	0.000913696	0.0131709	other
Zfp534	-0.412351	4.26139	0.00190309	0.0273643	other		Tjap1	0.258029	6.26666	0.000429719	0.00618894	other		Hif1an	0.268475	6.76624	0.0009167	0.0132026	other
Polr2h	-0.678951	1.45743	0.00190317	0.0273643	other		Slco3a1	0.212689	8.2988	0.000431324	0.00620659	other		Cox6a2	-0.508081	3.02938	0.000919951	0.0132249	other
Gm42583	-1.13077	-0.224292	0.00190334	0.0273643	dw		Lsm12	-0.410897	3.88815	0.00043368	0.00623457	other		Cyhr1	0.251098	5.69339	0.000920703	0.0132249	other
Pqlc2	-0.70301	1.45044	0.00190995	0.0274352	other		2010111I01Rik	0.308997	4.32988	0.000434031	0.00623457	other		Khdrbs3	-0.634563	2.51275	0.000921077	0.0132249	other
Gm24339	-0.648502	1.13613	0.00191416	0.0274632	other		Snora23	-1.27965	1.90259	0.000436953	0.00626941	dw		Fbxo33	0.192988	7.07472	0.000922165	0.0132249	other
Cpeb2	-0.798764	3.3684	0.00191526	0.0274632	other		Stard13	0.229968	8.98222	0.000437589	0.00626941	other		Sass6	0.345408	3.64024	0.000922294	0.0132249	other
Jrkl	-2.93437	-0.93691	0.00192658	0.0276013	dw		Nsmce4a	0.190559	6.85706	0.000437606	0.00626941	other		Ighg1	-0.28632	6.36123	0.000924254	0.0132414	other
Eif4g2	-0.153466	9.10495	0.0019427	0.0278057	other		Ccdc71	0.271052	5.83067	0.000440692	0.0063081	other		Sco1	0.494056	2.77023	0.000925314	0.013245	other
Cnpy3	0.36208	3.40598	0.00194424	0.0278057	other		Samd1	0.277848	7.16561	0.000441357	0.0063121	other		Mterf2	1.33325	-0.613618	0.000926926	0.0132565	up
Gm6421	0.780136	0.603061	0.00194762	0.0278135	other		Slc25a39	-0.382199	4.28404	0.000442018	0.00631603	other		9930104L06Rik	0.627554	3.40747	0.00093234	0.0133223	other
Gm6205	0.306746	5.45884	0.00194819	0.0278135	other		Fam129c	0.445221	3.15939	0.000443165	0.00632287	other		Gm11659	0.69896	0.989319	0.000933205	0.013323	other
Rnu12	0.587701	2.92088	0.00195676	0.0279115	other		Zswim1	-0.344506	5.3654	0.00044327	0.00632287	other		Slc4a10	-0.925301	1.75573	0.000937543	0.0133686	other
Elavl2	0.180835	8.22327	0.0019604	0.0279177	other		Cldn12	-0.639307	3.35183	0.000444601	0.00633635	other		Abi2	0.710763	5.27764	0.000938036	0.0133686	other
Dlgap4	0.147851	8.35038	0.00196061	0.0279177	other		C87436	0.240484	5.87003	0.000446481	0.00635759	other		Fbxw23	0.298547	5.67073	0.000945697	0.0134661	other
Zfp273	-0.640636	2.26222	0.00196448	0.0279318	other		Fbxw24	-0.17774	9.49501	0.000448275	0.00637645	other		Nkx6-2	0.722955	1.9279	0.000951384	0.0135353	other
n-R5s155	1.42168	-0.632293	0.00196501	0.0279318	up		Bmp5	0.380523	5.63068	0.000448584	0.00637645	other		Syne2	-0.224181	10.9742	0.000952666	0.013539	other
Zswim7	0.334441	3.30828	0.0019684	0.0279558	other		Fscn1	-0.760435	2.4127	0.000449128	0.00637863	other		Rptor	0.563645	4.9	0.000953297	0.013539	other
Lsm12	-0.362197	3.88815	0.00197932	0.0280865	other		Dio3	-2.01199	0.958976	0.000451984	0.00641363	dw		Isca1	0.222524	6.21596	0.000957333	0.01358	other
Hypk	-0.554662	1.53938	0.00199085	0.0282003	other		Cnpy4	0.303298	7.8257	0.000452725	0.00641708	other		Ihh	-1.84177	-0.833063	0.000957847	0.01358	dw
Gm43481	-4.84009	-1.50137	0.00199219	0.0282003	dw		AC122463.1	0.614583	1.35736	0.000453072	0.00641708	other		AC121965.1	0.225224	5.64957	0.000962756	0.0136378	other
Slc2a3	1.24226	-0.834652	0.00199512	0.0282003	up		Irf1	0.22913	7.19047	0.000453791	0.00641708	other		Dock9	-0.202465	7.66927	0.000963716	0.0136396	other
Tiam1	0.229017	10.6375	0.00199775	0.0282003	other		Arid4a	0.28211	6.81696	0.000453797	0.00641708	other		Dclk3	-0.54003	4.17856	0.000965115	0.0136476	other
Plxnb2	0.251474	8.03827	0.00199926	0.0282003	other		Tada1	0.312121	3.8982	0.000456813	0.00645305	other		Nop56	-0.250085	6.5011	0.000967944	0.0136732	other
Hmbox1	0.168613	5.49322	0.00200015	0.0282003	other		H3f3a	-0.320695	4.59949	0.000457129	0.00645305	other		Col1a1	-2.39207	-0.0557836	0.0009686	0.0136732	dw
Agr3	-0.403245	4.62802	0.002001	0.0282003	other		Crlf1	-0.759751	2.19715	0.000458834	0.00646912	other		Setd1a	0.176588	6.26482	0.000969585	0.0136753	other
Anxa4	0.543881	2.06782	0.00200114	0.0282003	other		Efcab6	0.31757	6.75584	0.000459058	0.00646912	other		Zcchc7	-0.309206	5.977	0.000976037	0.0137545	other
Tsg101	-0.157828	6.12615	0.00200355	0.02821	other		Npepps	-0.796822	3.1737	0.000460318	0.0064732	other		Rnf169	0.186804	7.19721	0.000977953	0.0137696	other
Zdhhc24	0.229139	6.56963	0.00201177	0.0283014	other		Cib1	0.300905	3.98667	0.000460856	0.0064732	other		Rnf14	0.182676	7.81588	0.000980055	0.0137841	other
Slc41a1	-0.370152	4.56103	0.00202338	0.0284402	other		Fmr1nb	-0.679913	2.83238	0.000461149	0.0064732	other		Smarca4	-0.212049	7.9634	0.000980668	0.0137841	other
Ndufa1	-0.437835	3.02285	0.00203026	0.0285125	other		Cxadr	-1.98448	3.48295	0.00046159	0.0064732	dw		Rbm6	-0.227901	7.99259	0.000983302	0.0137896	other
Ptov1	0.191663	6.03284	0.00203769	0.0285923	other		Sptlc2	0.297038	4.84738	0.000461596	0.0064732	other		Susd6	0.336864	5.39002	0.000983475	0.0137896	other
Noc2l	0.202989	6.01461	0.00204222	0.0286247	other		Ripk4	-2.30705	1.12433	0.000461946	0.0064732	dw		Ttll5	-0.231501	6.83994	0.00098359	0.0137896	other
Casp6	0.632508	1.00545	0.0020435	0.0286247	other		Slmap	0.202533	7.86935	0.000462326	0.0064732	other		Sft2d2	0.448179	4.54032	0.00100044	0.0140138	other
Ptma	-0.299646	5.17601	0.00205133	0.0286733	other		4933417E11Rik	0.530378	3.66326	0.000462513	0.0064732	other		Fam114a1	-1.11647	0.0402998	0.00100157	0.0140177	dw
Mthfd1	0.186677	7.41993	0.00205169	0.0286733	other		Sgk1	-0.490254	4.00288	0.000463603	0.00648292	other		Hspe1	-0.339287	5.45894	0.0010035	0.0140327	other
Camsap1	0.160286	9.07637	0.00205222	0.0286733	other		Stat4	0.367894	4.97646	0.000464158	0.00648514	other		Dmxl1	0.19957	7.88847	0.0010044	0.0140334	other
Zfp981	-0.705075	1.07824	0.00206567	0.0287659	other		Fan1	-0.776834	3.63134	0.00046531	0.00649568	other		AC140299.1	-4.34937	-1.54146	0.00100538	0.0140349	dw
Ldlrap1	0.315895	4.23468	0.00206661	0.0287659	other		Klhl3	-0.87328	2.80233	0.000467092	0.006515	other		Mcm5	-0.246618	7.24736	0.0010068	0.0140428	other
Stip1	0.245141	8.10143	0.00206799	0.0287659	other		Neu3	-0.719476	2.50917	0.000468218	0.0065225	other		Dcaf10	0.254214	4.98543	0.00100958	0.0140618	other
Mov10l1	-0.394161	3.23578	0.00206837	0.0287659	other		AL591207.3	-1.91909	-0.363152	0.000468427	0.0065225	dw		Dnajb11	-0.311427	6.91268	0.00100992	0.0140618	other
Patz1	0.192787	6.43723	0.00206863	0.0287659	other		Zfp821	0.36719	6.1982	0.000469394	0.0065304	other		Rtfdc1	-0.283981	6.52597	0.00101123	0.0140618	other
Gm29438	-3.38943	-0.695057	0.0020694	0.0287659	dw		Rph3al	0.193489	7.71611	0.000471972	0.0065607	other		Bzw1	0.383441	6.19476	0.0010116	0.0140618	other
Higd1a	0.215374	4.90435	0.00208365	0.0289394	other		Nup93	0.228221	7.37855	0.00047259	0.00656371	other		Eps8	-0.228309	8.8126	0.00101285	0.0140673	other
Tepsin	-0.298454	3.84235	0.00208629	0.0289515	other		Kif21b	-0.527143	5.4212	0.000474793	0.0065887	other		Gm45184	-1.65438	0.408686	0.00101382	0.0140687	dw
Commd10	0.343597	4.24691	0.00209379	0.0290309	other		Dppa5a	-0.641824	5.36261	0.00047577	0.00658906	other		Kat6b	-0.266347	8.24092	0.00102042	0.0141483	other
Tuba4a	-0.184621	7.47091	0.00209701	0.029051	other		Gm43279	-1.71957	0.633182	0.000475802	0.00658906	dw		Yipf6	0.161795	7.91298	0.00102305	0.0141728	other
Ptcd1	0.218551	4.97838	0.00210204	0.0290961	other		Atf6b	0.22616	5.31331	0.000476026	0.00658906	other		Recql4	-0.344762	3.94218	0.00102889	0.0142416	other
Gm43010	-4.44749	-1.74751	0.00210741	0.0291344	dw		Fut11	-0.320417	4.82109	0.000477049	0.00659763	other		Ubl5	0.274237	5.08231	0.00104	0.0143718	other
AC149586.1	0.306894	3.86512	0.00210838	0.0291344	other		Ripply3	-2.24096	-0.0600735	0.000477673	0.00660068	dw		Zfp940	-0.55053	4.16884	0.00104004	0.0143718	other
Nudc-ps1	-0.824568	2.3987	0.00211196	0.0291593	other		Gnl3l	-1.26331	2.8377	0.000480596	0.00663546	dw		Tpx2	-0.269467	8.38153	0.00104423	0.0143839	other
Ssh1	0.203023	7.05158	0.00211526	0.0291802	other		Cd3eap	0.36438	3.88151	0.000481198	0.00663588	other		Aldh3b1	-1.02628	0.476694	0.0010446	0.0143839	dw
Sav1	0.236091	5.38369	0.00212957	0.0293272	other		Gpc3	0.573421	2.29007	0.000481437	0.00663588	other		Gm26725	-0.838413	0.721763	0.00104475	0.0143839	other
Alkbh6	-0.505798	1.75972	0.00212971	0.0293272	other		Cab39l	0.186474	6.43368	0.000484429	0.00667151	other		Drap1	-0.251384	6.99899	0.00104502	0.0143839	other
Kmt2b	0.194788	8.6956	0.00213129	0.0293272	other		Golga3	0.255084	7.82416	0.000488205	0.00671784	other		Borcs5	0.273439	6.0544	0.00104532	0.0143839	other
Ccdc86	0.228424	5.75994	0.00214039	0.0293931	other		Mdm2	0.213837	7.79568	0.00049129	0.00674826	other		Hirip3	-0.311564	7.62823	0.00104941	0.0144257	other
Nmd3	0.235662	6.7219	0.0021407	0.0293931	other		Gm42817	0.20937	6.07375	0.000491572	0.00674826	other		Ap3m1	0.18028	6.5629	0.00105126	0.0144257	other
Katnal2	0.236114	6.01766	0.00214147	0.0293931	other		Chtf8	-1.33901	2.67302	0.000491652	0.00674826	dw		Golga2	-0.293862	8.34828	0.00105214	0.0144257	other
Tardbp	0.147362	7.40213	0.00215498	0.0295538	other		Dck	-0.793347	0.832467	0.000492639	0.00675613	other		Atp8a1	0.184055	6.11303	0.00105252	0.0144257	other
Alkbh5	0.152054	9.7003	0.00216246	0.0296315	other		Adrm1	0.214052	6.66994	0.000495217	0.0067858	other		Bcl7a	0.672617	3.33038	0.00105277	0.0144257	other
Zfp28	0.249319	4.45279	0.00216485	0.0296394	other		AC112259.1	-1.25057	2.91366	0.000498416	0.00682392	dw		Arhgef40	-2.58792	-1.08426	0.00105425	0.014434	dw
Telo2	-0.52569	2.52655	0.00217347	0.0297326	other		Cnn3	0.163276	7.59529	0.000498858	0.00682426	other		Chaf1a	-0.375537	8.91793	0.00105819	0.0144686	other
Syt9	-0.937909	2.39153	0.00217848	0.0297762	other		Cpm	-0.417963	4.22359	0.000501055	0.00684859	other		Hgsnat	-0.376712	3.54718	0.00105855	0.0144686	other
Gnb5	0.335842	2.94434	0.00218225	0.0298028	other		Trit1	0.296237	5.32158	0.000505497	0.00690353	other		Ddx39	-0.339731	5.34168	0.00106182	0.0145013	other
Enkd1	0.356767	3.09985	0.00218458	0.0298097	other		Zfp668	-1.59749	0.799176	0.000506963	0.00691778	dw		Iffo1	-0.41626	4.27978	0.0010635	0.014512	other
Col6a2	-1.91028	-0.671682	0.00218656	0.0298119	dw		Zfp276	0.216832	5.30771	0.000508484	0.00693275	other		Fam102b	0.772799	3.64173	0.00107472	0.0146529	other
Csmd1	-0.763507	3.1491	0.00218868	0.029816	other		Gm29759	0.844447	0.772896	0.000509243	0.00693732	other		Bnc1	0.202228	8.39476	0.00107674	0.0146603	other
Pbk	-0.374468	3.62122	0.00219135	0.0298275	other		Jade2	0.209249	9.32462	0.000510256	0.00694535	other		Neil2	0.380031	3.23219	0.00107794	0.0146603	other
Tspyl2	-0.384858	4.22788	0.00219676	0.0298763	other		Spsb4	0.441293	3.41027	0.000511769	0.00696014	other		Ttc25	-2.22983	-0.81586	0.00107795	0.0146603	dw
Gm20667	-0.64082	0.807856	0.00220493	0.0299625	other		Fmo5	-0.418131	4.09664	0.00051289	0.00696959	other		Fam214a	-0.172062	8.24637	0.00108101	0.0146897	other
Stmn1	0.31638	4.28523	0.00220879	0.0299855	other		Zfp825	-1.42023	-0.136405	0.000515039	0.00699298	dw		Cnga2	-0.754103	2.23718	0.00108372	0.0147071	other
Phc2	0.18983	7.9228	0.00221028	0.0299855	other		Ska3	0.197489	6.40289	0.000515992	0.00700012	other		Nhsl1	-0.243463	8.37922	0.00108409	0.0147071	other
Olfr1300-ps1	-0.511872	3.32758	0.00222659	0.0301793	other		Fkbp3	-0.542986	2.73061	0.000516512	0.00700137	other		Ldhd	0.204398	5.20038	0.00108703	0.0147349	other
Fam81a	0.847499	1.0256	0.00222826	0.0301793	other		Rpgrip1l	0.211228	6.70956	0.000517405	0.00700374	other		Cep41	0.250008	6.4324	0.00108885	0.0147473	other
Gm42764	-2.10543	-0.211788	0.00224738	0.0304073	dw		Zfp516	-0.622093	4.41076	0.000517543	0.00700374	other		Mknk2	0.498155	3.88069	0.00109177	0.0147745	other
Gm42898	-5.09617	-1.79121	0.00224881	0.0304073	dw		Grhl1	0.214118	7.48257	0.00051926	0.00702117	other		Siah1a	0.235805	5.84474	0.0010944	0.0147979	other
Rbm19	0.197834	5.45332	0.002251	0.0304117	other		Pole4	0.199201	7.28041	0.00052076	0.00703563	other		Mrpl51	-0.305506	4.14167	0.00109666	0.0148141	other
H2afx	0.261967	6.54823	0.00225433	0.0304316	other		Gm3055	-0.263359	5.5192	0.000522046	0.00704155	other		Pinx1	-0.343038	5.29622	0.00109741	0.0148141	other
Snx29	0.238192	4.71572	0.00226719	0.0305666	other		Hmgb1-ps4	-0.598526	3.72682	0.000522059	0.00704155	other		Pecam1	-0.279311	6.25012	0.00109894	0.0148225	other
Per1	0.245547	5.81848	0.00226807	0.0305666	other		Map2k1	0.221361	7.58114	0.000528333	0.0071203	other		Smurf2	0.180952	8.30414	0.00110772	0.0149129	other
Akr1cl	-0.973612	3.47234	0.00228259	0.030737	other		Fam160b2	-0.608105	3.19485	0.000530287	0.00714076	other		Rph3a	-0.414748	7.66181	0.00110814	0.0149129	other
Gm15681	-0.16113	7.87401	0.0022908	0.0308222	other		6820408C15Rik	0.434253	3.05787	0.000531675	0.00715357	other		Nuf2	-0.229051	8.09163	0.00110837	0.0149129	other
Frem2	1.37031	-0.354219	0.00229858	0.0309015	up		Actn4	0.287805	7.60858	0.000539757	0.00725633	other		Hikeshi	0.309744	4.1381	0.00111103	0.0149364	other
Zfp292	-0.781503	2.73058	0.00231375	0.0310799	other		Capza2	0.203886	6.2702	0.000543201	0.00729664	other		Zfp592	-0.260606	9.58754	0.00111436	0.0149688	other
Olfr1165-ps	-2.11036	-1.2974	0.00231611	0.0310861	dw		Napg	0.256532	5.07818	0.000544196	0.00729939	other		Vps54	0.424329	6.09516	0.00111762	0.0150004	other
Klhl24	-0.289825	5.22694	0.00231999	0.0311126	other		Jun	-2.12205	-0.333463	0.000544298	0.00729939	dw		Shisa8	0.325404	6.57703	0.00111974	0.0150115	other
Eml3	-1.07795	0.620429	0.00232771	0.0311906	dw		Gm24119	-1.09497	1.73784	0.000546248	0.00731955	dw		Sh3kbp1	-0.239506	7.43127	0.00112029	0.0150115	other
Cyld	-0.505009	3.70897	0.00233942	0.0313218	other		Gpatch1	0.286011	6.85063	0.000547667	0.00732954	other		Gm8666	-0.951033	0.315698	0.00112337	0.0150405	other
Aurka	0.291469	7.86504	0.00235295	0.0314772	other		Ulk4	0.30417	3.73884	0.00054789	0.00732954	other		Galk2	-0.357198	4.18085	0.0011256	0.015058	other
Gm37381	-0.542757	2.53126	0.00235571	0.0314884	other		Mrpl21	0.258849	4.88322	0.000552478	0.00738489	other		Armc1	0.41136	6.67296	0.00112798	0.0150776	other
Ap3m1	-0.17192	6.5629	0.0023669	0.0316073	other		Npat	-0.280044	5.21345	0.000557591	0.00744714	other		Gm7325	0.862338	-0.0916158	0.00112961	0.015087	other
Rap1a	0.228007	5.58191	0.00236954	0.0316073	other		Acoxl	0.367193	4.01426	0.000560479	0.0074796	other		Ngdn	-0.239017	5.76245	0.00113196	0.015106	other
1700030K09Rik	0.210223	5.3332	0.00237041	0.0316073	other		Pi4kb	-0.666326	2.4779	0.000564283	0.00752423	other		Nlrp14	0.231322	10.9847	0.00113358	0.0151154	other
C130026I21Rik	-0.66581	4.2439	0.00237384	0.0316099	other		Phip	0.206866	8.18522	0.000565697	0.00753695	other		9130221H12Rik	0.402104	2.43592	0.00114284	0.0152264	other
Arap2	0.207544	8.30339	0.00237446	0.0316099	other		Jade3	-1.40406	2.50655	0.000568087	0.00756244	dw		Plxnb2	0.264142	8.03827	0.00115028	0.015313	other
Acsl3	0.211671	7.67434	0.00238535	0.031722	other		C130026I21Rik	-0.757304	4.2439	0.000568535	0.00756244	other		C2cd3	-0.222599	7.86662	0.00115281	0.0153342	other
Prl8a2	-2.25305	0.637778	0.00238676	0.031722	dw		Kif9	0.32022	4.54472	0.000569281	0.00756621	other		Ssfa2	-0.240518	6.34169	0.00115377	0.0153346	other
Gm20541	-0.483303	2.56849	0.00239172	0.0317621	other		Gm44389	0.819606	-0.17342	0.000578647	0.00767874	other		Inpp5d	0.167996	5.81974	0.0011584	0.0153835	other
G3bp2	-0.130573	9.1843	0.00239492	0.0317789	other		Tmem132b	0.284466	6.20059	0.000578686	0.00767874	other		Psmd10	-0.223965	5.21284	0.00116338	0.0154371	other
Zfp781	-0.592036	1.18161	0.00240367	0.0318125	other		Wwp1	0.236612	5.10598	0.000579916	0.00768165	other		R3hdm1	-0.205216	7.41515	0.00116553	0.0154532	other
Hs6st1	0.210131	6.09763	0.00240542	0.0318125	other		Agps	0.21663	6.9373	0.000580255	0.00768165	other		Gm25848	0.517731	2.03186	0.00116984	0.0154977	other
Txndc5	0.14172	8.63734	0.00240569	0.0318125	other		2610002M06Rik	-0.560811	3.83147	0.000580314	0.00768165	other		Zbtb41	-0.219515	5.9186	0.00117121	0.0155027	other
Lcorl	-0.337009	3.60988	0.00240816	0.0318125	other		Fbxl8	-0.595092	2.3775	0.000581144	0.00768641	other		Prmt2	-0.262818	5.50498	0.00117211	0.0155027	other
Msh6	0.219729	8.35022	0.00240866	0.0318125	other		Gm7895	0.515672	1.89574	0.000584874	0.00772777	other		Ccdc8	-1.95573	-0.369439	0.00117314	0.0155039	dw
Nme7	0.355233	3.23903	0.00241313	0.0318125	other		Tmf1	0.169645	7.58579	0.000585216	0.00772777	other		Zfp664	0.14604	8.31144	0.0011781	0.0155448	other
Actn3	0.28155	5.92648	0.00241349	0.0318125	other		Znrd1	0.32414	4.32735	0.000586618	0.00774005	other		Enpp5	0.272101	6.63325	0.00117814	0.0155448	other
Zfp61	0.222339	6.5092	0.00241447	0.0318125	other		Spdl1	0.271162	7.87146	0.000591102	0.00779292	other		Gm13058	-0.570338	4.11269	0.00117927	0.0155471	other
Rbm6-ps1	-0.758098	0.822626	0.00241496	0.0318125	other		Pomt2	-0.501044	3.40967	0.000592555	0.0078058	other		Rasl2-9	0.487686	3.75557	0.00118353	0.0155907	other
Ccdc62	0.305318	5.79886	0.00241917	0.0318423	other		Gpr155	-0.47884	4.16313	0.000594016	0.00781874	other		Smim7	0.301167	4.22956	0.00119156	0.0156733	other
Ube2o	0.165352	7.27673	0.00242197	0.0318535	other		Pacsin1	0.272098	6.41702	0.000597676	0.00786059	other		Actg2	-0.844504	2.54201	0.00119248	0.0156733	other
Wdr7	-0.562342	3.58899	0.00242758	0.0319018	other		Rpl21	0.190003	6.64539	0.000599205	0.00787437	other		Sf1	-0.370005	7.57998	0.00119267	0.0156733	other
Ednrb	-0.621994	3.08046	0.00243314	0.0319491	other		Gm45379	0.497432	2.84863	0.000600644	0.00788695	other		Wdcp	0.632871	1.34211	0.00119416	0.0156802	other
Nosip	0.207981	6.15999	0.00243789	0.0319858	other		Gm8741	-0.690857	0.749045	0.000606568	0.00795207	other		4930535I16Rik	0.848169	-0.096394	0.00119649	0.0156982	other
Aagab	0.181724	6.1617	0.00244488	0.0320378	other		Shprh	0.191236	7.51208	0.000606575	0.00795207	other		Gm37110	-0.341233	4.96157	0.00119911	0.01572	other
Gm7347	-4.5196	-1.31376	0.00244939	0.0320378	dw		E330020D12Rik	-1.01854	2.43851	0.000607784	0.00796153	dw		She	-2.97382	-1.14472	0.00120576	0.0157946	dw
Tox4	-0.553	3.97	0.00244952	0.0320378	other		Secisbp2	0.202302	5.81493	0.000611879	0.00800876	other		4931440P22Rik	0.504265	3.32501	0.00121161	0.0158484	other
Colgalt1	-1.21591	0.732927	0.00244968	0.0320378	dw		Xrcc6	0.215661	6.58768	0.000617535	0.00807634	other		Nanos1	0.44213	6.07552	0.00121181	0.0158484	other
Ttf2	0.205527	5.56346	0.00245385	0.0320652	other		Igbp1	-0.195009	7.00391	0.000618343	0.00807813	other		Gm11991	0.767599	-0.304992	0.00121468	0.0158671	other
Kmt2d	0.156426	10.6058	0.00245708	0.0320652	other		Rxrb	-1.04221	2.64882	0.00061866	0.00807813	dw		Cenpj	-0.231225	7.81818	0.00121566	0.0158671	other
Mysm1	0.158351	6.91051	0.00245766	0.0320652	other		Dlgap4	0.163277	8.35038	0.000619755	0.00808391	other		Rnf214	-0.222246	6.95971	0.00121614	0.0158671	other
Pradc1	-0.213487	4.71849	0.00246211	0.0320977	other		4933432K03Rik	-0.47707	2.92811	0.000620091	0.00808391	other		Gm4617	-1.68698	-1.03081	0.0012209	0.0159165	dw
Trim56	0.717198	3.03963	0.00247953	0.0322796	other		AC124465.1	-0.886747	-0.0807274	0.000621491	0.00809571	other		Hist1h2bj	0.338447	5.16609	0.0012226	0.015926	other
Zswim4	0.194948	7.13886	0.00248179	0.0322796	other		Carmil1	0.218978	9.11686	0.000625223	0.00812976	other		Hexa	-1.14497	-0.26954	0.00122869	0.0159925	dw
Lamp2	-0.41724	3.66205	0.00248199	0.0322796	other		Gapdh	-0.473797	3.90815	0.000625561	0.00812976	other		Mta1	-0.247617	6.65062	0.00122986	0.015995	other
Fam103a1	-0.209018	4.92549	0.00249963	0.0324795	other		Lrig2	0.163703	7.27873	0.000625596	0.00812976	other		Amh	-1.52454	0.397654	0.00123269	0.016019	dw
Gm9892	-0.511963	2.72798	0.00250132	0.0324795	other		Fam171a1	-0.778937	2.07118	0.000627109	0.00814296	other		Mier1	0.726693	3.32261	0.00123366	0.016019	other
Dot1l	0.175249	7.91766	0.00250746	0.0325334	other		Capn15	-0.946057	2.4907	0.000628064	0.0081489	other		Pcyt1b	-0.288476	6.4076	0.00123842	0.016068	other
Gm5421	-0.572081	1.32111	0.00251596	0.0326131	other		Fsip1	0.663723	2.18463	0.00062918	0.0081569	other		Tgfbr3	0.248258	6.64935	0.0012412	0.0160914	other
Rian	-1.13664	1.60257	0.00251912	0.0326131	dw		Gm7492	1.45046	-0.884749	0.000629734	0.00815762	up		Klhl5	-1.57921	-0.0956921	0.00124835	0.0161712	dw
Txndc15	0.237041	4.18731	0.00251958	0.0326131	other		AW209491	-0.722509	2.64986	0.000630499	0.00816107	other		Msn	-0.654049	2.28549	0.00125021	0.0161824	other
Vkorc1	-0.218938	4.35254	0.00252267	0.0326186	other		Klhl15	0.196459	6.50351	0.00063128	0.00816385	other		Kin	-0.404593	4.387	0.00125157	0.0161874	other
Usp32	-0.202573	6.42711	0.002524	0.0326186	other		Aktip	0.186677	5.6088	0.000631785	0.00816385	other		B3gnt2	0.379198	4.05707	0.00125338	0.0161979	other
Gm6367	0.305196	5.39316	0.00252881	0.032655	other		Mecom	0.499907	3.67205	0.000632211	0.00816385	other		Sgf29	-0.213563	6.30924	0.00125756	0.0162391	other
Znrd1	0.284031	4.32735	0.0025384	0.032753	other		Bmp6	0.234574	7.72746	0.000633306	0.00817154	other		Hmgb2	-0.266655	8.53395	0.00126313	0.0162649	other
A730071L15Rik	-1.1163	-0.669476	0.00254177	0.0327706	dw		Cenph	0.203535	5.93522	0.000635395	0.00818928	other		Nek7	0.234407	5.07691	0.00126325	0.0162649	other
Haus2	-0.848781	1.28106	0.00254452	0.0327803	other		Nin	0.232965	10.026	0.000635681	0.00818928	other		Piwil1	-0.368587	5.94295	0.00126389	0.0162649	other
Cdh11	-3.13226	-1.69583	0.00254853	0.0328061	dw		4930558J18Rik	-1.12211	0.558198	0.000636645	0.00819523	dw		Gm14292	-0.761962	1.47564	0.00126429	0.0162649	other
Pacs2	0.191662	7.43851	0.00255311	0.0328391	other		Actr1a	0.173805	7.14922	0.000638156	0.00820824	other		Manbal	0.801097	1.0199	0.00126506	0.0162649	other
Zfp600	-0.685138	1.9695	0.00256385	0.0329127	other		Sptb	1.0808	1.01095	0.000639628	0.00821399	up		Ppih	0.280236	3.59451	0.00126553	0.0162649	other
Eny2	0.28356	4.87562	0.00256506	0.0329127	other		Uqcc1	0.2385	6.24622	0.000640061	0.00821399	other		Adamts2	-1.05715	1.45914	0.00126727	0.0162746	dw
Mdga2	0.734568	2.41666	0.00256551	0.0329127	other		Rubcn	0.252547	9.18137	0.000640484	0.00821399	other		Zhx3	-0.181977	7.31056	0.00127285	0.0163335	other
Cisd1	-0.178271	6.08099	0.00256687	0.0329127	other		Cdc40	0.173342	6.09092	0.000640612	0.00821399	other		Zc3h18	-0.297477	7.56658	0.0012759	0.0163598	other
Otub2	-0.180915	6.59342	0.00257177	0.0329497	other		Psmc2	0.279397	6.76999	0.000641467	0.00821852	other		Adck2	0.292578	4.78987	0.00127822	0.0163766	other
Wls	-1.22565	3.31064	0.00258035	0.0330337	dw		Slc44a4	-0.557385	3.33962	0.000647448	0.00828865	other		Minos1	0.233576	4.60608	0.00128065	0.016395	other
Mthfsd	-1.09165	0.654431	0.00258909	0.0330993	dw		Btbd10	0.266262	8.03765	0.000648131	0.00828979	other		Cdc37	-0.264318	6.15401	0.00128324	0.0164153	other
Grina	-0.300479	6.11274	0.00259341	0.0330993	other		Epb41l4a	0.313385	5.35545	0.00064855	0.00828979	other		Chd4	-0.277192	9.28987	0.00128824	0.0164468	other
Gabrg3	-0.97058	0.277771	0.00259402	0.0330993	other		AC125351.1	-0.723075	1.22947	0.00064953	0.00829583	other		Asf1a	-0.22246	6.61998	0.00128879	0.0164468	other
Fiz1	0.209962	6.08876	0.00259481	0.0330993	other		Eif1a	-1.56902	1.76066	0.000650213	0.00829808	dw		Smad5	0.496725	4.56838	0.00128919	0.0164468	other
Mtfr2	-0.193046	6.49115	0.0025973	0.0330993	other		Tbl1xr1	0.19397	7.85506	0.000651577	0.00830879	other		Tbc1d8b	0.339519	4.34118	0.00128973	0.0164468	other
U2af1l4	0.180426	5.94958	0.00259761	0.0330993	other		Rpf1	0.23646	6.3652	0.000652068	0.00830879	other		Iscu	0.244391	4.63421	0.00129075	0.0164471	other
Nsun3	0.319263	5.24488	0.00260078	0.0331138	other		Mapk3	-0.218687	7.62851	0.000654372	0.00833165	other		Ccdc71	-0.25533	5.83067	0.00129316	0.0164649	other
Epha10	-0.561432	3.07678	0.00262266	0.0333665	other		Snf8	0.284336	3.92426	0.000658658	0.00837971	other		Egfl6	-0.439953	4.88537	0.00129962	0.0165231	other
Krt73	-1.09303	2.73528	0.00263002	0.0334341	dw		Ncbp2	-0.199922	5.79982	0.0006593	0.00838136	other		Stip1	-0.262888	8.10143	0.00129975	0.0165231	other
Ppp2cb	-1.68211	1.45458	0.00263452	0.0334654	dw		Rpusd2	-1.15601	2.52657	0.000663402	0.00841904	dw		Ppfibp2	-0.243965	8.15194	0.00130272	0.016548	other
Inpp4a	0.153777	6.48522	0.00263696	0.0334703	other		C1rl	-1.10181	0.143122	0.000664076	0.00841904	dw		Rhox8	1.50057	0.289017	0.00130459	0.0165574	up
Zkscan14	0.21003	6.4292	0.00264353	0.0335278	other		Rbmx2	-0.955342	2.78767	0.000664567	0.00841904	other		Bag4	0.310344	5.53961	0.00130635	0.0165574	other
Cstb	-0.816784	1.4873	0.00264891	0.03357	other		Cdc34	-0.199088	5.4823	0.000665047	0.00841904	other		Polrmt	0.425099	5.03326	0.0013065	0.0165574	other
Stx5a	0.163184	8.36477	0.00265533	0.0335878	other		Iqgap2	0.272013	8.46545	0.000665155	0.00841904	other		Mettl3	-0.271012	5.28876	0.00131115	0.0166036	other
Stx4a	0.293811	3.79785	0.00265563	0.0335878	other		Khdc1b	-0.176325	9.83154	0.00066586	0.00841904	other		Sec31a	-0.170615	8.24229	0.00131492	0.0166277	other
Slc4a2	0.214203	5.14463	0.00265648	0.0335878	other		Lbr	0.159592	8.67422	0.000665866	0.00841904	other		Gprc5c	0.25806	6.00486	0.0013151	0.0166277	other
Exosc9	-0.325565	4.79183	0.00265853	0.0335878	other		Phlda1	-0.556227	2.45667	0.000667956	0.00843894	other		Pcdh9	-0.351263	7.42246	0.00132514	0.0167314	other
Slc39a1	-1.28608	1.76034	0.00267571	0.0337787	dw		Zfp451	0.192412	7.63326	0.000669756	0.00845515	other		Stau1	-0.235011	9.25534	0.00132534	0.0167314	other
Sf3a1	0.208742	8.77138	0.00269572	0.0339799	other		2610037D02Rik	0.567608	1.5677	0.000670712	0.00846066	other		Ilvbl	-2.12462	-1.25022	0.00133	0.0167772	dw
BB365896	-3.78514	-1.18961	0.0026958	0.0339799	dw		Trp73	0.420562	5.07377	0.000671397	0.00846066	other		Brix1	-0.224335	7.94967	0.0013343	0.0168186	other
Pdk1	0.243582	5.12799	0.0027008	0.0340071	other		Fgfr1	0.243333	5.41805	0.000671743	0.00846066	other		Abat	0.428085	3.93158	0.00133732	0.0168436	other
Gm2076	0.651876	1.41556	0.00270348	0.0340071	other		Hsdl1	0.383777	5.41261	0.000672566	0.0084645	other		Casc4	0.538273	3.02646	0.00134161	0.0168847	other
Lrif1	-0.476208	3.51161	0.00270585	0.0340071	other		Zfhx3	0.203025	9.06173	0.000673493	0.00846966	other		Parn	-0.240213	6.25005	0.00134276	0.016885	other
Slc35b2	-0.471972	3.61509	0.00270665	0.0340071	other		Zfp428	-0.522131	3.07356	0.000674575	0.00847675	other		Ifi30	-0.629285	1.75931	0.0013437	0.016885	other
Zfyve26	0.139549	6.58563	0.00270835	0.0340071	other		Ppp6r3	0.17208	7.7165	0.000676486	0.00848817	other		Pex7	0.229441	5.37437	0.00134531	0.0168923	other
Hsf2bp	0.176839	5.89748	0.00271398	0.0340517	other		Hmg20a	0.272855	7.40089	0.000676522	0.00848817	other		Tbc1d13	0.239435	5.24905	0.0013501	0.0169393	other
Gnl2	0.2021	7.49791	0.00272199	0.03409	other		Il13ra2	-1.64321	-0.199112	0.000677471	0.00849356	dw		Fam49a	-0.42732	5.31563	0.00135183	0.0169467	other
Tuba3a	0.392128	7.20459	0.00272271	0.03409	other		Abcb11	1.24067	0.261108	0.000679472	0.00851213	up		Ube2d3	0.208904	9.16308	0.00135275	0.0169467	other
Creld2	0.195872	7.47604	0.00272329	0.03409	other		Sytl5	-1.37617	1.56923	0.000684968	0.00857442	dw		Dalrd3	0.459291	2.88306	0.00135501	0.016962	other
Deup1	-2.38114	0.138956	0.00273467	0.03419	dw		Rpl3-ps1	-1.39755	-0.610688	0.00068575	0.00857764	dw		Hnrnpf	-0.264063	5.00912	0.00135676	0.0169709	other
Emg1	0.240662	6.11212	0.00273545	0.03419	other		Ndufc1	-0.403804	3.16084	0.00068652	0.00858071	other		Nfe2l1	-0.171843	8.58215	0.00135853	0.0169801	other
Sars	0.210387	6.62062	0.00273974	0.0342154	other		B230354K17Rik	-0.824925	2.22238	0.000688345	0.00859084	other		Zcchc11	-1.15249	2.71223	0.00136045	0.0169911	dw
Fxyd1	-2.84522	-1.61799	0.00274167	0.0342154	dw		Ndufaf6	0.432267	3.30501	0.000688872	0.00859084	other		Pdxdc1	-0.207679	7.3376	0.00136164	0.016993	other
Sypl	-0.216464	6.96467	0.00275247	0.034324	other		Cbx1	-0.173716	6.91928	0.000688905	0.00859084	other		AC110091.3	-0.656545	1.89777	0.00136436	0.017014	other
Hfe2	1.09015	-0.564972	0.00275658	0.0343492	up		Tubb2b	0.18606	7.17293	0.00069202	0.00860806	other		Pinlyp	0.222416	5.58699	0.00136703	0.0170342	other
Ndufs2	0.216972	6.37427	0.00277037	0.0344947	other		6430710C18Rik	-0.421274	4.94869	0.000692063	0.00860806	other		Synm	0.997797	3.96514	0.00136955	0.0170424	other
Adamts5	-3.22684	-1.34503	0.00278765	0.0346834	dw		Thoc5	0.271861	5.14732	0.000692437	0.00860806	other		Smpd3	0.675748	2.50043	0.00137093	0.0170424	other
Acads	-0.987181	0.612992	0.00279386	0.0347343	other		Psd3	0.191929	7.58693	0.000692579	0.00860806	other		Car9	0.211958	5.55297	0.00137137	0.0170424	other
Fgfr2	0.250947	6.94974	0.00279754	0.0347449	other		Dennd3	0.297088	5.38377	0.000692917	0.00860806	other		2510009E07Rik	-1.95479	-0.822182	0.00137185	0.0170424	dw
Erlec1	-0.404363	3.74425	0.00279896	0.0347449	other		Snrpb	-0.709219	2.93478	0.000695685	0.00863588	other		Tfcp2l1	0.369268	3.99796	0.00137396	0.0170524	other
Golga2	0.260321	8.34828	0.00280437	0.0347857	other		4833413G10Rik	1.25522	-0.720295	0.000697438	0.00865108	up		Ocln	0.523151	4.34929	0.00137474	0.0170524	other
Zfp936	-0.241071	6.00566	0.00281404	0.0348792	other		Cdca4	0.210186	6.43199	0.000705329	0.00874234	other		Chn2	-0.281499	5.2642	0.00137742	0.0170727	other
Bora	0.170686	6.76223	0.00282171	0.0349478	other		Slc35b2	-0.528773	3.61509	0.000706612	0.00875161	other		Rgs17	0.190538	7.66818	0.00138259	0.0171238	other
Glrx3	-0.206673	4.91592	0.00282806	0.0349999	other		Spcs3	-1.49394	3.50668	0.000707256	0.00875297	dw		Gm19583	-0.593	3.07215	0.00138376	0.0171254	other
Spire2	0.287924	4.83028	0.0028394	0.0351137	other		Maf1	-1.19093	1.6889	0.000711115	0.00879407	dw		Saraf	-0.197144	6.793	0.0013906	0.0171804	other
Zfp101	-0.522864	2.35784	0.00287649	0.0355455	other		Cdk6	-0.765678	2.96868	0.000715831	0.0088393	other		Gm23153	-1.48355	-0.643808	0.00139106	0.0171804	dw
Hmga1-rs1	0.29784	3.69389	0.00288157	0.0355814	other		Gm42766	-4.43369	-1.38747	0.000715853	0.0088393	dw		Emp2	0.231229	6.3579	0.00139236	0.0171804	other
Arf6	0.14299	6.12389	0.0028856	0.0356043	other		Kctd9	-0.324358	3.76421	0.000719957	0.00888327	other		Dhcr24	-1.34878	0.746757	0.00139241	0.0171804	dw
Gm42847	-1.13855	3.87517	0.00290311	0.0357517	dw		2300009A05Rik	-1.09543	-0.404852	0.000723884	0.008925	dw		Atp1b1	-0.297615	5.27266	0.00139937	0.0172533	other
Slc7a6	-0.812605	1.07519	0.00290445	0.0357517	other		Piwil2	-1.3192	3.19588	0.000728289	0.00897254	dw		Ythdc2	0.270262	6.6081	0.00141039	0.0173761	other
Tmem161b	-0.262104	5.08893	0.00290461	0.0357517	other		Cep164	0.175328	7.68121	0.000729357	0.00897894	other		Prmt3	0.444549	4.06311	0.00141465	0.017408	other
Tigd2	-0.431531	3.19587	0.00290629	0.0357517	other		Ttf2	0.224169	5.56346	0.000730094	0.00898125	other		Ostc	0.392776	3.93591	0.00141511	0.017408	other
Lrr1	-0.199414	6.97712	0.00291366	0.0358155	other		Cbx4	-1.58859	-0.36479	0.000730964	0.0089852	dw		Fastkd3	0.252036	4.61926	0.00142075	0.0174554	other
Tnrc6b	-0.157773	8.26295	0.00292233	0.0358813	other		Oxsm	-0.667073	2.06899	0.000734045	0.0090163	other		Slc9a3r1	-0.234324	5.61766	0.00142148	0.0174554	other
Abca2	-0.418992	4.65178	0.00292481	0.0358813	other		Tirap	-0.378371	4.49198	0.000734849	0.0090194	other		Fitm2	0.31811	4.7034	0.00142217	0.0174554	other
Atp2b1	0.169916	7.91512	0.00292559	0.0358813	other		Zfp946	-0.316625	4.92972	0.000737024	0.00903438	other		Heca	0.373866	6.48871	0.00143132	0.0175511	other
Plcb4	0.388514	4.01737	0.00293336	0.035912	other		Hdac1	-0.711411	2.62642	0.000737174	0.00903438	other		Tcf7	-0.31976	6.41042	0.00143211	0.0175511	other
Sh2d3c	0.333812	5.6048	0.00293457	0.035912	other		Adgrd1	0.817303	1.47751	0.000738563	0.00904464	other		Gm7327	-0.68131	1.17429	0.00143457	0.0175681	other
Bcap29	-0.232184	4.85314	0.00293468	0.035912	other		AC155929.4	-0.69943	1.40817	0.000744676	0.00911208	other		Raly	-0.233164	6.71398	0.00143567	0.0175684	other
Slc9a3r1	-0.217478	5.61766	0.00295189	0.0360956	other		Slc20a1	0.238634	6.16672	0.000745185	0.00911208	other		Gm38082	-4.72741	-1.70481	0.0014417	0.0176291	dw
Fam46b	0.185459	8.45312	0.00295478	0.0361039	other		Trim11	0.263694	6.0664	0.000746883	0.00912603	other		2010300F17Rik	0.275021	4.33391	0.00144784	0.0176909	other
Lrrc8e	-0.168278	6.64344	0.0029673	0.0362299	other		Tmem106b	-0.863819	2.15661	0.00074845	0.00913835	other		Bms1	-0.27008	10.2292	0.0014579	0.0178005	other
Mtmr14	-0.138231	9.68015	0.00298325	0.0363974	other		Plbd2	-0.280489	4.18281	0.000750023	0.00915072	other		Sirpa	0.646634	2.29994	0.00146196	0.0178303	other
Miox	-0.159638	7.18775	0.00300494	0.0366048	other		Dpy30	0.222373	6.37418	0.000751954	0.00916745	other		Btrc	-0.212717	7.96846	0.00146252	0.0178303	other
Ppm1f	-1.33382	2.48275	0.00300583	0.0366048	dw		Ppfia1	0.220703	9.45492	0.000753492	0.00917936	other		Rock2	0.309529	6.07984	0.00146706	0.017862	other
Zfp868	-0.624896	1.513	0.00300799	0.0366048	other		Lrrfip1	0.42716	8.83796	0.000754579	0.00918226	other		Aif1l	-1.58239	-0.532016	0.0014673	0.017862	dw
Syn1	-1.04085	0.272111	0.0030092	0.0366048	dw		Sdr9c7	1.34983	-0.47809	0.000754852	0.00918226	up		Zrsr2	-0.36177	6.82017	0.00147307	0.0179158	other
Gm7173	-0.433276	5.62236	0.00302382	0.0367123	other		Slc35a1	-0.299362	4.43599	0.000756258	0.00919005	other		Xrcc4	-0.308994	4.55307	0.00147615	0.0179158	other
Arid1b	0.193206	9.79438	0.00302461	0.0367123	other		Lrch1	0.267132	6.16093	0.000756617	0.00919005	other		4930537H20Rik	-1.19162	-0.0634056	0.00147653	0.0179158	dw
Has2	1.07914	0.867842	0.00302572	0.0367123	up		Eri1	0.168283	6.15927	0.000760101	0.00922553	other		Fmo4	-0.780211	2.29013	0.00147896	0.0179158	other
AC140299.2	-3.20357	-1.44262	0.00302769	0.0367123	dw		Fam25c	0.828207	0.815295	0.000761816	0.00923949	other		Dand5	-0.358679	3.74432	0.00148013	0.0179158	other
Ctgf	-2.97854	-1.12014	0.00302926	0.0367123	dw		Ccdc90b	0.199432	5.74281	0.000764554	0.00926209	other		Slc38a2	-2.00483	0.596477	0.00148054	0.0179158	dw
AC159818.1	-1.29371	-0.684491	0.00303382	0.0367211	dw		Carnmt1	0.32546	4.1323	0.000764812	0.00926209	other		2310035C23Rik	0.229764	6.6392	0.00148111	0.0179158	other
Alg8	-0.376154	2.7888	0.00303655	0.0367211	other		Chaf1b	0.288857	4.30768	0.000766575	0.00927658	other		Ptpn3	-0.551124	4.10167	0.00148127	0.0179158	other
H3f3a	-0.270336	4.59949	0.00303671	0.0367211	other		Fam161a	0.247861	5.87961	0.000768651	0.00929483	other		Slc38a3	-4.25735	-0.909897	0.00148158	0.0179158	dw
Adgre4	-0.496502	2.73059	0.00304103	0.0367242	other		Gm16244	-1.0595	0.863708	0.000770167	0.00930629	dw		Itga2	-2.32006	-0.954165	0.00148394	0.0179311	dw
Plod2	-1.36795	1.05189	0.00304146	0.0367242	dw		Tox4	-0.615236	3.97	0.00077275	0.0093306	other		Fhl1	-2.78742	-1.29933	0.00148649	0.017934	dw
Ssr4	-0.371056	3.44446	0.00305254	0.0368309	other		Sgf29	0.216436	6.30924	0.0007745	0.00933958	other		Rbbp6	0.553609	5.44931	0.00148753	0.017934	other
Gm31678	-0.663268	1.58766	0.00307261	0.0370189	other		n-R5s193	-1.62197	-0.318883	0.000774825	0.00933958	dw		Usp12	0.651132	4.76272	0.00148804	0.017934	other
Hist3h2ba	-0.732716	2.65775	0.00307307	0.0370189	other		Gosr1	-0.390076	4.28571	0.000775207	0.00933958	other		Insm1	0.763796	5.49141	0.00148856	0.017934	other
Sohlh2	0.476023	3.50646	0.00307491	0.0370189	other		Gss	-0.632818	1.7041	0.00077613	0.00934383	other		Tspan3	0.623713	4.94873	0.00149779	0.0180166	other
Oas1e	-0.130126	9.41895	0.00307905	0.0370415	other		Ube2d3	-0.224485	9.16308	0.000780072	0.00938438	other		Mybpc3	-1.86014	-1.07724	0.0014985	0.0180166	dw
Yy1	-0.50848	4.2182	0.00308235	0.0370539	other		Afap1l2	0.3031	8.51254	0.000781247	0.00939161	other		Nusap1	-0.259468	8.38949	0.00149996	0.0180166	other
Eif2b2	0.306555	4.80565	0.00308507	0.0370593	other		Stub1	0.254128	4.38643	0.000783173	0.00940785	other		Ppp1r2	0.544646	2.89257	0.00150029	0.0180166	other
Bicd2	0.188286	7.33205	0.00308802	0.0370676	other		Rab8b	-0.224993	6.59006	0.000785156	0.00942475	other		Tnks2	0.364267	6.49781	0.00150092	0.0180166	other
Galk1	0.636872	1.51472	0.00309896	0.0371716	other		Kat6a	0.245846	8.3601	0.000787308	0.00944366	other		Stc1	-3.09911	-1.56399	0.00150855	0.0180949	dw
1700034H15Rik	-1.57491	-0.439715	0.00310794	0.0372452	dw		Patj	0.230995	8.55517	0.000789788	0.00946248	other		Abcf1	-0.288701	7.03834	0.00151043	0.0181042	other
Uhrf1	0.132337	10.0044	0.00310965	0.0372452	other		Kntc1	-0.225562	7.10811	0.000790034	0.00946248	other		Ythdf1	0.474708	5.71326	0.00152092	0.0182166	other
Golga3	0.217032	7.82416	0.00311388	0.0372686	other		Myh10	-0.533035	6.17501	0.000791674	0.00947518	other		Spcs1	0.316964	4.79414	0.00152419	0.0182424	other
Pmpcb	0.210862	5.05771	0.00311869	0.0372968	other		Tmem55b	-0.710821	2.93626	0.000801641	0.00958746	other		Ggn	-0.913172	0.558977	0.00152719	0.0182557	other
Unc5a	0.21946	6.41686	0.00312079	0.0372968	other		Tspan3	-0.707937	4.94873	0.000803265	0.00959987	other		Csmd1	-0.790129	3.1491	0.00152754	0.0182557	other
Ppp1r21	0.184606	5.62138	0.00312343	0.0372992	other		Eef2	0.139625	8.39784	0.000806345	0.00962605	other		Tmem251	0.271827	4.75633	0.00153067	0.0182709	other
Tmem102	-0.42495	3.3676	0.00312683	0.0372992	other		Neb	0.225884	6.45463	0.000806632	0.00962605	other		Tceal8	-1.99147	0.211389	0.00153104	0.0182709	dw
Nek2	0.175523	7.45268	0.00312783	0.0372992	other		Fam162a	0.206905	6.10736	0.000815106	0.00972008	other		Trak2	0.721924	6.89853	0.00153448	0.0182928	other
Ptpn11	0.12753	8.60443	0.00313128	0.0373131	other		D430042O09Rik	0.22675	6.05146	0.000816594	0.00972892	other		C2cd5	-0.246772	9.09014	0.00153661	0.0182928	other
Xpot	-1.73274	1.78982	0.0031351	0.0373314	dw		S100a16	0.898674	0.412205	0.000817054	0.00972892	other		Gnaz	-0.467497	4.07828	0.00153667	0.0182928	other
Dhx38	0.282313	6.89284	0.00314184	0.0373844	other		Chsy1	0.178453	8.95623	0.000817631	0.00972892	other		1110004E09Rik	-0.284911	6.44487	0.00153735	0.0182928	other
Rab36	0.716483	1.11184	0.00314592	0.0374058	other		U2surp	0.210889	7.10152	0.000819344	0.00974221	other		Ralgds	0.190182	6.38647	0.00154145	0.0183282	other
Bmp5	0.321232	5.63068	0.00315045	0.0374325	other		4933427D14Rik	0.46153	2.88928	0.000822103	0.00976792	other		4931406C07Rik	-0.229509	4.93458	0.00154685	0.0183726	other
Clec1a	-3.02968	-1.55459	0.003158	0.0374949	dw		Eya3	0.186367	6.57961	0.000823159	0.00977337	other		Abhd11	-0.41775	3.17938	0.00154743	0.0183726	other
Ccdc58	0.270705	5.41763	0.00316403	0.0375393	other		Gm23179	0.371979	3.33381	0.000825032	0.0097885	other		Lmnb1	-0.199887	6.66669	0.00155012	0.0183913	other
AC121788.2	-3.91052	-1.46255	0.00317332	0.037603	dw		Zfp868	-0.702658	1.513	0.000828035	0.00981594	other		Cfap57	-0.625713	3.16192	0.00155201	0.0184003	other
AC147101.1	-0.805637	1.39346	0.003174	0.037603	other		Rhox8	-1.94395	0.289017	0.000828544	0.00981594	dw		Gm4784	-1.44458	-0.364739	0.00155521	0.0184249	dw
Barx1	1.06708	0.207937	0.0031859	0.0376986	up		Lrp11	0.242589	5.58232	0.000831623	0.0098398	other		Trmt10c	0.335143	5.28377	0.0015567	0.0184251	other
Akap11	-0.247134	6.34441	0.00318667	0.0376986	other		Gm4617	-1.68877	-1.03081	0.000832053	0.0098398	dw		Slc15a1	0.87679	0.370637	0.00155748	0.0184251	other
Ddi2	0.177626	8.56831	0.00319007	0.0377115	other		Pcdhga9	2.95286	-2.02001	0.000832362	0.0098398	up		Mroh7	-0.446047	3.76385	0.00155982	0.0184395	other
Ccdc57	0.351219	3.11253	0.00319395	0.0377301	other		Usp32	-0.224141	6.42711	0.000833341	0.00984426	other		Anapc15	-0.281717	5.13675	0.00156097	0.0184397	other
Sec23ip	0.165355	7.56656	0.00320039	0.0377494	other		Tbx4	0.207078	7.72893	0.000837534	0.00988664	other		Plrg1	-0.247256	7.2911	0.00157041	0.0185157	other
BC055324	-0.205384	6.32669	0.00320214	0.0377494	other		D030056L22Rik	-1.1536	1.75564	0.000838915	0.00989072	dw		F730016J06Rik	-0.55679	3.25762	0.00157045	0.0185157	other
Gm44850	-0.449536	2.39854	0.00320361	0.0377494	other		Ncapd2	0.348468	4.87531	0.000839375	0.00989072	other		Rrp15	-0.326005	4.44112	0.00157079	0.0185157	other
Abcb1b	0.287633	6.91636	0.00320481	0.0377494	other		Fignl1	0.196591	6.05791	0.000839693	0.00989072	other		Slc30a9	0.379148	3.93739	0.00157337	0.0185263	other
Tada1	0.264873	3.8982	0.00320935	0.0377588	other		Larp4	0.249518	7.7694	0.000841677	0.009906	other		Cc2d1a	-0.257938	6.75498	0.00157396	0.0185263	other
Fasn	-0.279742	5.03052	0.00321022	0.0377588	other		Golga7	0.208481	6.20531	0.000842486	0.009906	other		Fkbp10	-2.23608	-0.586915	0.00157809	0.0185615	dw
Ptpn4	-0.8194	4.26792	0.00321438	0.0377805	other		Wee1	-0.643814	5.05222	0.000842806	0.009906	other		Serpinh1	-1.94071	1.1213	0.00157951	0.0185649	dw
Slc25a19	0.182011	5.82411	0.00321954	0.037814	other		Mrpl16	-0.302326	4.73311	0.00084481	0.00992243	other		Ago2	0.449805	6.36013	0.00158337	0.0185969	other
Carmil1	0.188852	9.11686	0.00322822	0.0378887	other		Gm6089	2.92457	-1.14882	0.000846828	0.00993899	up		Csrp1	0.325966	4.69185	0.00158646	0.018618	other
Trim30a	-0.495466	3.54997	0.00324259	0.0380051	other		Ttll10	-0.689862	1.738	0.000850949	0.00998019	other		Pacsin2	-0.247091	9.19387	0.00158878	0.018618	other
Hadhb	-0.447699	2.93105	0.00324278	0.0380051	other		Ric1	0.17862	8.47533	0.000852377	0.0099876	other		Bysl	-0.313299	4.92808	0.00158904	0.018618	other
Piezo1	0.349201	3.85581	0.00325673	0.0381413	other		Gm12065	-1.65908	-0.444966	0.000853061	0.0099876	dw		Smim8	0.267482	4.70711	0.00159075	0.018618	other
Rnf103	-0.69254	1.7854	0.00326055	0.0381587	other		Gm17575	0.387618	3.08321	0.000853412	0.0099876	other		Jazf1	0.208606	6.09494	0.0015919	0.018618	other
Drg1	-0.194995	5.30087	0.00326443	0.0381768	other		Uqcrc1	-1.03174	2.50441	0.000855544	0.0100054	dw		Mir6240	0.768502	-0.427446	0.00159217	0.018618	other
Atxn10	-0.692122	1.39795	0.00328566	0.0383976	other		Mok	0.286072	5.67847	0.000860521	0.0100544	other		Btf3l4	0.185873	6.26389	0.00159349	0.018618	other
Srl	-0.430906	2.85759	0.00329942	0.0385309	other		Gm10241	-0.917975	-0.287563	0.000860965	0.0100544	other		Snord15a	-1.05408	2.02966	0.00159427	0.018618	dw
Mrps6	-0.30124	3.29269	0.00331317	0.0385642	other		Simc1	-1.11302	3.88708	0.000867612	0.010117	dw		Muc16	-0.887402	2.22359	0.00159659	0.0186318	other
AC166323.1	1.05261	-0.963672	0.00331416	0.0385642	up		Igkv13-87	-0.877567	0.351509	0.000867873	0.010117	other		Get4	0.241704	4.41006	0.00160311	0.0186896	other
Pcna	0.171895	5.96458	0.00331424	0.0385642	other		Smc6	0.212759	8.4921	0.000868178	0.010117	other		Zbtb6	0.479136	3.77606	0.00160642	0.0186896	other
Rps27	-0.36106	4.1822	0.0033149	0.0385642	other		Leng1	0.408341	3.53988	0.000869334	0.0101233	other		Plekhg5	-0.397034	5.1432	0.00160725	0.0186896	other
Gm6089	-4.41244	-1.14882	0.00331746	0.0385642	dw		Cpsf6	-0.220756	5.56024	0.000873993	0.0101703	other		Homer1	0.288505	5.72143	0.00160745	0.0186896	other
Mrpl10	-0.231643	5.14843	0.00331962	0.0385642	other		Gga2	0.334346	4.32249	0.000877793	0.0102072	other		Grem1	-3.23713	0.594584	0.00160755	0.0186896	dw
Kpna4	-1.38085	2.21848	0.00332104	0.0385642	dw		Mcrs1	0.208219	4.86695	0.000878754	0.0102111	other		Homer2	-0.278563	5.4738	0.00160839	0.0186896	other
Zfp946	-0.279242	4.92972	0.00332113	0.0385642	other		Zgrf1	0.232189	5.05215	0.000882173	0.010241	other		Arntl	-0.253187	7.63059	0.00161362	0.018737	other
Spcs3	-1.28443	3.50668	0.00333193	0.0386212	dw		Ogfr	-1.08226	1.83985	0.000882572	0.010241	dw		Atp1b2	-2.07697	0.41223	0.0016166	0.0187583	dw
Inpp5a	0.200113	5.88164	0.00333248	0.0386212	other		Gas2l3	0.177916	7.56752	0.000888482	0.0103005	other		Eif4g3	-0.227162	8.27301	0.00161942	0.0187777	other
Man2b1	-0.755058	1.39358	0.00333321	0.0386212	other		Rhof	0.419144	3.51513	0.000889064	0.0103005	other		Xrcc6	-0.203386	6.58768	0.0016233	0.0187967	other
Prr13	-0.298675	4.97365	0.00333548	0.0386212	other		Gm15441	0.602333	1.06291	0.000889588	0.0103005	other		Cetn2	-0.239207	5.63519	0.00162335	0.0187967	other
Akap12	0.267375	9.71878	0.00334392	0.0386915	other		Slc2a1	0.208698	5.87625	0.00089153	0.0103095	other		Taf3	-0.277313	9.07681	0.00162713	0.0188219	other
Arl8a	0.204699	6.47017	0.00335704	0.0387992	other		Ttc5	-0.396281	4.36649	0.000892192	0.0103095	other		Gm6560	-0.654925	1.17132	0.00162852	0.0188219	other
Pnmal2	0.926117	0.1188	0.00335797	0.0387992	other		Ormdl3	-1.53433	-0.196694	0.00089226	0.0103095	dw		Grid1	-0.301622	3.79264	0.00162899	0.0188219	other
AC162934.4	-1.38325	-0.800717	0.00337105	0.0389229	dw		Akr1c18	-4.22959	-1.57361	0.000894206	0.0103214	dw		Gm10053	-1.2389	-0.64649	0.00164405	0.018964	dw
Tbp	0.150449	7.10108	0.00337617	0.0389545	other		Slc25a36	-0.725396	3.36199	0.000894547	0.0103214	other		Camk4	-0.957364	2.26165	0.00164449	0.018964	other
Uchl3	-0.244446	5.64125	0.00338883	0.0390587	other		Gm5117	-1.96998	-0.481478	0.00089797	0.0103535	dw		Mcm9	-0.187819	6.29875	0.00164476	0.018964	other
Mcm3	0.210242	6.62819	0.00338998	0.0390587	other		Prkcb	1.52647	1.90966	0.00089906	0.0103552	up		Ahdc1	0.158569	8.41573	0.00165528	0.0190584	other
Klhdc3	-0.14234	7.43636	0.00340758	0.0392339	other		Abt1	0.313665	4.72164	0.000899956	0.0103552	other		Mctp1	-0.527528	3.35972	0.00165528	0.0190584	other
Cdc25b	0.213617	6.6178	0.00341368	0.0392766	other		Apitd1	0.228045	6.89385	0.000900014	0.0103552	other		Smim12	0.481856	2.05128	0.00166226	0.0191254	other
Cep85l	0.220401	6.82106	0.00342752	0.039408	other		Bfar	-0.325968	5.00642	0.000901481	0.0103648	other		Fuk	0.43024	4.27819	0.001666	0.0191549	other
Trabd	-1.70055	-0.327377	0.00343027	0.039412	dw		Hnrnpul1	0.223967	6.27845	0.00090253	0.0103696	other		Prps2	-1.16478	0.260737	0.00167011	0.0191886	dw
Gm4779	-0.659248	3.72574	0.00343355	0.039422	other		Gm42848	-0.436709	3.49637	0.000903168	0.0103696	other		Ltbp2	-0.363814	3.83527	0.00167223	0.0191995	other
Fam104a	0.196166	6.63085	0.00343754	0.0394401	other		Magea9-ps	-1.74666	-0.323762	0.000905142	0.010385	dw		Tcp11l1	0.598002	2.38429	0.00167571	0.019226	other
Chchd2	0.203481	5.74632	0.00344155	0.0394584	other		Rab11fip4os1	0.360353	4.6902	0.000907161	0.0104009	other		Kctd2	0.405561	3.43437	0.00168529	0.0193223	other
Ten1	-0.60014	1.36077	0.00344688	0.0394918	other		Pias2	-0.190651	5.94481	0.000907925	0.0104024	other		Speg	-1.74883	-0.524544	0.00168935	0.0193553	dw
Gm24233	-0.619317	0.922158	0.0034526	0.0395298	other		C2cd3	0.221888	7.86662	0.000908839	0.0104055	other		Gm5910	-1.17593	0.553753	0.00169097	0.0193604	dw
Zfp979	-0.349594	7.28275	0.00346665	0.0396629	other		4933431E20Rik	-0.402944	3.63883	0.000917263	0.0104856	other		Npm3-ps1	-0.871464	0.148062	0.00169346	0.0193754	other
Gm8186	-1.03515	-0.335232	0.00346953	0.039668	dw		Scfd2	0.234763	5.82061	0.000917824	0.0104856	other		Ccnh	-0.417176	4.341	0.00169502	0.0193796	other
BC005561	-0.394173	3.94333	0.0034723	0.039672	other		Phf5a	0.206963	5.85524	0.000918486	0.0104856	other		Zkscan6	-0.2457	6.68387	0.00170037	0.0194272	other
1700096K18Rik	-1.08236	-0.46222	0.00347876	0.039718	dw		B3galnt1	-0.575651	4.80544	0.000919699	0.0104856	other		Inf2	-0.614317	2.54103	0.00170164	0.0194281	other
Edem2	0.13812	6.02325	0.00348201	0.0397231	other		Ddr1	0.229648	4.9932	0.000919848	0.0104856	other		Gm6563	-0.838799	1.16541	0.00170315	0.01943	other
Bcl6	0.617138	2.75681	0.00348406	0.0397231	other		Polr2b	0.206756	7.66213	0.000920221	0.0104856	other		Phf20l1	0.309046	5.04805	0.00170418	0.01943	other
2810454H06Rik	-0.789778	0.39925	0.00350253	0.0398782	other		Gm11779	-1.04783	0.288025	0.000920319	0.0104856	dw		Dppa3-ps	-0.389083	3.39649	0.00171736	0.0195591	other
Suclg2	0.229009	4.42369	0.00350254	0.0398782	other		Zfp715	-0.937216	4.88187	0.000921191	0.0104882	other		Fjx1	1.3463	0.261059	0.00171789	0.0195591	up
Lias	-1.46141	0.681248	0.00350742	0.0399009	dw		Ttll7	-0.85767	2.93149	0.000923485	0.0104997	other		Gm6863	-0.553417	2.71597	0.00172196	0.0195918	other
Cpsf6	-0.196065	5.56024	0.00350941	0.0399009	other		Arhgap24	-1.26802	1.09262	0.000923525	0.0104997	dw		Zcchc17	-0.277661	6.67032	0.0017282	0.0196478	other
Zfp316	-0.742721	2.8825	0.00351283	0.0399121	other		Coro2b	0.721253	7.21292	0.00092412	0.0104997	other		Gm28661	-0.35484	8.32736	0.00172929	0.0196478	other
Mid1	-0.671394	4.69829	0.00351953	0.0399604	other		Reep4	-0.490329	5.09595	0.000925934	0.0105064	other		Ywhaq	0.168021	6.00375	0.00173238	0.0196693	other
Crnkl1	0.225069	9.5966	0.00353926	0.0401566	other		Zkscan14	0.230471	6.4292	0.000925993	0.0105064	other		4930581F22Rik	-2.49319	-1.18348	0.0017357	0.0196881	dw
Smim26	-0.701454	1.20811	0.00354458	0.040166	other		Fancd2	0.183868	6.46204	0.000927026	0.0105108	other		Dmd	-0.350404	4.85644	0.00173644	0.0196881	other
Simc1	-0.967893	3.88708	0.003545	0.040166	other		Lima1	0.316948	3.67423	0.00092983	0.0105353	other		Znhit3	0.511433	3.11316	0.00174243	0.0197227	other
Etv5	-0.580121	2.7782	0.00354779	0.0401698	other		Wdr61	-0.757281	2.61053	0.000931472	0.0105466	other		Abhd18	0.496463	3.37076	0.00174319	0.0197227	other
Mfap1b	-0.181823	6.04362	0.00355508	0.0402073	other		Arhgef7	0.185592	7.89435	0.000932953	0.0105511	other		Arl1	0.190349	6.03374	0.00174385	0.0197227	other
Lhx8	0.129085	7.33454	0.0035595	0.0402073	other		Wdr33	0.185122	7.80891	0.000933157	0.0105511	other		Gramd4	0.399564	3.66691	0.00174543	0.0197227	other
Mapk8ip3	0.241997	5.78229	0.00355951	0.0402073	other		Rnf133	-1.73943	-0.658838	0.000936982	0.010587	dw		Spout1	-0.311584	4.29923	0.00174552	0.0197227	other
Gm45251	-2.99687	-1.40343	0.00356495	0.0402073	dw		Ccnd2	-1.54593	6.95627	0.00093978	0.0106113	dw		Mpv17l	0.542376	2.107	0.0017491	0.0197494	other
Gnaz	-0.429102	4.07828	0.00356545	0.0402073	other		Hmbox1	0.178893	5.49322	0.000940769	0.0106151	other		Ncor2	-0.304698	5.32525	0.00175296	0.0197603	other
Gm10553	-1.22009	-0.454013	0.00356584	0.0402073	dw		Hint1	-0.217237	5.97465	0.00094222	0.0106206	other		Hist1h2bb	-1.5609	-0.452745	0.00175303	0.0197603	dw
Adam17	0.219578	8.38422	0.00357756	0.0403116	other		Papd5	0.188517	7.81152	0.000942552	0.0106206	other		Cebpz	-0.199422	6.87479	0.00175368	0.0197603	other
Vmn2r51	-0.412528	3.10565	0.00358488	0.0403663	other		Ccdc69	0.223293	8.31568	0.000946779	0.0106609	other		Wwc2	-0.223943	9.61932	0.001762	0.0198404	other
Rab13	0.585274	2.0277	0.00359858	0.0404926	other		2810021J22Rik	-0.585164	2.2618	0.000949722	0.0106867	other		Gm6457	-0.824266	1.69368	0.0017715	0.0199337	other
Zfp212	0.177805	7.8829	0.0036031	0.0404928	other		Gtpbp1	0.200092	6.41803	0.0009511	0.0106948	other		Hmgb1-ps4	-0.5379	3.72682	0.00177306	0.0199375	other
Stat4	0.308802	4.97646	0.00360474	0.0404928	other		Gm15753	-0.476687	4.3367	0.000952354	0.0106983	other		Zdhhc18	0.203462	6.66151	0.0017748	0.0199434	other
Relt	-1.20333	1.89624	0.00360601	0.0404928	dw		Csnk1e	-0.272797	8.71373	0.000952714	0.0106983	other		Caskin2	-0.319979	6.01249	0.00177871	0.0199736	other
2023-09-07	-0.179486	7.13136	0.00362167	0.0406136	other		Slc4a8	0.177597	7.56054	0.000956387	0.010727	other		Mks1	-0.319863	3.84349	0.00178329	0.0200112	other
Rgn	0.475529	5.08741	0.00362174	0.0406136	other		Smn1	0.235746	6.66936	0.000956586	0.010727	other		Sp100	-1.01009	1.64634	0.00178682	0.0200321	dw
Ska2	-0.423194	2.84342	0.00363036	0.0406588	other		Ralgapb	0.189821	8.3994	0.000958924	0.0107459	other		Ccdc50-ps	-0.988913	0.21609	0.00178763	0.0200321	other
Gm10400	-4.71351	-1.74467	0.00363074	0.0406588	dw		Sbno1	-0.337336	6.14269	0.000960957	0.0107613	other		Pnp2	0.719052	0.415995	0.00178882	0.0200321	other
Zfp81	-0.442115	4.15707	0.00363897	0.0407231	other		Mrpl2	0.272647	4.80636	0.000970458	0.0108533	other		Zbtb25	0.474402	2.5307	0.00179069	0.0200339	other
Elp2	0.195447	8.2403	0.00364508	0.0407636	other		Zfp709	-0.361815	5.66343	0.000970498	0.0108533	other		Fbxo42	0.14748	7.63775	0.00179143	0.0200339	other
Sord	-1.45685	-0.596857	0.0036644	0.0408915	dw		Adk	0.204571	5.77939	0.000976332	0.010911	other		Cactin	-0.361136	7.1475	0.00179394	0.0200483	other
Gm12678	-1.04334	0.188455	0.00366445	0.0408915	dw		Fgfr2	0.276251	6.94974	0.000980065	0.0109453	other		Snrnp27	-0.244963	7.03323	0.00180191	0.0201236	other
Rbsn	0.147318	5.83778	0.00366469	0.0408915	other		Timm23	0.313921	3.78091	0.000982087	0.0109604	other		Gm21967	0.599095	4.09571	0.00180756	0.0201652	other
Zfp987	-1.01444	0.753577	0.00366652	0.0408915	dw		Myef2	0.268735	5.92477	0.000984113	0.0109755	other		Gm13219	0.670368	0.578295	0.00180828	0.0201652	other
Tmem255b	-0.168347	6.2255	0.00366926	0.0408942	other		Gm10110	-0.469084	2.20643	0.000985756	0.0109863	other		Nde1	-0.429286	4.17397	0.00180934	0.0201652	other
Rpl35a	-0.296636	3.97813	0.00367391	0.0409025	other		Tmco3	0.318578	5.34272	0.000987393	0.0109971	other		Rad17	0.214263	5.9907	0.00181069	0.0201665	other
Ptgfr	-1.51095	-0.432506	0.0036752	0.0409025	dw		Slc4a10	-0.929177	1.75573	0.000988137	0.0109979	other		Gm43481	-4.86207	-1.50137	0.00181488	0.0201995	dw
Bcr	0.167063	6.95199	0.0036775	0.0409025	other		Flrt3	-0.843867	1.37919	0.0009901	0.0110123	other		Ccnb1	0.175075	8.51476	0.00181883	0.0202297	other
n-R5s33	-1.07521	0.67887	0.00368933	0.0409822	dw		Snrnp70	0.334007	7.61911	0.000992952	0.0110361	other		Rbm28	-0.219687	6.58716	0.00182208	0.0202375	other
Rpia	0.235573	5.89035	0.00368967	0.0409822	other		Zfyve26	0.152273	6.58563	0.000993595	0.0110361	other		Fyco1	-0.214755	7.81271	0.00182293	0.0202375	other
Gm13752	0.307886	4.47385	0.00370716	0.0411323	other		Gmpr	0.289683	5.64463	0.000994867	0.0110428	other		Lgalsl	0.426745	5.1156	0.00182325	0.0202375	other
Rap2c	-0.794874	2.80668	0.00370822	0.0411323	other		Nenf	-1.91415	-0.926566	0.000997495	0.011064	dw		Cdk11b	-0.326623	7.68445	0.00182461	0.0202389	other
Gm23511	-1.55434	-0.949917	0.00371102	0.0411355	dw		Ppef2	-1.05393	0.450255	0.000998532	0.011064	dw		Sos2	0.369668	5.14165	0.00183259	0.0203137	other
4930562C15Rik	-0.295209	5.39379	0.00371468	0.0411482	other		Gm43316	-3.64852	-0.999283	0.000998807	0.011064	dw		Cramp1l	0.396315	5.54222	0.00183724	0.020349	other
Casc1	0.213116	6.15291	0.00372109	0.0411913	other		Wdr13	0.284093	4.45973	0.00100369	0.0111016	other		Adam22	0.410729	3.10393	0.00183826	0.020349	other
Gfra1	0.249205	5.48802	0.00372832	0.0412319	other		Ldhb	-0.142527	10.0793	0.00100411	0.0111016	other		Exog	0.818679	1.84692	0.00184111	0.0203593	other
Fryl	0.14822	8.51276	0.00372979	0.0412319	other		Slc38a10	-0.625246	4.04655	0.00100512	0.0111016	other		Bex3	-1.66628	0.188806	0.00184168	0.0203593	dw
Rab23	-0.170741	6.17746	0.00375707	0.0415054	other		Gm21680	2.70954	-1.01414	0.00100524	0.0111016	up		Aim1	-0.250232	7.76138	0.00184397	0.0203654	other
Gpr1	-0.260753	6.81056	0.00376694	0.0415864	other		Zkscan5	0.222013	6.38003	0.00100559	0.0111016	other		Selenof	0.18962	6.91686	0.00184481	0.0203654	other
Eftud2	0.178235	7.34037	0.00377951	0.0416894	other		AC118476.5	0.240785	7.03188	0.0010096	0.0111383	other		Tmem132d	-0.305027	4.76019	0.00184597	0.0203654	other
Fnip2	-0.542227	4.28259	0.00378138	0.0416894	other		Gm43022	2.86577	-1.78166	0.00101136	0.0111502	up		Mysm1	0.162245	6.91051	0.00184848	0.0203793	other
Gm38034	-4.16238	-0.158846	0.00379126	0.0417703	dw		Aldoa	0.220866	6.40213	0.00101213	0.0111511	other		Myt1l	-0.596364	2.06821	0.0018631	0.0205267	other
Pard3	0.151361	8.39052	0.00380695	0.0419149	other		Fam192a	0.234721	7.15673	0.00101361	0.011156	other		Zfp87	0.6192	2.34016	0.00186755	0.0205619	other
C1rl	-0.924821	0.143122	0.00381873	0.0420163	other		Snhg18	-0.289927	3.9138	0.00101394	0.011156	other		Mfsd14b	0.270319	6.61368	0.00187025	0.0205778	other
Larp7	0.254724	6.3868	0.00382343	0.0420215	other		1700052K11Rik	-1.65036	-0.834639	0.00101557	0.0111665	dw		Vps53	-0.227455	5.38924	0.00187204	0.0205836	other
Rida	0.279545	3.96319	0.00382434	0.0420215	other		Olfr910	-1.60951	-0.534272	0.00102073	0.0112157	dw		Lgals3	0.799189	0.926652	0.00187688	0.0206142	other
Gm16244	-0.884889	0.863708	0.00383235	0.0420813	other		Dock3	0.229079	6.92406	0.00102402	0.0112443	other		Kdr	-0.791289	2.77953	0.00187841	0.0206142	other
Fzd5	-2.48272	1.58074	0.00383719	0.0421062	dw		Xrn2	0.228961	7.20014	0.00102728	0.0112726	other		Pikfyve	0.356377	7.28881	0.0018786	0.0206142	other
Adgrl4	-0.85159	0.262164	0.00384118	0.0421217	other		Sema6a	-0.474574	4.95447	0.00102811	0.0112741	other		Spg11	0.27195	4.84184	0.00188075	0.020624	other
Rasa1	-0.148342	7.35647	0.00384586	0.0421376	other		Ophn1	0.184159	7.0599	0.00103333	0.0113237	other		Cep55	-0.255225	7.4641	0.00188265	0.0206294	other
Gnrh1	0.350467	5.72509	0.00384881	0.0421376	other		Hnmt	-0.423126	3.11778	0.00103683	0.0113544	other		Eftud2	-0.194882	7.34037	0.00188458	0.0206294	other
2900092C05Rik	-1.72639	-1.16881	0.00385093	0.0421376	dw		Snhg11	-1.89356	1.42629	0.00104088	0.0113888	dw		Gm11223	-0.710041	0.900338	0.00188591	0.0206294	other
Snhg6	-0.410334	2.91088	0.0038544	0.0421376	other		Psmb1	0.248908	6.43895	0.00104135	0.0113888	other		Rsph1	-1.18374	0.0289503	0.00188629	0.0206294	dw
Cbx5	0.146812	6.17305	0.00385551	0.0421376	other		Gm44087	0.377033	3.26609	0.00104479	0.0114187	other		Zfp473	0.536134	6.34551	0.00189216	0.0206798	other
AV356131	0.473565	2.04343	0.00386027	0.0421615	other		Med11	0.288955	4.40324	0.0010473	0.0114385	other		Melk	-0.237064	7.2327	0.00189884	0.0207389	other
Mybbp1a	-0.327757	5.30138	0.00386555	0.042191	other		Evpl	-1.44332	0.50793	0.00104842	0.0114431	dw		Crebrf	0.43353	5.24415	0.00190032	0.0207412	other
Pcgf5	-0.497889	2.80463	0.00388039	0.0423031	other		Plod1	-0.425244	3.25019	0.00105033	0.0114563	other		Chpf	0.345421	3.98048	0.00190413	0.0207609	other
Syncrip	-1.06603	4.21427	0.00388099	0.0423031	dw		Pitpna	0.176079	5.62839	0.00105153	0.0114618	other		Atp6ap2	0.40543	4.20266	0.00190466	0.0207609	other
Actr3b	-0.662374	1.60063	0.00388495	0.042318	other		Ldhc	-1.4437	3.15871	0.00105227	0.0114622	dw		Paqr3	0.447602	2.78391	0.00191063	0.0208122	other
Ext1	0.170025	6.99967	0.00388831	0.0423265	other		Taok3	0.473271	7.63216	0.00106098	0.0115458	other		Armc7	-0.284545	4.92651	0.0019138	0.0208229	other
AC124446.1	-2.16728	-0.596246	0.00389604	0.0423667	dw		Olfr1330	-0.85114	-0.119515	0.00106136	0.0115458	other		Vac14	-0.15533	6.67737	0.00191483	0.0208229	other
Slc22a17	-3.09364	-1.31554	0.00389719	0.0423667	dw		Dsp	-0.937212	5.32863	0.00106209	0.0115461	other		Cmtr2	0.222751	6.62075	0.00191687	0.0208229	other
A330008L17Rik	-1.31634	0.0267554	0.00390488	0.0424221	dw		9130023H24Rik	-0.388925	3.90209	0.00106348	0.0115491	other		Rbmxl1	0.329476	3.23324	0.00191772	0.0208229	other
Klhl11	-0.281901	3.89273	0.00391894	0.0425357	other		Frg2f1	0.309687	3.73159	0.00106378	0.0115491	other		Tnpo2	0.31272	4.93607	0.00191798	0.0208229	other
Cyp2r1	-0.497857	1.95272	0.0039217	0.0425357	other		Ctsd	-0.536577	4.12046	0.00106766	0.0115835	other		Syf2	-0.265006	7.29596	0.0019235	0.0208606	other
Jakmip1	0.272227	6.13453	0.00392314	0.0425357	other		Atl1	0.207904	7.20493	0.00106949	0.0115838	other		Xlr4a	0.642241	2.96595	0.00192462	0.0208606	other
Zfp119a	-1.17682	0.565779	0.00392633	0.0425411	dw		Pddc1	-0.527734	2.27884	0.00106983	0.0115838	other		Cstf2	0.431927	5.68667	0.00192528	0.0208606	other
Wdr90	-0.484647	2.09491	0.00392883	0.0425411	other		Nudc-ps1	-0.873729	2.3987	0.00107069	0.0115838	other		Scamp5	0.552162	5.91571	0.00193407	0.0209419	other
Polrmt	0.382295	5.03326	0.00393546	0.0425578	other		Troap	0.211734	6.33279	0.00107107	0.0115838	other		Smn1	-0.227244	6.66936	0.00193847	0.0209758	other
Rbm8a2	1.0415	-0.654372	0.00393558	0.0425578	up		Fubp1	0.250551	6.77812	0.00107122	0.0115838	other		Rhobtb2	-0.186612	5.7054	0.00194251	0.020993	other
Psmb7	0.215296	5.58711	0.00394143	0.042593	other		Gm11991	-1.00421	-0.304992	0.00107381	0.0115969	dw		Vbp1	0.18595	6.12897	0.00194264	0.020993	other
Mea1	0.136828	7.43037	0.00394614	0.0425934	other		AC133498.1	-0.428518	4.22171	0.00107385	0.0115969	other		Dap	-0.65108	1.13022	0.0019454	0.0210091	other
Zxdb	-1.2077	0.575179	0.00394668	0.0425934	dw		Rsph3b	0.563419	1.53326	0.00107479	0.0115994	other		Smc3	-0.276988	8.80147	0.00194962	0.0210378	other
Xist	-3.77504	3.30378	0.0039669	0.0427835	dw		Gm8258	-0.574209	1.68773	0.00107644	0.0116095	other		Dctn3	-0.243451	4.29707	0.00195064	0.0210378	other
Sod2	0.214259	4.47915	0.00397363	0.0428278	other		Znhit2	0.242722	4.91248	0.00107715	0.0116095	other		Kalrn	-0.218825	7.66816	0.00195243	0.0210432	other
Rcor3	-0.495801	3.50547	0.00398043	0.0428729	other		Cttnbp2	-0.948018	4.11779	0.00108396	0.0116752	other		Golga3	-0.232671	7.82416	0.0019576	0.0210851	other
Cep112	0.737915	1.15071	0.0039837	0.0428798	other		Iqcg	0.24515	5.00412	0.00108472	0.0116757	other		Myef2	-0.260145	5.92477	0.00197428	0.0212482	other
Zfp157	-0.699884	1.81006	0.00398646	0.0428813	other		Fbf1	0.316563	5.82004	0.00108741	0.011697	other		Cetn4	-0.584516	1.88041	0.00197534	0.0212482	other
Tmpo	0.128695	6.86533	0.00400333	0.0430345	other		Zfp335	0.300496	4.66327	0.00108949	0.0117117	other		CT009754.5	-1.146	0.732045	0.00198384	0.0213257	dw
Cd180	-0.268346	4.01749	0.00401046	0.0430741	other		Jhy	0.9166	1.10527	0.0010908	0.011718	other		Ddi1	-4.84477	-1.69807	0.00200158	0.021496	dw
Gm38070	0.268219	5.5081	0.00401302	0.0430741	other		Xndc1	0.28722	3.50945	0.0010926	0.0117296	other		Adra2b	0.810687	1.60706	0.00200318	0.021496	other
Gm45028	-1.35254	0.460666	0.00401491	0.0430741	dw		AC159622.3	-0.702516	1.93667	0.00109594	0.0117418	other		Hmga2	0.35869	4.94378	0.00200363	0.021496	other
Lsm14b	0.162267	10.2236	0.00402762	0.0431667	other		Zfp316	-0.833762	2.8825	0.00109676	0.0117418	other		Gm13340	-0.306981	9.43434	0.00200704	0.0215185	other
Tubb4b	-0.185236	9.43852	0.00402882	0.0431667	other		Snx4	0.168621	6.59612	0.00109679	0.0117418	other		Dync1h1	0.428163	6.68637	0.00201154	0.0215526	other
Dpp9	0.263066	4.30419	0.00404641	0.0433268	other		Gm43341	-4.00831	-1.52479	0.00109777	0.0117418	dw		Bard1	0.222679	5.78392	0.00201471	0.0215725	other
Arhgap17	0.152742	6.82555	0.00406013	0.0434452	other		Gm15361	-0.719783	1.73756	0.00109789	0.0117418	other		Abhd17a	0.25999	4.60529	0.00201961	0.021587	other
CT025660.2	-1.1812	-0.66598	0.00407192	0.0435254	dw		Gm44398	0.304095	5.21259	0.00109883	0.0117418	other		Stx16	0.504788	4.48893	0.00202084	0.021587	other
1700021F07Rik	-0.719426	1.62583	0.00407294	0.0435254	other		Mab21l2	-0.374213	3.4215	0.00109971	0.0117418	other		Cd63	-2.10215	-0.927075	0.0020209	0.021587	dw
Elf2	0.215106	5.90408	0.00408855	0.0436637	other		Mrps18b	-0.33676	3.49036	0.00109978	0.0117418	other		Brox	0.16954	6.92564	0.00202151	0.021587	other
Afap1l2	0.259578	8.51254	0.00409508	0.0436806	other		Bbx	-0.552094	4.13069	0.00110019	0.0117418	other		R3hdm2	-0.244533	8.50045	0.00202267	0.021587	other
Ptpn3	-0.498815	4.10167	0.00409548	0.0436806	other		Setd6	0.30576	4.63003	0.00110328	0.0117671	other		Cbll1	0.314657	4.99093	0.00202493	0.0215971	other
6820408C15Rik	0.364899	3.05787	0.00410831	0.0437889	other		Camk2g	0.143871	8.8674	0.00110479	0.0117756	other		Sfswap	-0.257398	6.48968	0.0020324	0.0216488	other
Mink1	-0.440006	5.91724	0.00411323	0.0438019	other		Mbd3l2	0.323725	7.43603	0.00110713	0.0117928	other		Pomgnt2	0.453849	2.52622	0.00203316	0.0216488	other
Mxd4	-0.179241	6.44947	0.00411488	0.0438019	other		Slc7a14	-1.19763	-0.445662	0.00110998	0.0118154	dw		Snip1	0.462855	4.04482	0.00203375	0.0216488	other
B4galnt4	-1.45001	1.04739	0.00412416	0.0438629	dw		Utp23	-1.17184	0.129751	0.00111352	0.0118396	dw		Slc52a2	0.247704	5.07821	0.00203659	0.0216563	other
Fkbp3	-0.455304	2.73061	0.00412658	0.0438629	other		Snord66	1.6601	-0.869459	0.00111369	0.0118396	up		Ppp1r11	-0.238833	4.91778	0.00203711	0.0216563	other
Serinc1	0.183415	6.28321	0.00412865	0.0438629	other		Zscan20	0.233414	6.02528	0.00111514	0.0118473	other		Chrm3	0.275956	4.81668	0.00205381	0.0218161	other
Dnajc7	0.223025	7.14087	0.00413394	0.0438906	other		Prmt9	-1.15961	2.20986	0.00111717	0.0118611	dw		Mrto4	-0.223284	5.49389	0.0020548	0.0218161	other
Gm43841	0.722757	0.981664	0.00414641	0.0439794	other		C2cd5	0.247261	9.09014	0.00111965	0.0118798	other		Coq10b	0.262093	5.2927	0.0020591	0.021847	other
Cdk8	0.166796	6.95118	0.00414768	0.0439794	other		Gbas	0.15697	6.78283	0.00112119	0.0118884	other		Ftsj3	-0.337086	7.36467	0.00206193	0.021847	other
Eri1	0.142839	6.15927	0.00415566	0.0440355	other		Adig	0.993231	-0.112409	0.00112615	0.0119333	other		Atg4d	-2.27152	-1.33648	0.00206239	0.021847	dw
Mttp	-1.10737	0.511492	0.00415923	0.0440387	dw		Creb3l4	0.215689	6.48629	0.00112738	0.0119369	other		Hist1h2ah	0.635048	2.63499	0.00206374	0.021847	other
Ppp6r3	0.14575	7.7165	0.00416135	0.0440387	other		Purb	-1.22911	2.57614	0.00112795	0.0119369	dw		Ptges2	0.386203	3.00424	0.00206439	0.021847	other
Shisa2	-1.75637	1.11858	0.00417082	0.0441104	dw		Zc3h14	0.167697	7.78996	0.00112905	0.0119408	other		Pfn1	-0.180882	6.67922	0.00208144	0.0220132	other
AC163610.1	-0.637492	2.51412	0.00418711	0.0442327	other		Rnf220	0.206135	7.94137	0.00113179	0.0119621	other		Rc3h1	0.18473	6.90876	0.00208591	0.0220462	other
Cdkn1b	0.20274	5.44191	0.00418779	0.0442327	other		Gm43269	-0.469192	3.21368	0.00113588	0.0119975	other		Nudt19	0.341185	3.08195	0.0020914	0.02209	other
Park2	-0.419028	2.73113	0.00419401	0.0442698	other		Fads2	-1.25961	-0.317224	0.00113904	0.0120231	dw		Gpr149	-0.189256	6.04871	0.00209748	0.0221399	other
Ero1lb	-0.193383	6.61479	0.00419854	0.0442891	other		CT954323.6	-1.02444	0.580285	0.00114088	0.0120304	dw		Idh3g	-0.452118	3.84186	0.00210448	0.0221921	other
Dbndd1	0.193674	7.03239	0.00420429	0.0443211	other		CT010467.1	0.511734	9.38552	0.0011412	0.0120304	other		Zfp740	0.308149	5.0621	0.00210513	0.0221921	other
Ran	-0.513197	4.84751	0.00421173	0.0443479	other		Zfp395	-1.71239	2.70022	0.00114315	0.0120432	dw		Parva	-1.85741	-0.406935	0.00210894	0.0222084	dw
Actn4	0.238729	7.60858	0.00421289	0.0443479	other		Atad2b	0.162788	7.93456	0.00115096	0.0121128	other		Ccno	0.157234	9.04127	0.00210939	0.0222084	other
Rps27a	-0.229435	5.26193	0.00421496	0.0443479	other		AC115880.2	-0.94362	0.48437	0.00115123	0.0121128	other		Sec22a	0.152409	7.10019	0.00211562	0.0222551	other
Gpr155	-0.402441	4.16313	0.00423044	0.0444821	other		Patz1	0.202322	6.43723	0.00115554	0.0121503	other		Eprs	-0.206093	7.72702	0.00211656	0.0222551	other
Psmd13	-0.875487	2.3817	0.00423525	0.0445041	other		Polr1c	-0.516825	2.09173	0.00115728	0.0121608	other		Dnajb6	-0.199103	6.77203	0.00211829	0.022259	other
Dnajc13	0.13256	8.82379	0.0042498	0.0446283	other		Rps6ka5	0.17533	6.13015	0.00116163	0.0121986	other		Klhl25	0.320828	4.2382	0.0021228	0.0222921	other
Tex21	0.455553	2.44448	0.00425689	0.0446742	other		Rbpj	-0.370313	5.91051	0.00116861	0.0122604	other		Lmo7	-0.224523	10.348	0.00212808	0.0223246	other
Itgae	-0.918645	-0.000286797	0.00427939	0.0448814	other		Dnajc7	0.251588	7.14087	0.00116901	0.0122604	other		Ptpn2	-0.212261	7.56179	0.00212862	0.0223246	other
Ms4a3	-1.97055	-1.15954	0.00428403	0.0449013	dw		Cobll1	0.215034	8.7222	0.00116986	0.0122607	other		Nudt10	1.15481	-0.0746597	0.00213	0.0223248	up
Scap	0.173755	8.18072	0.00428968	0.0449318	other		Parpbp	0.284801	4.13223	0.00117054	0.0122607	other		Epsti1	-0.456901	6.84231	0.00213935	0.0224084	other
Zkscan5	0.193809	6.38003	0.00429332	0.0449411	other		Aurka	0.310545	7.86504	0.00117172	0.0122652	other		Gm25788	0.491284	1.94914	0.00214174	0.022419	other
Lrp5	0.215156	8.86382	0.00430255	0.045009	other		Gm13092	-1.14626	0.386697	0.00118565	0.0124031	dw		Fmnl2	0.393707	6.29226	0.00214667	0.0224563	other
4932411K12Rik	-1.93691	-1.06333	0.00430564	0.0450125	dw		Lpgat1	0.181621	7.22702	0.00118675	0.0124066	other		Rps24-ps3	-0.819556	0.735635	0.00214887	0.0224649	other
Helq	0.205001	8.25598	0.00432904	0.0452282	other		Vmn2r58	-1.79868	-1.44083	0.00119637	0.0124992	dw		Aco2	-0.182589	6.71681	0.00215073	0.02247	other
Mrpl4	0.214818	5.16951	0.00434234	0.0453383	other		Olfr1300-ps1	-0.536769	3.32758	0.00119773	0.0125014	other		U2af2	-0.215778	6.90924	0.00216226	0.0225761	other
Taok2	0.180921	7.49574	0.00435739	0.0454397	other		Pisd	-0.65538	1.8637	0.0011981	0.0125014	other		Yeats4	-0.239695	6.46891	0.00216925	0.0225762	other
Slc18a2	-0.284393	4.86391	0.00435761	0.0454397	other		Ovol1	-0.779288	2.52792	0.0012006	0.0125194	other		Mex3b	0.422549	2.51234	0.00216955	0.0225762	other
Dpy19l3	-0.365202	5.26431	0.00436162	0.0454526	other		Sdc1	0.160056	7.57516	0.00120271	0.0125316	other		Eif4h	0.273559	6.7919	0.00216968	0.0225762	other
Susd4	-0.780337	1.38462	0.0043683	0.0454598	other		Ppm1k	-0.625161	1.88218	0.0012033	0.0125316	other		Prkrip1	-0.246134	6.85653	0.0021698	0.0225762	other
Gm3055	-0.217467	5.5192	0.00437177	0.0454598	other		Cntnap1	0.204885	7.39137	0.00120719	0.0125642	other		Rap2a	0.286452	4.59153	0.00216995	0.0225762	other
Pdx1	0.24673	5.20501	0.0043731	0.0454598	other		2010300F17Rik	0.279222	4.33391	0.00121991	0.0126884	other		Fem1b	0.174524	7.90865	0.00217055	0.0225762	other
Gtf2a2	-0.21301	5.29115	0.00437343	0.0454598	other		1110008P14Rik	-0.70536	1.62183	0.00122227	0.0127049	other		Snai3	0.363383	4.15958	0.00217358	0.0225889	other
Crot	-0.413709	3.24444	0.00437815	0.0454799	other		Hs3st5	0.296272	4.59194	0.0012271	0.012747	other		Mrps21	-0.258913	4.35077	0.00217454	0.0225889	other
Arl6ip1	-0.198472	7.40537	0.00438382	0.0455099	other		Cpeb2	-0.835705	3.3684	0.00123547	0.0128259	other		Dennd2c	-1.13512	0.51397	0.00217666	0.0225967	dw
Cggbp1	0.226225	5.23919	0.00439331	0.0455795	other		Timeless	0.257988	8.11249	0.00123627	0.012826	other		Hnrnpa2b1	-0.186819	7.56084	0.00218058	0.0226129	other
Ift43	0.199238	5.69885	0.00439948	0.0456146	other		Ttf1	-0.745668	1.68778	0.00123767	0.0128268	other		Mzt1	0.275235	5.1005	0.00218099	0.0226129	other
Gm17018	0.27357	5.30397	0.0044135	0.0457234	other		Gm45163	-1.56726	-0.308336	0.0012381	0.0128268	dw		0610012G03Rik	0.267777	5.57927	0.00218716	0.0226599	other
Tmem30b	-0.297004	5.59	0.00441705	0.0457234	other		Atp6v0a2	0.149613	7.49543	0.00123915	0.0128268	other		Cdh11	-3.19817	-1.69583	0.0021883	0.0226599	dw
Ebna1bp2	0.32247	5.60594	0.00441835	0.0457234	other		Zfp28	0.260673	4.45279	0.00123948	0.0128268	other		Rab11fip2	0.564482	4.27717	0.00219036	0.022667	other
Iffo1	0.34774	4.27978	0.00444027	0.0459211	other		A830080D01Rik	-1.29288	2.73195	0.00124046	0.0128288	dw		Ephx2	-1.44096	2.12761	0.0021989	0.0227403	dw
Fnta	0.181317	6.18193	0.00445207	0.0460141	other		Gmeb2	-1.28581	2.49492	0.00124964	0.0129156	dw		Arid4a	-0.253793	6.81696	0.00220022	0.0227403	other
Dppa5a	-0.521202	5.36261	0.00446204	0.046088	other		Kansl3	0.220866	6.0075	0.00125145	0.0129261	other		Arfip2	0.417049	3.3213	0.00220342	0.0227589	other
Mob3a	-0.394926	2.43838	0.0044679	0.0460965	other		Ptpn14	0.631839	2.0241	0.0012567	0.0129645	other		Gk5	0.285612	5.65695	0.00220555	0.0227666	other
Nf2	0.236669	6.83929	0.0044722	0.0460965	other		Dtx3l	-0.735091	4.50224	0.00125676	0.0129645	other		4732490B19Rik	1.19697	-0.317918	0.00221172	0.0228158	up
Neb	0.192399	6.45463	0.00447425	0.0460965	other		2310003L06Rik	-0.655127	2.13536	0.00125883	0.0129777	other		Rpl26	-0.191931	5.77893	0.00222274	0.0229151	other
Pkdcc	-1.94584	-0.177253	0.00447471	0.0460965	dw		Gm1848	-0.987694	0.465378	0.00126237	0.0130061	other		Sebox	0.270437	6.79309	0.00222466	0.0229205	other
Atp6v0e2	-0.375551	2.81048	0.00447694	0.0460965	other		Ireb2	0.220149	8.70745	0.0012647	0.0130218	other		Srgn	-0.229212	5.65155	0.00222907	0.0229514	other
Snrpb	-0.599978	2.93478	0.00448352	0.0461351	other		Nedd4l	0.313433	7.12709	0.00127417	0.0131111	other		Plagl2	0.317569	5.29219	0.0022449	0.0230999	other
Kdsr	-0.289469	5.15667	0.00448875	0.0461457	other		Ddit3	0.432069	5.23111	0.0012879	0.0132441	other		Taf1	-0.277283	6.18182	0.0022479	0.0231108	other
Hdac5	-1.75564	-0.414306	0.00449018	0.0461457	dw		Nrf1	0.174828	7.44059	0.00129202	0.0132771	other		Olfr1217	-1.25954	-0.23155	0.00224989	0.0231108	dw
Ccdc92	0.214543	8.0397	0.00449703	0.046187	other		Tuba4a	-0.193091	7.47091	0.00129274	0.0132771	other		Glis1	-0.465046	5.35105	0.0022502	0.0231108	other
Ptpn14	0.558648	2.0241	0.00450052	0.0461938	other		Otub2	-0.192224	6.59342	0.00129847	0.0133276	other		Pet2	-2.11688	1.99779	0.00225606	0.0231552	dw
Dap3	0.166733	7.19846	0.00451032	0.0462654	other		Ntm	0.634562	2.8506	0.00130292	0.013365	other		Gpcpd1	0.225249	6.73315	0.00225735	0.0231552	other
Gm37531	-3.28655	-1.72952	0.00452797	0.0464174	dw		Gm26534	-0.844019	0.177514	0.0013041	0.0133687	other		Zfp821	-0.332952	6.1982	0.00227302	0.0233013	other
Gm44937	-4.22583	-2.05297	0.00453117	0.0464211	dw		AC154709.1	-1.00448	0.828323	0.00130878	0.0134083	dw		Drosha	-0.209102	7.69264	0.00227826	0.0233172	other
Gm12146	-1.01046	-0.687523	0.0045447	0.0465306	dw		Akna	-0.675725	2.85747	0.0013149	0.0134625	other		Lsm8	0.681932	1.55222	0.0022786	0.0233172	other
2900092N22Rik	-4.76244	-1.66695	0.00455006	0.0465463	dw		Tmbim1	-0.168381	6.60693	0.00131734	0.0134746	other		Ubp1	-0.188065	8.09915	0.00227885	0.0233172	other
Siah1a	0.20479	5.84474	0.00455193	0.0465463	other		Syne2	0.212922	10.9742	0.00131773	0.0134746	other		Pde10a	-0.362795	4.15152	0.00228118	0.0233265	other
Ptn	-1.57084	-0.831207	0.00455797	0.046579	dw		Vrtn	-0.377938	7.67567	0.00132142	0.0135039	other		AC102114.1	-4.54014	-1.84928	0.00228722	0.023368	dw
Gm6211	-3.02303	-1.00491	0.00456388	0.0466099	dw		Zfp119a	-1.2708	0.565779	0.00132606	0.0135429	dw		Hspa14	-0.245461	5.23697	0.00228809	0.023368	other
Apol6	-0.393862	2.5561	0.00456896	0.0466099	other		Pi4k2a	-0.64497	5.44362	0.001329	0.0135644	other		Gpr158	0.262421	4.73824	0.00228976	0.0233704	other
C130073F10Rik	-0.585271	4.09973	0.00456954	0.0466099	other		Dtnb	0.205978	5.01427	0.0013324	0.0135875	other		Chd6	-0.247865	7.67834	0.00230057	0.0234659	other
Atic	0.269614	5.1151	0.00459867	0.0468778	other		Cox5a	-0.234042	5.05774	0.00133292	0.0135875	other		Star	-1.07655	1.06166	0.00230199	0.0234659	dw
Pdia5	0.22679	4.97231	0.00461766	0.047042	other		1190007I07Rik	-0.538602	2.4599	0.00133695	0.0136086	other		Tardbp	0.146221	7.40213	0.00230718	0.0234809	other
Ppm1g	-0.3435	4.68328	0.00462213	0.0470583	other		Atp6ap1	-0.384153	4.57199	0.00133731	0.0136086	other		Bdp1	0.415304	6.52974	0.00230852	0.0234809	other
Mthfd2	0.201628	7.58161	0.00462548	0.0470631	other		Hoxa7	-0.392168	4.95183	0.00133748	0.0136086	other		Gsc	1.00331	1.8596	0.0023095	0.0234809	up
Cacna2d2	0.913253	-0.127398	0.00463066	0.0470865	other		Gm15728	-0.74843	1.21743	0.00133929	0.0136184	other		Ncapd2	-0.33003	4.87531	0.00230995	0.0234809	other
Ptgis	0.233819	4.91973	0.00463451	0.0470964	other		B230219D22Rik	-0.671203	3.76896	0.00134047	0.013622	other		Dcaf13	-0.21835	6.46701	0.00231063	0.0234809	other
Noto	-0.444829	6.19222	0.00463869	0.0471066	other		Actr8	0.250563	6.51409	0.00134319	0.0136341	other		Oas1h	0.140793	8.09014	0.00231429	0.0235035	other
Ccdc124	0.284888	5.72979	0.00464251	0.0471066	other		1700069B07Rik	-0.64022	1.43571	0.00134333	0.0136341	other		Rab28	0.763547	1.06367	0.00231817	0.0235163	other
Pou2f3	-0.475439	2.95133	0.0046444	0.0471066	other		Cntln	0.239947	6.03627	0.00134534	0.01364	other		Rusc2	-0.33199	4.2433	0.00231843	0.0235163	other
9530062K07Rik	0.864894	-0.415033	0.00465097	0.0471066	other		Atp5j	-0.260875	4.69462	0.00134557	0.01364	other		Polr2a	0.315103	6.8295	0.00232954	0.0236143	other
Rab11b	-0.581566	3.2997	0.00465529	0.0471066	other		Actg1	-0.373042	5.12033	0.00134944	0.0136707	other		Dnm3	0.230927	5.19311	0.00233711	0.0236682	other
Sh3d19	0.183314	7.3379	0.00465545	0.0471066	other		Ikzf5	-0.966852	-0.285418	0.00135125	0.0136806	other		Gm5776	-1.11547	-0.171826	0.00233876	0.0236682	dw
Sgpl1	-1.36127	1.16954	0.00465566	0.0471066	dw		Qrsl1	-1.67154	1.75968	0.00135699	0.0137287	dw		Ndufa8	-0.25541	5.2873	0.00233919	0.0236682	other
Gm20548	0.279978	5.69274	0.00466129	0.0471344	other		Fam63a	0.205236	8.20523	0.00135768	0.0137287	other		Gm5401	-0.595306	3.0451	0.00234227	0.0236847	other
Zkscan1	-0.238388	6.34873	0.00466882	0.0471552	other		Unc45a	-1.65411	0.831485	0.00135927	0.0137363	dw		Wnt5a	-1.08336	0.44663	0.00235105	0.0237588	dw
Ubac2	0.176993	6.93235	0.00466912	0.0471552	other		Ppm1a	0.210216	6.68681	0.00137117	0.0138467	other		Dhx8	-0.179827	7.45506	0.00235604	0.0237928	other
Dgkq	-2.48719	-1.29796	0.0046759	0.0471936	dw		Gm22767	-0.640268	1.12529	0.00137189	0.0138467	other		Washc3	0.712786	1.28505	0.00235732	0.0237928	other
Pias4	0.143361	6.93011	0.00467869	0.0471936	other		Gm22129	1.21835	0.0172391	0.00137303	0.0138497	up		Fam53a	0.209094	4.96369	0.00236242	0.0238296	other
Kpna1	-1.13464	1.76794	0.00468204	0.0471983	dw		Med16	-0.672227	2.67736	0.00137479	0.0138588	other		Adk	0.189343	5.77939	0.00236548	0.0238437	other
Sucla2	0.169957	6.97384	0.00468755	0.0472052	other		Rnd3	0.631608	2.17601	0.00137751	0.0138777	other		Gm26707	2.68933	-1.19719	0.00236674	0.0238437	up
Trappc4	0.30627	2.99309	0.00469146	0.0472052	other		Calcoco1	0.248515	6.54006	0.00138925	0.0139874	other		Lypla2	0.31044	4.2342	0.00237147	0.0238767	other
Trmt1l	0.225972	5.19904	0.00469308	0.0472052	other		Use1	0.241347	5.07952	0.00139248	0.0140113	other		Ptgfrn	0.638743	5.23721	0.00237722	0.0239198	other
Pnp	0.420443	4.22344	0.00469426	0.0472052	other		Mettl13	-1.22718	0.330629	0.00139464	0.0140244	dw		Esrrb	0.381773	6.69623	0.00238676	0.0240011	other
Lonrf2	-0.448398	4.00928	0.00470673	0.0473015	other		Gabrb3	-1.26638	0.351144	0.00140255	0.0140953	dw		Tbl1xr1	0.172884	7.85506	0.00239621	0.0240813	other
Tgfbr1	-0.495414	5.39807	0.00471095	0.0473148	other		Spata2	-0.332862	5.93036	0.0014044	0.0141052	other		Elk1	0.365623	3.67914	0.00240412	0.024146	other
E2f2	0.172534	6.48695	0.00472037	0.047363	other		Atp8a1	0.179384	6.11303	0.00140633	0.0141104	other		Onecut2	-1.33694	-0.694246	0.00241368	0.0242271	dw
Mzf1	-2.77368	-1.30343	0.00472154	0.047363	dw		Bbs2	0.262013	3.89114	0.00140664	0.0141104	other		Lrrc2	-2.52226	-0.925381	0.00242727	0.0243486	dw
Gm25395	-0.440612	4.26631	0.00472635	0.0473823	other		Jakmip1	0.299995	6.13453	0.00141035	0.014139	other		Acbd3	-0.204684	9.47242	0.00243063	0.0243531	other
Katna1	0.191036	5.43632	0.00473684	0.0474583	other		Slc26a2	-0.70367	5.98676	0.00141678	0.014193	other		Aadac	-0.348526	4.61173	0.0024307	0.0243531	other
Tram2	-0.41345	4.10331	0.00474399	0.0475009	other		Fkbp14	0.358274	3.4579	0.00141748	0.014193	other		Gm8930	-0.765311	0.425948	0.00244261	0.0244574	other
Dis3l	0.182908	7.85943	0.00475123	0.0475251	other		Mrnip	0.28297	5.20397	0.00141961	0.0141964	other		Prdm4	0.148674	6.85868	0.00244558	0.0244603	other
Zfp513	-0.175096	6.04436	0.00475409	0.0475251	other		Tm9sf1	-0.820144	1.9199	0.00142013	0.0141964	other		Gm5422	-0.939499	0.107125	0.00244588	0.0244603	other
Rhot1	0.145661	8.23286	0.00475807	0.0475251	other		Psip1	0.154262	8.744	0.00142042	0.0141964	other		Ndufaf2	-0.286689	4.56258	0.00245699	0.0245504	other
Polr2e	0.188988	5.2367	0.00475945	0.0475251	other		Exosc8	0.195581	5.69719	0.00142506	0.0142341	other		Mtmr6	-0.344039	3.90199	0.00245789	0.0245504	other
Coq2	-0.34939	3.32979	0.00476094	0.0475251	other		Trpc4ap	0.159209	7.85104	0.00142727	0.0142443	other		Mthfd1	-0.186776	7.41993	0.00246935	0.0246379	other
Pdlim5	-0.33738	4.70431	0.00476526	0.0475393	other		AC155709.2	-0.588908	1.41334	0.00142905	0.0142443	other		Pxdn	-1.71096	0.50345	0.00246966	0.0246379	dw
Ccdc189	0.330738	2.68671	0.00476969	0.0475545	other		Gm5421	-0.59581	1.32111	0.00142912	0.0142443	other		Rnf207	0.298715	3.86079	0.00248534	0.0247792	other
Auh	0.162143	6.98554	0.0047934	0.0477353	other		Sh3d19	0.205812	7.3379	0.00142956	0.0142443	other		Calr4	-0.273069	7.60461	0.0024911	0.0248215	other
Nol11	-0.902114	2.31338	0.00479366	0.0477353	other		Fbxo28	0.195504	8.22387	0.00143103	0.0142448	other		Srek1	-0.227142	6.40593	0.00249843	0.0248794	other
Icosl	0.139063	7.23562	0.00480191	0.0477884	other		Ppp2cb	-1.78427	1.45458	0.00143136	0.0142448	dw		Taf1a	-0.204797	8.19977	0.00250883	0.0249678	other
Prkd2	0.25425	6.7874	0.00482014	0.0479406	other		Tspan1	-0.631903	2.19068	0.00143383	0.0142607	other		Ndel1	-0.202633	7.35491	0.00251167	0.0249808	other
Dtymk	0.202377	4.86578	0.00482687	0.0479784	other		Mif4gd	0.327268	3.89685	0.00143669	0.0142779	other		Cd209c	0.874423	1.54248	0.00251432	0.0249874	other
Dync1li2	0.405308	5.16308	0.0048374	0.0480335	other		Rhot2	0.235544	4.81189	0.00143789	0.0142779	other		Armc9	-0.425808	3.98122	0.00251539	0.0249874	other
Ermard	0.597176	0.844365	0.00483829	0.0480335	other		Zfp942	-0.236157	6.07304	0.00143817	0.0142779	other		Ep400	-0.150908	10.1321	0.00252919	0.0251093	other
Nr5a1	-1.23208	0.421012	0.00484292	0.0480503	dw		Otud7b	-0.739591	4.06096	0.00144346	0.0143075	other		Dpp9	0.274529	4.30419	0.00253242	0.0251261	other
Abl2	0.178486	9.67387	0.00485882	0.0481789	other		Homer2	-0.282092	5.4738	0.00144359	0.0143075	other		Rbm8a	-0.247114	5.47031	0.00253637	0.02515	other
AC112146.1	0.473301	2.54669	0.0048647	0.048208	other		Exosc10	0.207639	6.75796	0.00144378	0.0143075	other		Gm21009	-1.30603	-0.460844	0.00254032	0.025174	dw
Ostc	-0.372597	3.93591	0.00486928	0.0482134	other		B3galnt2	0.176849	6.37116	0.00144536	0.0143145	other		Nckap5	-0.46388	6.3234	0.00255619	0.0253091	other
Zscan20	0.202749	6.02528	0.00487307	0.0482134	other		Bgn	-0.577346	2.46133	0.00145052	0.0143544	other		Cby1	-0.370726	3.43812	0.00255706	0.0253091	other
Lmx1a	0.582782	1.56134	0.00487409	0.0482134	other		Rpsa-ps10	-0.768087	0.534093	0.00145115	0.0143544	other		Add3	0.200147	7.48045	0.0025602	0.0253249	other
Arhgap5	-0.6293	4.3071	0.00488979	0.0483156	other		Nanos2	0.330274	3.98742	0.00145263	0.0143604	other		Polk	-0.2653	4.68798	0.00256783	0.0253503	other
Fmc1	0.303662	3.82755	0.00489223	0.0483156	other		Smarcc2	0.239255	6.41874	0.00145721	0.014397	other		Fbxw26	0.179795	7.43997	0.00256795	0.0253503	other
Wnt9a	-2.18211	1.081	0.00489541	0.0483156	dw		Ahsa1	0.211605	6.96744	0.00145841	0.0144002	other		Hpgd	-1.73065	-0.634869	0.00256851	0.0253503	dw
Ddr2	-0.272441	5.30808	0.00489804	0.0483156	other		Sult5a1	-0.818215	1.86836	0.00146197	0.0144266	other		Sap30bp	-0.254988	6.56583	0.00256896	0.0253503	other
Lrp6	0.175023	9.42365	0.00490179	0.0483156	other		Ncs1	1.10465	-0.0751096	0.00146358	0.0144338	up		Nsmce2	-0.258261	7.06667	0.00257675	0.0254118	other
Pdzd2	0.180529	8.82925	0.00490214	0.0483156	other		Zfp707	-1.57246	3.60941	0.00147201	0.0145082	dw		Tada1	0.26755	3.8982	0.0025821	0.0254493	other
Efcab6	0.255946	6.75584	0.00491709	0.0484204	other		Ska2	-0.458825	2.84342	0.00148046	0.0145827	other		Uba3	0.153473	6.58896	0.00259188	0.0255303	other
Tia1	-1.32469	1.0696	0.00492157	0.0484204	dw		4933416M07Rik	0.723983	1.2681	0.00148215	0.0145886	other		Pms1	-0.203831	6.60423	0.00259787	0.0255739	other
Mrps36	-0.234559	5.031	0.00492165	0.0484204	other		Inpp5a	0.214754	5.88164	0.00148285	0.0145886	other		Tcfl5	0.434873	2.68707	0.00261776	0.0257542	other
Hey1	-0.338436	3.25424	0.00492686	0.0484426	other		Psmd13	-0.977639	2.3817	0.00148753	0.0146259	other		Ccdc12	-0.371279	4.33752	0.00261956	0.0257564	other
Chmp6	-1.19999	0.172496	0.00493378	0.0484815	dw		Slc7a6os	0.307586	6.55833	0.00148959	0.0146373	other		Coa3	0.643995	1.28062	0.00262302	0.0257747	other
Zfpm1	0.437909	3.37876	0.00496177	0.0486896	other		Psmd12	0.260193	6.81925	0.00149148	0.0146471	other		Gm15920	-0.778748	0.564145	0.00262457	0.0257747	other
6720489N17Rik	-0.300444	4.92065	0.00496287	0.0486896	other		Mcc	-0.215717	8.48759	0.00149245	0.0146479	other		Elof1	0.183387	7.6249	0.00262985	0.0257942	other
Gmip	0.216747	5.38273	0.00496389	0.0486896	other		Fam204a	0.299883	6.50164	0.00149514	0.0146599	other		Usf1	-0.222802	5.82231	0.0026303	0.0257942	other
Ptgfrn	-0.635464	5.23721	0.00497933	0.0488058	other		Cd2ap	0.204421	8.11025	0.00149547	0.0146599	other		Phf12	-0.168898	8.41238	0.00263129	0.0257942	other
AW209491	-0.60189	2.64986	0.00498243	0.0488058	other		Psmc3	0.251294	6.5805	0.00150227	0.0147177	other		Gbp8	-0.895135	0.831476	0.00263556	0.0258206	other
Rttn	-0.208598	7.36227	0.00498469	0.0488058	other		Nsd2	0.171404	7.41661	0.00150374	0.0147233	other		Ece2	0.383097	3.00404	0.00263872	0.0258361	other
Gm5067	-3.62004	0.510201	0.00500778	0.0490026	dw		Trio	0.222472	8.33002	0.00150788	0.0147551	other		Ier2	0.958978	0.662263	0.00264044	0.0258375	other
Tmem229b	0.4125	4.64449	0.00501585	0.0490239	other		Leng8	0.205533	5.89682	0.00151192	0.0147857	other		Sin3a	-0.17795	10.0752	0.00264468	0.0258635	other
Rmdn1	-0.462216	2.31484	0.00501596	0.0490239	other		Rbms3	1.02795	0.480367	0.00151399	0.0147972	up		Hace1	0.346638	4.14067	0.00264799	0.0258803	other
Dimt1	-0.225101	4.18789	0.00502588	0.0490915	other		Ptprn2	0.346337	3.45944	0.00151709	0.0148118	other		Zfp715	0.774227	4.88187	0.00265033	0.0258878	other
Ppp2r3a	-0.711136	2.66573	0.00503543	0.0491343	other		Icmt	0.198914	7.46754	0.0015173	0.0148118	other		Efna5	0.222093	5.58104	0.00266002	0.0259669	other
Ppia	-0.502352	4.3087	0.00503626	0.0491343	other		Setd1a	-0.17438	6.26482	0.00151832	0.0148129	other		Gramd1a	-2.78167	-0.589198	0.00267516	0.0260991	dw
Gm38706	-0.340126	5.45304	0.00504249	0.0491658	other		Zbtb37	0.220663	6.46998	0.00152041	0.0148227	other		Cacna1h	0.206555	7.56163	0.00268038	0.0261345	other
Mrpl15	-0.300326	4.18646	0.00505242	0.0492332	other		Dbr1	-0.772231	2.24435	0.00152114	0.0148227	other		Atp6v1d	-0.248027	6.75178	0.00268997	0.0262124	other
Ccdc39	-1.65268	-0.833982	0.00506445	0.0493211	dw		Usp4	0.151565	7.37496	0.00152316	0.0148259	other		Btbd10	-0.240738	8.03765	0.00269264	0.0262228	other
Cdc37	0.224732	6.15401	0.00508233	0.0494658	other		Gm6871	-1.53139	0.165256	0.00152327	0.0148259	dw		0610033M10Rik	-0.592064	4.69038	0.00269429	0.0262233	other
Whamm	0.215584	7.35213	0.00509254	0.0495357	other		Gm13176	-0.530537	2.16815	0.00152483	0.0148322	other		Slc8a1	-1.65184	-0.610337	0.00269769	0.0262407	dw
Rnf41	-0.244399	5.25839	0.0050974	0.0495536	other		4930413G21Rik	-0.661987	0.965571	0.00152693	0.0148438	other		Garem1	-0.200601	6.08055	0.00269938	0.0262416	other
Fbxw28	-0.161568	8.03634	0.00510575	0.0495857	other		Trim3	-0.306002	4.54704	0.00152907	0.0148558	other		Ints12	-0.178742	6.78263	0.00270242	0.0262555	other
Gigyf1	-0.766657	3.30408	0.00510698	0.0495857	other		Sema6d	0.332179	6.19285	0.00153076	0.0148616	other		Abcd3	0.368303	5.70409	0.0027155	0.0263547	other
Gm10232	-0.964734	0.214633	0.0051098	0.0495857	other		Chst5	0.947622	0.854976	0.00153149	0.0148616	other		Slc25a36	0.60609	3.36199	0.00271585	0.0263547	other
Zfp446	-1.84872	0.388787	0.00512702	0.0497233	dw		Mtr	0.170697	6.67538	0.00153461	0.0148831	other		Syngr2	0.358355	4.07935	0.00271923	0.0263719	other
Sprtn	0.140721	7.35906	0.0051335	0.0497567	other		Ube2v2	-0.773669	0.744492	0.00153709	0.0148983	other		Cacnb4	0.516617	1.83499	0.00272193	0.0263824	other
Cdk5r2	-1.15384	3.60413	0.00513722	0.0497632	dw		Gm45028	-1.48024	0.460666	0.0015386	0.0149041	dw		Apoa1	-1.52275	-0.587626	0.00272623	0.0264085	dw
Gm43484	-2.70366	-1.30897	0.00514539	0.0498128	dw		Txlng	0.223671	7.16236	0.00154175	0.0149257	other		Srgap2	-0.22431	6.42247	0.00273151	0.0264375	other
Uhrf2	-0.959089	2.19334	0.00515298	0.0498568	other		Zfp943	-0.236279	4.97538	0.00154284	0.0149275	other		Hacd3	0.612422	4.90784	0.00273246	0.0264375	other
Snrnp70	0.284437	7.61911	0.00515815	0.0498773	other		Fbxo31	0.204739	5.20539	0.00154752	0.014964	other		Cnpy4	-0.267067	7.8257	0.00273544	0.0264507	other
Ddah1	-1.26635	-0.354302	0.00517466	0.0499969	dw		Mycbp2	0.183103	9.39003	0.00154845	0.0149641	other		Fem1c	0.212744	5.26147	0.00273749	0.0264548	other
Gm15500	-0.394277	3.00454	0.00517676	0.0499969	other		2810032G03Rik	-1.12724	0.901081	0.00155017	0.0149719	dw		Gm18830	-0.520802	3.23755	0.00273941	0.0264565	other
C7	-1.44441	-0.829739	0.00517968	0.0499969	dw		B020031H02Rik	-1.26775	-0.88347	0.00156002	0.0150581	dw		Gm12226	-0.536756	2.81143	0.00274089	0.0264565	other
Mlh3	-0.94868	2.05003	0.0051952	0.0501171	other		Lrwd1	0.276335	4.86896	0.00156562	0.0151032	other		Fam92a	0.302097	4.35316	0.00274832	0.0265125	other
Lgmn	0.222402	5.72307	0.00520028	0.0501366	other		Acads	-1.00594	0.612992	0.00156925	0.0151217	dw		Eif4b	-0.246114	8.63822	0.00275069	0.0265198	other
Usp7	0.161177	9.66211	0.00521722	0.0502703	other		Dnajb11	0.289794	6.91268	0.0015695	0.0151217	other		Npas3	0.507336	3.69907	0.00275502	0.0265459	other
Jkamp	-0.319861	4.4576	0.00523604	0.0504219	other		Spop	0.192666	6.28472	0.0015703	0.0151217	other		Nudt5	0.200492	6.74088	0.00276181	0.0265811	other
Eloc	-0.201513	7.52627	0.00523981	0.0504285	other		Pias4	0.158908	6.93011	0.00157221	0.0151312	other		Dohh	0.489678	2.89936	0.00276193	0.0265811	other
Zfp729b	-0.240417	5.53926	0.00524407	0.0504398	other		Fcho2	0.181569	7.24668	0.00158559	0.0152451	other		Rab4a	-0.264777	5.12956	0.00276388	0.0265842	other
Brd1	0.19079	8.85971	0.00525485	0.0505139	other		Gm5611	-0.804187	1.00121	0.00158592	0.0152451	other		Fpgt	0.205702	5.82199	0.00276555	0.0265847	other
Dedd	0.197987	5.57247	0.00525936	0.0505275	other		Sars	0.220819	6.62062	0.00159028	0.0152743	other		Ccdc94	-0.36542	3.51443	0.00276758	0.0265868	other
Far1	0.158546	6.21978	0.00526574	0.0505591	other		Pard6a	0.351452	3.93835	0.00159082	0.0152743	other		Tmem171	-0.582099	3.91628	0.00276982	0.0265868	other
Cdr2	0.146806	8.22835	0.00527591	0.050627	other		Gm45046	0.495627	1.49439	0.00159729	0.0153274	other		Ppp2r1b	0.267321	4.26548	0.00277092	0.0265868	other
9330182L06Rik	0.200176	6.38681	0.00530696	0.0508952	other		Gm44796	-0.351939	5.44682	0.00159985	0.0153389	other		Deaf1	0.440307	2.82999	0.00277226	0.0265868	other
Tgds	0.168273	6.83557	0.00531163	0.0509102	other		Srgap1	0.234985	5.66284	0.00160036	0.0153389	other		Fgd3	1.27062	3.37944	0.00277663	0.0266131	up
Pold2	0.22759	4.67323	0.00531965	0.050948	other		Serinc5	-0.591941	3.36669	0.00160886	0.0154113	other		Ythdf2	0.333461	7.0644	0.00277885	0.0266187	other
Krtcap2	-0.557019	1.84331	0.00532181	0.050948	other		Romo1	-0.322944	3.50547	0.00161623	0.0154729	other		Nutf2	-0.359642	3.19879	0.00278311	0.0266439	other
Hnrnpll	-0.388809	3.51986	0.00532816	0.0509759	other		Mcm9	0.184132	6.29875	0.00161817	0.0154824	other		Ubiad1	0.182934	6.37739	0.00279334	0.0267176	other
Gm14400	-2.8221	-0.881436	0.00533096	0.0509759	other		Hoxd1	1.447	-0.695659	0.00161959	0.0154869	up		Spint1	0.185966	5.98245	0.00279407	0.0267176	other
Pan2	0.216019	7.65232	0.00533714	0.0510052	other		Dcaf17	-0.331712	4.76781	0.00163083	0.0155853	other		Otud5	-0.191865	7.34823	0.00280332	0.0267904	other
Eif4e3	-0.13982	7.78581	0.00536217	0.0512146	other		Elac1	-1.21624	0.569594	0.0016318	0.0155854	dw		Ero1l	0.947972	1.09411	0.00280786	0.0268181	other
Ddhd1	0.172833	8.20096	0.00537102	0.0512691	other		Cep350	0.249332	7.14495	0.00163662	0.0156224	other		Meikin	-0.297942	4.18871	0.00281048	0.0268275	other
Pkm	0.168496	8.17652	0.00539386	0.0514571	other		Uchl4	-0.951213	1.86049	0.00163811	0.0156275	other		Gm37339	-1.40421	-0.833465	0.00281448	0.02685	dw
Ubtfl1	-3.70748	-0.232737	0.00541648	0.0515945	other		Hist1h2bm	1.10582	0.386278	0.00165195	0.0157503	up		Kif2a	-0.160688	7.24187	0.00284505	0.0271258	other
2900026A02Rik	0.237417	7.23652	0.00541897	0.0515945	other		Trpv4	0.551553	2.59726	0.00166296	0.015846	other		Selenom	-1.14622	-0.433276	0.00284822	0.0271402	dw
Slmap	0.161513	7.86935	0.00541956	0.0515945	other		Rps19	-0.305286	4.22582	0.00166646	0.0158702	other		Dppa4	-0.628067	2.97235	0.00285286	0.0271597	other
Cdo1	0.262403	7.98226	0.00542088	0.0515945	other		Galnt6	0.294141	6.91098	0.00166872	0.0158825	other		Tollip	-0.178034	6.71389	0.00285358	0.0271597	other
Lancl1	-0.174703	7.06913	0.00543488	0.0516675	other		Rasl2-9	-0.507436	3.75557	0.00167585	0.0159319	other		Bnc2	-0.198543	7.41735	0.00285572	0.0271642	other
Plekha2	0.238553	4.57292	0.00543533	0.0516675	other		Myh2	-0.545261	3.88325	0.00167587	0.0159319	other		Aprt	0.457397	2.28196	0.00286682	0.027254	other
Mllt10	0.165707	8.94186	0.00544596	0.0516675	other		Abhd18	-0.53235	3.37076	0.00168107	0.0159631	other		Samd10	0.251737	5.31753	0.00286868	0.0272558	other
Tll1	0.292855	5.87977	0.00544927	0.0516675	other		Trmo	0.256494	4.36188	0.00168168	0.0159631	other		Ccdc134	0.791097	1.86708	0.0028723	0.0272744	other
Vmn2r25	-0.39284	2.93241	0.00544948	0.0516675	other		Kcnh2	-0.298069	4.7717	0.00168207	0.0159631	other		Taf11	0.219397	5.11837	0.00287488	0.027283	other
Gm44257	-1.51878	1.07473	0.00544991	0.0516675	other		Mapk1ip1l	-0.199387	6.33387	0.00168566	0.0159879	other		Fam8a1	0.198965	7.23985	0.00288045	0.0273175	other
Khdc1c	-0.205893	7.1874	0.00545066	0.0516675	other		Cdca8	0.230656	7.37927	0.00168801	0.0159983	other		Nars	-0.265856	7.04922	0.00288185	0.0273175	other
Fastkd2	-0.261124	4.17107	0.00548162	0.0519309	other		Tex2	0.193908	7.06225	0.00168871	0.0159983	other		Ubap1	0.171417	5.50705	0.00288793	0.0273475	other
Ncoa3	0.186865	9.61901	0.00551015	0.0521249	other		Caprin1	0.151115	7.42325	0.00169862	0.0160828	other		Taf5l	0.205646	5.48062	0.00289104	0.0273475	other
1700034K08Rik	-0.694038	2.18398	0.0055201	0.0521249	other		Ninj2	-0.196831	6.42121	0.00170009	0.0160875	other		Plpp3	0.207911	6.89296	0.00289106	0.0273475	other
Ass1	0.575254	1.47287	0.0055216	0.0521249	other		Mthfd2	0.222942	7.58161	0.00170297	0.0161054	other		Xpo5	0.166758	6.66974	0.00289277	0.0273475	other
Bpgm	0.159388	10.1113	0.00552242	0.0521249	other		Trnt1	0.153226	6.87816	0.00171326	0.0161819	other		Ttpal	0.222276	5.52611	0.00289355	0.0273475	other
Jhy	0.790213	1.10527	0.0055225	0.0521249	other		D7Ertd443e	0.168332	8.63835	0.00171469	0.0161819	other		Samd4b	0.192187	6.63239	0.00289504	0.0273475	other
Rex2	-0.646447	1.43811	0.00552312	0.0521249	other		Fbxl6	0.248806	6.84014	0.00171602	0.0161819	other		Bbx	-0.502658	4.13069	0.00289928	0.0273717	other
Gm15564	0.674185	3.03433	0.00552439	0.0521249	other		Tek	0.301684	4.76037	0.0017163	0.0161819	other		Srfbp1	-0.279314	5.58471	0.00290755	0.027434	other
Nrap	0.274555	6.81139	0.00553498	0.0521947	other		AC154347.2	-1.27156	0.636599	0.00171663	0.0161819	dw		Pfdn2	-0.255214	4.90641	0.00291334	0.0274727	other
Zfp442	-0.268685	4.42929	0.00554266	0.0522241	other		Gm45871	-0.272203	5.47225	0.001717	0.0161819	other		Clasp1	-0.14943	7.21436	0.00291639	0.0274789	other
Epc2	0.141161	7.46589	0.00554547	0.0522241	other		Tc2n	-2.10937	-0.498774	0.00171864	0.016188	dw		Smarca2	-0.208899	8.15063	0.00291735	0.0274789	other
Tpcn2	-1.38918	-0.681916	0.00555196	0.0522241	other		Pde6b	0.347572	5.73207	0.00172135	0.0161985	other		Arfgap1	-0.241555	4.54842	0.00292169	0.0274882	other
Ankrd66	0.466565	2.4107	0.00555207	0.0522241	other		Eif1	-0.202329	6.75412	0.00172201	0.0161985	other		Cep135	-0.20039	6.77284	0.0029218	0.0274882	other
Oxnad1	0.185379	4.67051	0.00555447	0.0522241	other		Prps2	-1.14651	0.260737	0.00172272	0.0161985	dw		Gm36936	-2.97559	-0.840118	0.00292338	0.0274882	dw
Fgfrl1	-0.932795	0.825025	0.00556023	0.0522241	other		Lrrc57	-0.237672	5.90376	0.00172412	0.0162024	other		Chrnd	-0.236279	5.07495	0.00293382	0.0275037	other
Flad1	0.209429	4.48199	0.00556044	0.0522241	other		Fpgs	0.197787	7.61283	0.00172607	0.0162114	other		Bcl2l2	0.730259	1.18207	0.0029345	0.0275037	other
Pik3ip1	-0.466448	3.37123	0.00557519	0.0522921	other		Szrd1	0.197654	4.91417	0.00173285	0.0162658	other		Zfp217	0.34245	6.33661	0.00293534	0.0275037	other
Dnajb11	0.254919	6.91268	0.00557522	0.0522921	other		Mea1	0.148133	7.43037	0.00173492	0.0162758	other		Gm25053	0.540964	1.64315	0.002936	0.0275037	other
Rpl36al	-0.354259	2.4589	0.00557727	0.0522921	other		Etf1	0.134506	7.41624	0.00173804	0.0162957	other		Fdxr	-0.643722	1.84906	0.00293631	0.0275037	other
Gm17575	0.32661	3.08321	0.0055875	0.052324	other		Rn7s2	1.09814	2.69411	0.00173966	0.0163016	up		Daam1	-0.212515	8.97689	0.00293789	0.0275037	other
Timm22	-1.07635	-0.0755329	0.00559016	0.052324	other		Mfap1b	-0.194616	6.04362	0.00174198	0.0163119	other		Ehd2	-2.17652	-1.07355	0.0029379	0.0275037	dw
Pex1	0.184185	6.28957	0.00559148	0.052324	other		Cars	0.229416	6.04049	0.00174275	0.0163119	other		Tyw1	-0.209062	7.9807	0.00294043	0.0275037	other
2610002M06Rik	-0.454766	3.83147	0.00559346	0.052324	other		Olfr206	-1.15833	1.06458	0.00174384	0.0163127	dw		Rrp1	-0.333751	4.67975	0.00294174	0.0275037	other
Gm26730	-2.38712	-1.61366	0.00559877	0.0523437	other		Cycs	-0.289328	4.84468	0.00174605	0.0163241	other		H2-M5	0.449096	2.11874	0.00294184	0.0275037	other
Cct4	-0.449288	5.36617	0.00561486	0.0524641	other		Cyld	-0.517101	3.70897	0.00174714	0.0163249	other		Cds2	0.355803	5.82283	0.00295026	0.0275667	other
Utp14b	0.422775	5.60906	0.00561931	0.0524757	other		Lin28b	0.227484	5.4409	0.0017507	0.0163488	other		Pa2g4	-0.199827	6.72387	0.00296568	0.027695	other
Ftsj3	0.292839	7.36467	0.00562854	0.0525292	other		Tmem268	-1.4808	0.799648	0.00175472	0.0163771	dw		Derl3	0.219973	5.80537	0.00297201	0.0277382	other
Ep300	-0.175917	7.81574	0.00563145	0.0525292	other		4933437G19Rik	-1.13906	0.224161	0.00175945	0.0164119	dw		Lap3	-0.340175	3.19984	0.00298924	0.0278831	other
Taf1a	0.183842	8.19977	0.00563516	0.0525339	other		Poli	0.264126	4.56546	0.00176193	0.0164256	other		Prkaa2	0.679943	4.70671	0.00299152	0.0278885	other
Ncoa4	0.14603	6.86329	0.00564955	0.0526379	other		Gm6367	0.315091	5.39316	0.00176818	0.0164744	other		Trpc6	-1.64186	-0.859139	0.00300168	0.0279672	dw
4933432K03Rik	-0.385764	2.92811	0.00565837	0.0526902	other		Manea	-0.908874	2.92399	0.00178717	0.0166419	other		Mtmr14	0.135714	9.68015	0.00300881	0.0280178	other
Gm26651	-1.39137	0.15257	0.00567771	0.0528402	other		Gm42553	0.252643	5.31933	0.0017912	0.01667	other		Zp1	0.199677	8.78705	0.00301082	0.0280204	other
Eif3h	0.194989	5.93178	0.00568139	0.0528443	other		Gm3106	-1.31017	0.901705	0.00179306	0.0166701	dw		Cwc27	-0.286039	4.86199	0.00301644	0.0280353	other
Gm21378	1.28533	-1.12722	0.00570954	0.053076	other		Gpat2	-1.06203	1.93819	0.001794	0.0166701	dw		Dek	-0.217598	7.53228	0.00301666	0.0280353	other
Mmd	-0.681343	1.43266	0.00573176	0.0532523	other		Ugt8a	-0.572461	4.01292	0.00179427	0.0166701	other		9430020K01Rik	0.844979	2.61258	0.00301755	0.0280353	other
Rps17	-0.200869	6.02469	0.00574745	0.0533678	other		Commd8	-0.610333	3.57571	0.0017988	0.0166949	other		Srpk2	-0.180672	7.94822	0.00302274	0.0280675	other
B230219D22Rik	-0.576007	3.76896	0.00575238	0.0533747	other		Khdc3	-0.495512	5.28207	0.00179898	0.0166949	other		Kmt2e	-0.357252	4.5025	0.00303072	0.0281257	other
Eed	0.179919	7.70521	0.00575472	0.0533747	other		Tcp1	-0.156111	7.70426	0.001802	0.0167135	other		Vti1a	-0.249568	5.56505	0.00304145	0.0282093	other
Klf15	-1.86499	-1.26757	0.0057734	0.0535176	other		Oprk1	-1.48466	-0.336627	0.00181099	0.0167873	dw		Tm7sf3	0.127043	7.60001	0.00304517	0.0282128	other
Sec24d	-0.407932	4.68401	0.00580496	0.0537797	other		Bcl2l13	0.225824	7.0709	0.00181632	0.0168272	other		Rpgrip1l	-0.183863	6.70956	0.00304644	0.0282128	other
Spata1	-0.570959	1.68118	0.0058135	0.0537986	other		Gys1	0.182945	6.74136	0.00181817	0.0168348	other		Zfp51	0.204235	5.60422	0.00304701	0.0282128	other
Fbxl2	-0.163926	5.12286	0.00581808	0.0537986	other		Ube4b	0.219913	8.79005	0.00182313	0.0168712	other		Zfp69	-0.576071	3.20666	0.00305039	0.0282282	other
Gm12023	-1.13414	-0.56294	0.00582018	0.0537986	other		Ier2	-1.1798	0.662263	0.00182601	0.0168811	dw		Col4a3	0.420663	4.4773	0.00305533	0.0282579	other
Ist1	-0.357814	4.62434	0.0058244	0.0537986	other		Polr2h	-0.672132	1.45743	0.00182626	0.0168811	other		AC107662.1	0.691498	4.1089	0.00305997	0.028262	other
Rhno1	0.23141	5.57697	0.00582828	0.0537986	other		Edem2	0.146004	6.02325	0.0018279	0.0168818	other		Dnajc7	-0.235969	7.14087	0.00306036	0.028262	other
Fpgs	0.174406	7.61283	0.00583129	0.0537986	other		Ptgfrn	-0.706139	5.23721	0.00182923	0.0168818	other		Pak1ip1	-0.234895	8.11199	0.00306096	0.028262	other
Txn2	0.159857	6.61808	0.0058313	0.0537986	other		Gm18757	-0.516222	3.18218	0.00182944	0.0168818	other		Cd8a	-1.804	-1.18582	0.00306836	0.0282875	dw
Usp5	0.163932	6.09833	0.00583712	0.0537986	other		B4galt5	0.198191	6.59462	0.00183644	0.016936	other		Gck	-1.9304	0.223541	0.00306879	0.0282875	dw
Haus7	0.589892	4.81758	0.0058386	0.0537986	other		Cited2	0.235161	7.60943	0.00183738	0.016936	other		Mpst	-0.362472	3.31047	0.00307153	0.0282875	other
A730082K24Rik	0.171337	7.44364	0.00584417	0.0537986	other		Msh2	0.193629	6.65254	0.00184736	0.0170184	other		Cpne3	0.405307	4.87985	0.00307208	0.0282875	other
Gm43574	-0.740535	4.02897	0.00584624	0.0537986	other		Rbpsuh-rs3	-0.759245	0.730424	0.00185135	0.0170424	other		Gm8396	-0.896162	0.38219	0.00307236	0.0282875	other
Rps25	-0.215948	4.40875	0.00584646	0.0537986	other		Olfr1167	-0.968517	0.0301438	0.00185205	0.0170424	other		Tax1bp1	-0.186798	8.76515	0.00307504	0.0282962	other
Ddx55	0.272631	4.89997	0.00585165	0.0538161	other		Mrps36	-0.258799	5.031	0.00185922	0.0170987	other		Zfp809	-0.493324	2.65784	0.00307838	0.0283031	other
Gjc1	-1.08756	0.0865583	0.00585636	0.0538292	other		Rimklb	0.16865	6.49205	0.00186517	0.0171439	other		Nbeal1	0.27261	6.63838	0.00307924	0.0283031	other
Dcaf7	0.149721	8.28525	0.00587115	0.0539348	other		Plekhf2	-1.08624	2.70247	0.00186746	0.0171553	dw		Csnk1g2	-0.216953	6.29854	0.00308376	0.0283287	other
Rpl39l	-0.377934	3.77544	0.00587857	0.0539727	other		Isca2	-0.998879	0.253865	0.00187246	0.0171915	other		Snap23	-0.251885	5.19181	0.00308665	0.0283393	other
Rcan3	0.133775	7.23755	0.00588699	0.0540197	other		Clec12a	0.283757	5.23218	0.00187538	0.0172081	other		Arl4a	0.169532	6.80474	0.00309271	0.0283764	other
Zfp948	-0.917522	0.937836	0.00590647	0.054168	other		Ddx49	0.229189	4.76891	0.00187637	0.0172081	other		Trip12	-0.164669	10.9613	0.00309416	0.0283764	other
A130051J06Rik	0.268487	4.87768	0.00593183	0.0543701	other		Ift27	-0.64389	1.72026	0.00187899	0.0172225	other		Rictor	0.13557	8.27719	0.00309914	0.0283935	other
Gys1	0.16158	6.74136	0.00594489	0.0544593	other		Lzts3	-1.62988	1.03594	0.00188629	0.0172798	dw		Gm43949	0.383306	3.01575	0.00309949	0.0283935	other
Sugct	0.508674	1.50027	0.00596172	0.054569	other		Gm5514	-0.43796	2.89401	0.00189425	0.0173429	other		Chadl	0.4228	3.24577	0.00310473	0.0284255	other
Vps53	0.197858	5.38924	0.00596354	0.054569	other		Tmem167	-0.436712	3.35982	0.00189675	0.0173561	other		Stra6	-0.778372	0.930772	0.00311299	0.0284852	other
Ino80d	0.153009	8.19058	0.00597556	0.0546485	other		Triap1	-0.251306	4.12899	0.00190169	0.0173915	other		Tpgs1	0.436657	2.61703	0.00312179	0.0285384	other
Cd69	-0.597672	3.05939	0.00598556	0.0547094	other		Hs2st1	0.167282	7.62898	0.00190425	0.0174053	other		Rpl6	-0.194588	5.32602	0.00312228	0.0285384	other
Zfp248	-0.479312	3.34473	0.00601906	0.0549814	other		Arhgef33	-0.692584	1.17095	0.00191784	0.0175197	other		Pusl1	0.397764	3.12308	0.00313049	0.0285974	other
Kdm5b	-0.591374	2.74627	0.00602205	0.0549814	other		Cldnd1	0.205941	5.52111	0.00192453	0.017564	other		Rnf11	0.919283	3.39877	0.00314192	0.0286858	other
Pja1	0.197673	6.93768	0.0060333	0.0550239	other		Eif4e3	-0.155987	7.78581	0.00192488	0.017564	other		Odc1	-0.177508	6.73121	0.00314508	0.0286986	other
Fam96a	-0.352057	2.54354	0.00603343	0.0550239	other		Pdzk1	0.255834	6.31527	0.00192591	0.017564	other		Meaf6	-0.271229	5.51793	0.0031485	0.0287139	other
Fzd7	0.3625	5.00252	0.00604789	0.0551251	other		Gcsh	-0.865814	0.842575	0.00193362	0.017607	other		Gm3470	-0.76299	1.04106	0.00315346	0.028743	other
Megf9	-0.390612	5.20706	0.00605569	0.0551655	other		Rpl7	-0.245881	5.91397	0.00193519	0.017607	other		Col6a3	-0.331935	5.75677	0.00316297	0.0288137	other
Creld1	-1.17658	0.1865	0.0060592	0.0551667	other		Diras2	0.181643	7.19285	0.00193538	0.017607	other		Specc1l	-0.181012	8.92059	0.00316576	0.028823	other
Cpm	-0.329485	4.22359	0.00606424	0.0551819	other		Cox16	-0.492941	2.26842	0.00193647	0.017607	other		4930563H07Rik	0.795242	-0.297361	0.00317267	0.0288699	other
Eml4	0.165865	7.69949	0.0060815	0.0552806	other		Prpf3	0.242556	6.53788	0.00193657	0.017607	other		Gm5511	-1.0112	0.0571442	0.00317554	0.0288799	dw
1810010H24Rik	0.440843	2.34189	0.00608185	0.0552806	other		Map2	-0.282131	5.42673	0.00193708	0.017607	other		Cald1	-2.03142	0.803745	0.00318578	0.0289325	dw
Olfr1167	-0.913536	0.0301438	0.00608536	0.0552819	other		Zfp953	-1.10365	2.22781	0.00194086	0.0176209	dw		Psma4	-0.233942	6.16507	0.00318611	0.0289325	other
Lamb1	0.20488	11.0777	0.00609447	0.0553339	other		Fam46b	0.193199	8.45312	0.00194136	0.0176209	other		Bbip1	0.237379	4.20773	0.00318663	0.0289325	other
Pkig	0.230842	4.95491	0.00609996	0.0553447	other		Stmn1	0.31796	4.28523	0.00194184	0.0176209	other		Hist1h4i	0.508054	3.44251	0.00319003	0.0289473	other
2410141K09Rik	-0.362415	3.60584	0.00610243	0.0553447	other		Gm13136	-0.832334	0.268371	0.00194929	0.0176787	other		Gsdmc3	-0.411315	2.92381	0.00319287	0.028957	other
Tmem183a	0.151019	6.3381	0.00610626	0.0553488	other		Slc25a35	-0.314851	5.05912	0.00195616	0.0177312	other		Baz1b	-0.206124	9.00334	0.00319702	0.0289786	other
Smagp	0.184603	7.72036	0.00612114	0.0554529	other		Rpl36al	-0.3908	2.4589	0.00196271	0.0177807	other		Gm5763	-0.741529	1.10391	0.00319974	0.0289872	other
Patl2	-0.504326	5.64673	0.00613143	0.0555008	other		Dazap1	0.270133	5.09811	0.00196793	0.0178181	other		Rbmxl2	0.490104	3.27676	0.00320176	0.0289895	other
Timm17b	0.268413	3.49228	0.00613321	0.0555008	other		Gsr	-0.66517	2.41037	0.00197618	0.0178829	other		6430710C18Rik	-0.365972	4.94869	0.00320598	0.0289986	other
Kcnk2	-1.17478	-0.472665	0.00615455	0.0556632	other		Xpc	-0.262743	5.90766	0.00198862	0.0179793	other		Timp1	-4.31955	-1.86167	0.00320843	0.0289986	dw
Arpc1a	-0.368852	3.45004	0.00616864	0.0557264	other		Zdhhc17	0.354839	4.1737	0.00198903	0.0179793	other		Zp2	0.274124	10.1267	0.00320877	0.0289986	other
Nemp2	-0.369626	2.74463	0.00616986	0.0557264	other		Igfbp5	-1.20773	4.10225	0.00199744	0.0180453	dw		Cdc42bpb	-0.249511	9.36841	0.00320985	0.0289986	other
Baz2b	0.189295	8.01888	0.00617176	0.0557264	other		Sumf1	0.206339	5.20447	0.00200417	0.0180962	other		Gm13241	-1.00906	0.993276	0.00322837	0.0291498	dw
Cux1	0.189203	6.86854	0.00619447	0.0559005	other		Slc6a6	0.244477	7.30539	0.00200625	0.018105	other		Gm13391	0.559245	3.15061	0.00323297	0.0291752	other
Med11	0.243853	4.40324	0.00620857	0.0559969	other		BC005561	-0.418501	3.94333	0.00200741	0.0181054	other		Osbp	0.359463	6.86728	0.00324721	0.0292876	other
Chd3	0.299173	4.65114	0.00626904	0.0565111	other		Cog2	-1.4485	1.56073	0.002013	0.018141	dw		Clstn1	-0.353518	5.29698	0.00325438	0.0293107	other
Cpne2	1.68978	-1.36463	0.00627666	0.0565487	other		Ash2l	0.211403	6.03835	0.00201357	0.018141	other		Tldc1	0.454532	4.56844	0.00325497	0.0293107	other
Ctage5	0.182757	8.57844	0.00628364	0.0565804	other		Actb	-0.262393	6.62867	0.00201558	0.0181491	other		Actn4	-0.252268	7.60858	0.00325559	0.0293107	other
Lmbrd2	-0.197331	5.09937	0.00629505	0.056642	other		Ctdnep1	0.342101	3.37777	0.00201962	0.0181755	other		Rft1	0.345124	3.82929	0.00325695	0.0293107	other
Nat8f2	-0.361736	4.83724	0.00630294	0.056642	other		Gm20826	1.35737	-0.38344	0.00202334	0.0181989	up		Gm24514	-1.12824	0.218781	0.00326619	0.0293777	dw
Sestd1	0.195038	7.17375	0.00630347	0.056642	other		Eif4a3	0.217094	7.12406	0.00202532	0.0182067	other		Usp22	0.370077	5.16288	0.00327113	0.029406	other
Arv1	-0.630081	1.61156	0.00630433	0.056642	other		Psen1	0.202382	8.22986	0.0020313	0.0182504	other		Iqcb1	-0.246489	5.22235	0.00327854	0.0294565	other
Bmp2	-2.83996	-1.57368	0.00631551	0.0567114	other		Igkv1-117	-1.79321	-1.02096	0.00203442	0.0182685	dw		Dusp1	0.242559	6.12538	0.00328349	0.0294848	other
Gm9625	0.633919	1.10442	0.0063197	0.0567178	other		Zfp985	-0.749306	1.30564	0.00203956	0.0182865	other		Elmod2	0.139298	9.14675	0.00328578	0.0294891	other
Khdc1a	-0.22288	6.78035	0.00633992	0.0568648	other		Slc35e4	-0.315778	5.00386	0.00203987	0.0182865	other		Peak1	-0.241268	9.73887	0.00329071	0.0295129	other
6330403L08Rik	-1.62672	-0.933636	0.00634303	0.0568648	other		Usp39	0.204598	6.78518	0.00204078	0.0182865	other		Mob4	0.259074	5.58126	0.00329571	0.0295129	other
Scfd1	0.124372	6.37689	0.00634698	0.0568691	other		Ptms	-0.639003	3.85512	0.0020409	0.0182865	other		Gm11470	-0.940548	0.126068	0.00329606	0.0295129	other
Rps29	-0.291309	4.25774	0.00635463	0.0569065	other		Urb2	-0.776018	3.33966	0.00204395	0.0183038	other		Fam117a	0.288683	6.17371	0.00329739	0.0295129	other
Olfr1197	-0.785001	1.29085	0.00636148	0.0569226	other		Vwc2l	-0.777576	1.17549	0.00205398	0.0183836	other		Cfl2	0.181203	6.14475	0.0033	0.0295129	other
1700052K11Rik	-1.38597	-0.834639	0.0063638	0.0569226	other		Impdh2	-0.953511	2.40255	0.00206332	0.018457	other		Tgfbr1	0.485125	5.39807	0.00330204	0.0295129	other
Slc35e4	-0.278842	5.00386	0.00636687	0.0569226	other		Champ1	0.152019	8.49373	0.00206722	0.0184819	other		Hist1h3d	-1.43995	-0.581665	0.00330209	0.0295129	dw
A130010J15Rik	-0.957748	1.76829	0.0063921	0.057117	other		Ncor2	0.28798	5.32525	0.00207045	0.0185006	other		Ppp1r14c	0.687386	1.42886	0.00330286	0.0295129	other
Gm7180	-0.970765	-0.213859	0.0064163	0.0572853	other		Ahr	-0.221694	6.33218	0.00207759	0.0185543	other		Armcx2	-1.9159	-1.02381	0.00330657	0.0295241	dw
Gm904	-0.380845	2.34512	0.00641795	0.0572853	other		Tbx3	0.394989	3.58044	0.00209007	0.0186495	other		Marveld1	-2.97618	-1.47974	0.00330772	0.0295241	dw
Ccdc117	0.150639	9.34017	0.00642272	0.0572967	other		Pja2	-0.238512	5.09242	0.00209185	0.0186495	other		Mgea5	0.311741	6.78508	0.00331494	0.0295724	other
Appbp2	-0.181367	6.52651	0.00643561	0.0573804	other		2023-09-10	-0.706539	1.29795	0.00209253	0.0186495	other		Gzf1	0.165903	7.3056	0.00332364	0.0296338	other
Krit1	-0.346604	4.05273	0.00646003	0.0575553	other		Nutf2	-0.372755	3.19879	0.00209394	0.0186495	other		Skiv2l	0.47778	4.44297	0.00332919	0.0296672	other
Spidr	0.226931	6.31346	0.00646226	0.0575553	other		Gm5862	2.76085	-1.56408	0.00209395	0.0186495	up		Gm12669	-0.818456	0.850117	0.00333283	0.0296834	other
Mpp6	0.157418	5.92242	0.00647036	0.0575799	other		Tpi1	0.270903	4.80043	0.00210128	0.0187046	other		Rrp1b	-0.221066	6.55263	0.00333702	0.0297045	other
Ap2a2	-0.285675	3.899	0.00648164	0.0575799	other		Ralgapa1	0.287183	4.49038	0.00210371	0.0187074	other		Hspg2	-1.87028	1.47847	0.00334382	0.0297411	dw
Habp4	0.293143	3.50699	0.00648186	0.0575799	other		Dad1	-0.194928	5.61546	0.00210388	0.0187074	other		Ddx46	-0.233004	8.1656	0.00334536	0.0297411	other
Pcx	-0.34746	3.92296	0.00648282	0.0575799	other		Tbp	0.157252	7.10108	0.00210916	0.0187442	other		Atp5sl	0.245986	4.46354	0.00334902	0.0297411	other
Prr5l	0.148486	6.4489	0.00648558	0.0575799	other		Ppp1r14b	0.398601	4.08998	0.00212067	0.0188293	other		Cdkl4	0.673177	2.56996	0.00334936	0.0297411	other
Foxo3	0.203477	9.85425	0.00648614	0.0575799	other		Gmnn	0.233227	5.63231	0.00212105	0.0188293	other		Hps1	0.551766	3.41787	0.00335021	0.0297411	other
Ctnna1	0.225384	8.11157	0.00649136	0.057595	other		Txndc2	0.180764	7.37519	0.0021395	0.0189828	other		Mrps33	-0.246605	5.08735	0.00335719	0.0297868	other
9130230N09Rik	-0.419134	2.88595	0.00649683	0.0576016	other		Tank	-0.303841	5.72236	0.00214136	0.018989	other		Far1	0.1678	6.21978	0.00335931	0.0297895	other
Zfx	-1.42776	2.8737	0.00649915	0.0576016	other		Wnt9a	-2.4502	1.081	0.00214803	0.0190378	dw		Pdgfra	-0.97497	1.00892	0.00337041	0.0298718	other
Gm38393	-1.37816	0.806129	0.00650925	0.0576599	other		Zfp81	-0.463858	4.15707	0.00214927	0.0190384	other		Ccm2	-0.316329	3.95982	0.00337425	0.0298896	other
Slc25a10	-0.892158	0.512633	0.00651626	0.0576778	other		Mef2a	-1.06017	3.7708	0.00215177	0.0190384	dw		Dedd	-0.211417	5.57247	0.0033847	0.029966	other
Rabif	-0.215347	4.8393	0.00651832	0.0576778	other		Unc5c	0.169057	8.69794	0.0021524	0.0190384	other		Gm11543	-0.533194	2.1035	0.00340459	0.0301203	other
Olfr819	-0.865999	0.583438	0.0065326	0.0577295	other		Tsen2	-0.666516	1.37269	0.00215275	0.0190384	other		Col5a1	-2.77822	-0.681965	0.00340582	0.0301203	dw
Washc5	-0.159906	6.29404	0.00653433	0.0577295	other		Tbc1d14	0.197755	9.9596	0.00215566	0.0190539	other		Nubp2	0.257061	5.25575	0.00341363	0.0301731	other
Gm17477	-4.19796	-1.92566	0.00654151	0.0577295	other		Tpgs2	-0.16268	7.85302	0.00217137	0.019177	other		Otof	-2.09804	-0.333797	0.00341662	0.0301832	dw
Sf1	0.29933	7.57998	0.00654455	0.0577295	other		Snord34	1.08658	-0.1919	0.00217228	0.019177	up		Gm11884	-0.675918	1.48108	0.00342424	0.0302307	other
Pde7a	-1.13758	0.630787	0.00654471	0.0577295	other		Cnep1r1	-0.276639	4.07309	0.00217336	0.019177	other		Dgcr2	0.197673	4.80075	0.00342751	0.0302307	other
Zcchc8	0.229988	8.98961	0.00654831	0.0577295	other		Upf1	0.215596	9.66284	0.00217428	0.019177	other		C130026I21Rik	0.594325	4.2439	0.00342754	0.0302307	other
Tial1	0.172882	5.128	0.00654886	0.0577295	other		Crcp	-0.352286	3.61418	0.00217665	0.0191876	other		Rbm47	0.316979	4.57173	0.00345734	0.0304771	other
Syna	-1.36988	1.83769	0.0065678	0.0578345	other		Mterf3	-0.591728	3.07801	0.00218027	0.0192091	other		Stmn1	-0.310752	4.28523	0.00346208	0.0305025	other
Gm45836	1.15905	1.10863	0.00656784	0.0578345	other		Eif2ak4	0.199392	7.23732	0.00218328	0.019225	other		Pmp22	-1.76956	-1.14488	0.00346694	0.0305288	dw
Diras2	0.159769	7.19285	0.00657914	0.0579026	other		Ccdc114	0.330553	4.39589	0.00218442	0.019225	other		Lars2	0.447719	7.34568	0.00347081	0.0305387	other
Papss1	0.167585	6.67778	0.00658353	0.0579026	other		1810010H24Rik	0.485965	2.34189	0.00218977	0.0192617	other		Ykt6	0.301973	4.02028	0.00347179	0.0305387	other
Edem1	0.171613	6.45016	0.00659136	0.0579026	other		Eef2k	0.241824	9.12556	0.00219275	0.0192775	other		Sh3bgrl	-0.836584	2.84827	0.00348547	0.0306425	other
Klhl21	-1.23466	3.65635	0.00659622	0.0579026	other		Sh2d4b	-0.560145	3.89159	0.00220065	0.0193367	other		Gm35315	0.349152	4.36345	0.00349078	0.0306728	other
Hyls1	0.226758	6.51892	0.00661372	0.0579026	other		Tamm41	0.294257	4.38163	0.00221618	0.0194626	other		Serpinb8	-0.679504	2.41895	0.003494	0.0306845	other
Mical3	0.245162	6.4629	0.00661523	0.0579026	other		Sun1	0.153979	6.97194	0.00222073	0.0194922	other		Ptcd3	-0.171664	5.29658	0.0034989	0.0307031	other
Gm22486	-1.21555	-0.235546	0.00661702	0.0579026	other		Trap1	0.150326	6.41309	0.00223044	0.0195669	other		Med15	-0.22912	8.19199	0.00349986	0.0307031	other
Cdh20	-0.583224	3.0238	0.00661754	0.0579026	other		Srpk2	0.182642	7.94822	0.0022366	0.0196104	other		Mknk1	-0.216974	6.56341	0.00350683	0.0307453	other
Snai1	-0.761536	3.86802	0.00661828	0.0579026	other		Sacs	-0.407092	5.28827	0.00224285	0.0196401	other		Evc2	-1.38334	0.647242	0.00350843	0.0307453	dw
Clstn2	1.00893	0.286701	0.00661861	0.0579026	other		Tcaim	0.177556	6.68612	0.00224402	0.0196401	other		Apbb1	-0.226219	5.21216	0.00351302	0.030769	other
Slc25a26	-0.302686	4.65176	0.00661905	0.0579026	other		Zfand6	-0.181638	6.48742	0.00224619	0.0196401	other		Irf8	-0.547505	4.06861	0.00351662	0.030784	other
Zfp318	0.157578	7.18219	0.00662029	0.0579026	other		Gabrg3	-0.958768	0.277771	0.0022463	0.0196401	other		1810058I24Rik	0.290799	4.38998	0.00352156	0.0308109	other
Rasef	-1.21414	0.148007	0.00662159	0.0579026	other		Ppp1r3c	-2.12432	-1.34483	0.00224752	0.0196401	dw		Plekhg2	-0.270059	3.94151	0.00353018	0.0308452	other
Gm45640	1.34203	-0.897031	0.00667476	0.0583364	other		Bach2	0.245404	6.2711	0.00224769	0.0196401	other		AC131743.7	-2.62046	-1.36513	0.00353267	0.0308452	dw
Kansl3	0.18666	6.0075	0.00668052	0.0583371	other		Fbxw8	-0.268386	6.0023	0.00224885	0.0196401	other		Rcn1	-1.3812	-0.223534	0.00353345	0.0308452	dw
Cnst	0.255136	8.87944	0.00668197	0.0583371	other		Sgsm3	0.172437	7.21317	0.00224987	0.0196401	other		Sp140	0.711419	2.87867	0.00353393	0.0308452	other
Ppm1d	0.202958	5.40843	0.0066902	0.0583778	other		Aar2	-1.10024	1.53361	0.00225079	0.0196401	dw		Slc25a35	0.284831	5.05912	0.00353656	0.0308452	other
Zfp120	-0.233952	5.87466	0.00669944	0.0584273	other		Trmt112-ps2	-1.3794	-0.839094	0.00225844	0.0196963	dw		Clec12a	0.265397	5.23218	0.0035368	0.0308452	other
Gm5702	-0.613964	2.51835	0.00671666	0.0585183	other		Sall3	-2.09293	-0.770513	0.00226843	0.0197729	dw		Zfp729a	0.772275	2.00274	0.00354227	0.0308764	other
Capn15	-0.738192	2.4907	0.00671703	0.0585183	other		Patl2	-0.562503	5.64673	0.00227002	0.0197763	other		Dnajc16	0.357875	4.41779	0.00355564	0.0309765	other
Ubr7	0.140981	6.01768	0.00672684	0.0585726	other		Zfp532	0.236272	7.0782	0.00227472	0.019795	other		Nono	-0.218374	8.15443	0.00355968	0.0309878	other
Gm10069	-0.824878	0.650159	0.00673247	0.0585904	other		Snapc5	-0.22694	4.48543	0.00227536	0.019795	other		Sptan1	-0.149274	9.25038	0.00356073	0.0309878	other
Larp4	0.202775	7.7694	0.00674363	0.0586564	other		Extl3	0.152522	7.3916	0.0022758	0.019795	other		Ccdc130	-0.229679	6.88922	0.0035693	0.0310431	other
Rbm22	0.180156	7.37954	0.00676568	0.0587973	other		Pabpn1	0.364794	4.14014	0.00227994	0.0198204	other		Polm	0.172923	6.4149	0.00357088	0.0310431	other
Phf5a	0.169804	5.85524	0.00676702	0.0587973	other		Lgals1	-1.8663	-0.314047	0.00228572	0.0198601	dw		Spdl1	-0.236301	7.87146	0.00358643	0.0311618	other
Trim75	0.154393	9.43113	0.00677422	0.0588285	other		Rpl14	0.213734	5.96122	0.00229895	0.0199645	other		Smco2	-0.61012	1.64672	0.00358979	0.0311744	other
Exo1	0.129308	7.64158	0.00679946	0.0589815	other		Ednrb	-0.62462	3.08046	0.00231007	0.0200504	other		Gm6828	-1.45957	-0.682105	0.00360715	0.0313023	dw
Ptprd	-0.766163	3.50086	0.00679995	0.0589815	other		Fbn1	0.767881	1.13634	0.00231169	0.0200539	other		Ier5l	0.296256	7.13963	0.00360835	0.0313023	other
Pus7l	0.552767	1.62166	0.00680264	0.0589815	other		Tert	-0.171411	6.42629	0.00231657	0.0200855	other		Gm11408	-0.410263	6.29253	0.00362192	0.0313844	other
Ext2	0.182758	5.73312	0.00682176	0.0590936	other		Tpmt	0.207188	5.39556	0.0023235	0.020135	other		Cib1	0.250038	3.98667	0.00362326	0.0313844	other
Dnhd1	-0.619658	1.33433	0.0068228	0.0590936	other		Rnf2	0.148129	7.89844	0.00233477	0.0202219	other		Mybl1	0.158524	6.6991	0.00362356	0.0313844	other
Gpld1	0.325686	3.33555	0.00682958	0.059121	other		Emg1	0.243685	6.11212	0.00234454	0.0202958	other		Spata13	-0.531978	3.78795	0.00362797	0.0314054	other
Zfp809	-0.463072	2.65784	0.00683906	0.0591514	other		Tex12	-0.447976	3.96631	0.00234758	0.0203113	other		Hcn1	-3.99407	-1.32558	0.00362983	0.0314054	dw
Gm17251	-0.509538	1.59986	0.00684041	0.0591514	other		Htra4	0.193315	4.94931	0.00235286	0.0203447	other		F8a	0.286362	4.75132	0.00363248	0.031409	other
A430108G06Rik	-1.30553	-0.298305	0.00684394	0.0591514	other		Hid1	-0.489571	4.74173	0.00235392	0.0203447	other		Fbxo40	0.230207	6.77677	0.00363541	0.031409	other
Gm10521	-2.79893	-1.54588	0.0068503	0.0591554	other		Naa38	0.2471	4.05755	0.00235541	0.0203468	other		Lyar	-0.244011	7.00632	0.00363601	0.031409	other
Dok5	1.11429	-0.742856	0.00685163	0.0591554	other		Cactin	0.338397	7.1475	0.00235891	0.0203663	other		B3galnt1	0.475098	4.80544	0.00364211	0.0314451	other
Cldn4	-0.394766	4.36935	0.0068588	0.0591861	other		Snord17	-1.07309	3.44021	0.00236741	0.0204289	dw		Uqcrfs1	0.240418	5.02326	0.00364802	0.031459	other
Npas2	0.22837	6.51136	0.00687459	0.0592642	other		Pola2	0.224439	5.6573	0.00237261	0.020463	other		Flrt3	-0.744806	1.37919	0.00364845	0.031459	other
Hnrnpd	0.247358	7.1972	0.00687592	0.0592642	other		Hmgcr	0.196479	7.30235	0.00237642	0.020485	other		Ppp3cb	0.314117	4.65063	0.00364953	0.031459	other
Tmem9	-0.251321	4.09028	0.00687871	0.0592642	other		Trafd1	0.243251	6.5547	0.00238004	0.0205054	other		Exoc7	0.416363	4.38027	0.00365169	0.031459	other
H2-T-ps	-0.39809	2.50307	0.00689018	0.0593317	other		Pnpla8	0.187586	6.63752	0.00238148	0.020507	other		Ttc32	0.671616	1.49164	0.00365333	0.031459	other
Arf4	-0.589708	3.1372	0.00689388	0.0593324	other		Eloa	-0.670455	5.5793	0.00238489	0.0205256	other		Btn2a2	-0.553486	1.49148	0.0036716	0.0315997	other
Ptgds	-0.973893	0.350251	0.00690075	0.0593523	other		Ihh	-1.62618	-0.833063	0.00238668	0.0205303	dw		Vwa5a	-1.49764	0.718025	0.00367669	0.0316269	dw
Nin	0.184631	10.026	0.00690665	0.0593523	other		AC101677.2	-0.351972	4.17086	0.00239216	0.0205602	other		Gm38381	-3.60398	-1.04257	0.00368795	0.0317071	dw
Kif26b	-0.620033	4.08583	0.00690754	0.0593523	other		Asah2	-0.389403	4.18761	0.00239268	0.0205602	other		Gm38227	0.385353	2.94809	0.00370415	0.0318296	other
Fam213a	0.39725	3.71588	0.00691071	0.0593523	other		Gm45752	-0.297098	4.21201	0.00239943	0.0206074	other		Jkamp	0.317857	4.4576	0.00370941	0.031844	other
Slc27a6	1.05629	1.07827	0.00691748	0.0593793	other		Zfp934	-0.661144	0.951015	0.00241165	0.0207015	other		Sap18	-0.244176	6.33908	0.00371068	0.031844	other
Ctdp1	0.187316	5.61284	0.0069232	0.0593972	other		BB019430	-1.72854	-0.988749	0.00242003	0.0207459	dw		Edem3	0.34938	5.78547	0.00371166	0.031844	other
Cntn1	0.405684	5.30008	0.00692961	0.059421	other		3110099E03Rik	0.598235	1.2547	0.00242082	0.0207459	other		Fh1	-0.192451	6.12701	0.00372108	0.0319081	other
Tmem115	-0.907023	1.22407	0.00696126	0.0596328	other		Mrpl55	0.256205	4.72132	0.00242094	0.0207459	other		Plekha5	-0.283265	6.5566	0.00372568	0.0319307	other
Hmg20a	0.217398	7.40089	0.00696478	0.0596328	other		Frmd5	0.321351	5.12053	0.00242189	0.0207459	other		Ptpn23	-0.172783	7.10221	0.00373091	0.0319587	other
Foxn4	1.05933	0.056172	0.00696524	0.0596328	other		Gm38128	-1.7673	-1.22468	0.00242825	0.0207875	dw		Nvl	-0.161276	5.77473	0.00373285	0.0319587	other
Sgpp2	0.693567	1.73903	0.00700328	0.0599272	other		Mcm4	0.172501	8.13044	0.00242929	0.0207875	other		Mrpl55	0.244565	4.72132	0.00374872	0.0320779	other
Trmt10b	0.189479	5.67566	0.00701823	0.0600073	other		Fam104a	0.202309	6.63085	0.00243503	0.0208257	other		Med12	-0.205374	6.6074	0.00375257	0.032094	other
Ldlrad4	0.201306	5.46725	0.00701998	0.0600073	other		9130011E15Rik	0.183031	6.1605	0.00243989	0.0208563	other		Zranb2	-0.183024	5.80692	0.0037726	0.0322484	other
Zfand4	-0.762099	0.714768	0.00705169	0.0602391	other		Cenpj	0.211312	7.81818	0.00244274	0.0208698	other		Pias3	0.672361	2.16921	0.00378155	0.0322839	other
Srsf1	0.221967	6.41808	0.00705447	0.0602391	other		Prep	0.240242	7.60789	0.00244615	0.020888	other		Cbwd1	0.464962	2.85238	0.00378259	0.0322839	other
Polr1d	-0.1519	6.26209	0.00706409	0.0602898	other		Tgds	0.182777	6.83557	0.00244825	0.020895	other		Ddx60	-0.933228	3.70438	0.00378267	0.0322839	other
Tmod3	0.195126	5.63818	0.00709207	0.0604722	other		Gm26908	0.37213	2.64491	0.0024498	0.0208974	other		Rpl7l1	0.350351	4.49628	0.00378816	0.0323032	other
Wdr48	0.140756	6.88397	0.00709285	0.0604722	other		Esco1	0.211057	8.20354	0.00245309	0.0209145	other		Ppp1r15b	0.209306	6.88918	0.00378888	0.0323032	other
Camk2n1	1.28409	-0.868239	0.00709901	0.0604932	other		Gm28729	-1.15068	1.33843	0.00245639	0.0209317	dw		Cldn8	0.378739	4.9338	0.00379381	0.0323284	other
Trmt1	0.185186	4.79184	0.0071564	0.0609426	other		Rap2b	-0.34388	3.55134	0.00245894	0.0209426	other		Gm16464	-0.453168	2.35366	0.00379925	0.0323579	other
Gm11223	-0.599586	0.900338	0.00716257	0.0609426	other		Dpep3	-0.444023	3.14626	0.00246556	0.020988	other		Tmem110	0.682994	2.8519	0.00380604	0.0323989	other
Grsf1	0.130146	6.73614	0.00716293	0.0609426	other		Fam47e	-0.395336	3.32694	0.00247178	0.0210301	other		Atf7ip	-0.160281	8.69907	0.0038094	0.0323998	other
Tmed1	-2.07711	-1.32541	0.00716978	0.0609578	other		Nploc4	0.150911	7.84	0.00248234	0.021106	other		Trim12c	0.781278	2.75116	0.00381011	0.0323998	other
Gjc2	-1.04144	-0.430149	0.00717397	0.0609578	other		Cdkn2aipnl	0.181311	5.70176	0.00248399	0.021106	other		Gm5844	-0.546054	2.56669	0.00382044	0.0324708	other
Triap1	-0.22094	4.12899	0.00717588	0.0609578	other		Zfp26	-0.773478	2.95476	0.00248458	0.021106	other		Smoc1	-1.97955	-0.873624	0.00382311	0.0324766	dw
Ptgr1	0.401519	4.02938	0.00718637	0.0610067	other		Col22a1	-0.860572	3.37474	0.0024868	0.0211139	other		Adipor1	0.189531	5.80945	0.00383707	0.0325783	other
Fam234a	0.197455	5.44714	0.00718911	0.0610067	other		Gga3	0.156781	7.38936	0.00249243	0.0211507	other		E330034G19Rik	-0.251973	10.0177	0.00384955	0.0326673	other
Gm26611	-1.03051	-0.571663	0.00719967	0.0610647	other		Entpd5	0.230035	4.96652	0.00249487	0.0211605	other		Cwf19l2	-0.188948	7.13204	0.00386043	0.032719	other
Dph1	-1.06885	-0.298271	0.00720649	0.0610909	other		Sfrp4	-3.38922	-0.591352	0.0024992	0.0211863	dw		Btbd7	0.236803	5.41842	0.00386127	0.032719	other
Gm43268	-1.25323	-0.716104	0.00721362	0.0611196	other		BC031181	0.216417	5.37607	0.00250292	0.0212063	other		Gtf2h1	-0.25786	6.65364	0.00386164	0.032719	other
Wdfy4	-0.470587	3.83672	0.00722515	0.0611857	other		Entpd2	-0.826714	1.01481	0.00250416	0.0212063	other		Ncbp2	-0.169825	5.79982	0.00386381	0.0327204	other
Ppp2r5d	0.217147	6.78994	0.00723505	0.061229	other		C230085N15Rik	2.47789	-1.3844	0.0025073	0.0212219	up		Rnf145	0.257957	4.83825	0.00386802	0.0327391	other
Senp7	-0.255946	3.51534	0.00723775	0.061229	other		Edrf1	0.179798	9.21965	0.00250997	0.0212335	other		Snai1	0.740791	3.86802	0.00387457	0.0327722	other
4930429D17Rik	0.339975	2.56764	0.00724341	0.0612452	other		Polrmt	0.399655	5.03326	0.00251391	0.0212559	other		Zbtb26	0.518555	3.08583	0.00387747	0.0327722	other
Armc12	-0.482696	1.473	0.00724743	0.0612475	other		St6galnac2	-0.49445	1.87458	0.00251652	0.0212614	other		Otub2	0.168749	6.59342	0.00387806	0.0327722	other
Camsap3	0.165762	8.28003	0.00726992	0.0613915	other		Cdk17	0.166385	6.95756	0.00251716	0.0212614	other		B4galt5	0.184004	6.59462	0.00387994	0.0327722	other
Nup93	0.176017	7.37855	0.00727197	0.0613915	other		Rchy1	0.1881	6.92191	0.00252648	0.0213155	other		Ablim3	-0.513792	4.54327	0.0038829	0.0327802	other
Ddx6	-0.678625	6.41679	0.00727613	0.0613949	other		Amph	-1.21352	1.00702	0.00252654	0.0213155	dw		Hist1h4n	0.847937	1.25755	0.00389581	0.0328723	other
2300009A05Rik	-0.86674	-0.404852	0.00733	0.0618151	other		Gm8121	-0.627005	0.619603	0.00252748	0.0213155	other		Dhx57	-0.216492	6.8214	0.00391091	0.0329827	other
Gpr158	0.230615	4.73824	0.00733348	0.0618151	other		Max	0.180679	7.16611	0.00253287	0.0213499	other		Rbl1	-0.221631	6.46446	0.00391947	0.0330378	other
Nsmce1	0.212596	6.03376	0.00734161	0.0618308	other		Gm11560	-0.945636	0.96173	0.00253727	0.0213732	other		Eif2b2	-0.30756	4.80565	0.00392255	0.0330439	other
Slc38a2	-1.66785	0.596477	0.00734654	0.0618308	other		Gm29999	-0.485847	5.52483	0.00253824	0.0213732	other		Slc30a1	0.229719	6.54264	0.00392423	0.0330439	other
Etnppl	-2.14953	-0.229829	0.00734668	0.0618308	other		Nifk	0.178136	5.99675	0.00255661	0.0215168	other		Ube2b	0.196876	6.01924	0.00395252	0.033265	other
Tbl1xr1	0.153115	7.85506	0.00736145	0.0619232	other		Kif1a	-1.36531	0.287629	0.00255907	0.0215265	dw		Eif4ebp2	0.374535	4.74351	0.00395592	0.0332765	other
Ptrhd1	0.325049	2.30499	0.00737852	0.062035	other		Chfr	0.248725	5.87709	0.00256574	0.0215714	other		Tbx3os2	-0.450269	3.52663	0.00396757	0.0333574	other
Gm43813	-3.31828	-1.7678	0.00738662	0.062046	other		Ikbkg	-1.52804	2.37453	0.00259129	0.0217751	dw		Agpat4	-1.40406	-0.835099	0.00398832	0.0334976	dw
Cyp2b19	-1.13761	-0.708737	0.00738742	0.062046	other		Abtb2	-0.878548	3.74117	0.00259564	0.0218004	other		Zbtb1	0.368543	5.03785	0.00398835	0.0334976	other
Vps52	0.183925	5.12813	0.0073916	0.0620493	other		Fer	0.249438	5.23229	0.0026017	0.0218401	other		Isoc1	0.345981	2.67574	0.00399167	0.0335014	other
Fam69b	0.34841	3.87246	0.00741014	0.0621553	other		Ccdc58	0.274834	5.41763	0.00260385	0.0218469	other		Ackr3	0.459563	2.70444	0.0039929	0.0335014	other
Alox12	0.346005	3.00937	0.00741184	0.0621553	other		Rap1a	0.224613	5.58191	0.00261283	0.0219111	other		Kdm2b	-0.246464	9.43712	0.00400602	0.0335943	other
Pdzk1	0.222738	6.31527	0.00743643	0.0623297	other		Pdgfb	-0.53983	3.31324	0.00261586	0.0219246	other		Actn3	-0.274423	5.92648	0.00402217	0.0337125	other
AC164561.1	-1.01866	-0.378177	0.00746538	0.0625403	other		Cnot10	0.202595	6.30875	0.0026183	0.0219246	other		Dcst2	-0.494028	1.54121	0.00402726	0.0337379	other
Mrpl30	-0.253659	4.13622	0.00748108	0.06261	other		Cdk5	0.183136	5.30515	0.00261846	0.0219246	other		Cacna1d	0.385017	4.85781	0.00403633	0.0337965	other
H3f3b	0.18582	8.31891	0.00748137	0.06261	other		Fam220a	-0.150673	7.21192	0.00262126	0.0219368	other		Ranbp3	-0.252341	7.50668	0.00403843	0.0337968	other
Wdr47	0.234845	7.09544	0.00751069	0.0628233	other		C230062I16Rik	-0.852847	0.282362	0.00262264	0.0219372	other		Slc35d1	-1.66383	-0.796461	0.00404503	0.033825	dw
Msantd2	0.371072	3.11714	0.00751778	0.0628505	other		Qsox1	-0.247671	5.31866	0.00262585	0.0219528	other		Iqgap3	0.156396	7.32067	0.00404594	0.033825	other
Marveld2	-0.356702	4.23168	0.00753812	0.0629848	other		Myrip	0.237515	7.05648	0.00263345	0.022005	other		Cpeb3	-0.166517	7.21791	0.00405151	0.0338543	other
Elac2	0.219772	7.24325	0.00754155	0.0629848	other		4930550L24Rik	-0.986959	0.253684	0.00264316	0.0220719	other		Gm2694	0.272731	4.83268	0.00405645	0.0338783	other
Klhl26	-1.17474	0.521425	0.00756693	0.0631045	other		Zfyve19	0.272967	4.07838	0.00264414	0.0220719	other		Sp1	0.288187	6.78455	0.00406406	0.0339245	other
Lrwd1	0.236855	4.86896	0.0075678	0.0631045	other		Gm21671	2.50392	-0.455443	0.00264794	0.02209	up		Hnrnpa0	0.324108	5.33115	0.00407439	0.0339934	other
Zfp712	-1.05039	1.31097	0.00757092	0.0631045	other		Rnf169	0.170544	7.19721	0.00264902	0.02209	other		Lamc1	-0.435086	6.75317	0.004077	0.0339978	other
Lzts3	-1.37355	1.03594	0.00757131	0.0631045	other		Mut	0.232429	4.4827	0.00265087	0.0220941	other		Impact	0.798302	3.0146	0.00408484	0.0340459	other
Hist1h2bk	-0.28353	5.4566	0.00757983	0.0631433	other		Shc4	-0.594097	1.90037	0.00265619	0.0221273	other		Afap1l2	-0.267185	8.51254	0.00408701	0.0340466	other
Btrc	0.174896	7.96846	0.00758368	0.0631433	other		Igf2bp3	0.177119	6.98756	0.00265793	0.0221304	other		Smc1a	-0.273463	7.35467	0.0040958	0.0341025	other
Cdip1	-0.216036	5.31443	0.00760026	0.0632276	other		Iah1	-0.837192	1.46754	0.00266417	0.0221712	other		Tmem189	0.407637	2.46764	0.00410291	0.0341443	other
Larp1b	-0.236103	5.73074	0.00760329	0.0632276	other		Pdss1	0.50707	1.43043	0.00266641	0.0221785	other		Fn1	-0.315338	4.10138	0.00410779	0.034156	other
Prmt2	0.212346	5.50498	0.0076054	0.0632276	other		Gm4862	-0.591066	2.77638	0.00267451	0.0222245	other		Atg12	0.138986	7.30895	0.00410971	0.034156	other
Zfp93	0.39601	2.96662	0.00761786	0.0632957	other		Vps13a	0.147752	9.33899	0.00267465	0.0222245	other		Stxbp6	-0.270463	6.14471	0.00411057	0.034156	other
Kctd9	-0.251648	3.76421	0.00762133	0.0632957	other		Alg2	-0.368489	4.7133	0.00267811	0.0222328	other		Atf1	-0.202105	6.58014	0.00411417	0.0341685	other
Cks2	-0.223402	5.65238	0.0076298	0.0633339	other		Lsm14a	0.245142	9.01556	0.00267837	0.0222328	other		Usp54	-0.185388	6.64764	0.00411941	0.0341947	other
Otud4	0.135837	8.6757	0.00763942	0.0633566	other		Lonrf1	0.149579	6.63345	0.00268244	0.0222553	other		Gm5648	-0.483023	2.87763	0.00412324	0.0342091	other
Neu3	-0.550314	2.50917	0.00764027	0.0633566	other		Hist1h2aa	-0.270183	6.01218	0.00268965	0.0223038	other		Ppp2r2a	-0.322178	6.31043	0.00412795	0.0342308	other
Wdr19	0.222092	5.0043	0.00766568	0.0635351	other		Rps6	0.24185	4.51934	0.00269313	0.0223214	other		Alkbh2	0.327008	2.76316	0.00413072	0.0342365	other
Dcaf8	0.140248	9.40462	0.00767532	0.0635594	other		Fam160a2	-0.341331	4.68548	0.00269545	0.0223293	other		Zxdb	1.00039	0.575179	0.00413954	0.0342922	up
Bfar	-0.261235	5.00642	0.00767638	0.0635594	other		BC017158	0.284121	4.11434	0.00270079	0.0223563	other		Tdrkh	-0.207106	6.84238	0.00414866	0.0343503	other
Gm37033	-3.15619	-1.05016	0.00769131	0.0636507	other		Comt	-1.16821	-0.310378	0.00270145	0.0223563	dw		Gm37090	-1.41204	-0.560574	0.00415175	0.034352	dw
Thoc5	0.214831	5.14732	0.00770008	0.0636911	other		Tpm4	-0.794878	2.07998	0.00270461	0.0223592	other		Ndufc2	0.223814	4.7679	0.00415306	0.034352	other
Ttc38	-0.401795	2.74152	0.00770555	0.0637041	other		Ehf	0.201277	8.32593	0.00270568	0.0223592	other		Arhgap21	-0.192319	8.88039	0.0041601	0.0343928	other
Lpcat2	0.379955	2.89823	0.00772851	0.0638617	other		Gm43679	-0.715779	0.596533	0.0027059	0.0223592	other		Topors	-0.218731	6.94244	0.00417013	0.0344512	other
Gm29106	-0.399287	4.66735	0.00774261	0.0639459	other		Akap7	0.156895	6.66851	0.00272109	0.0224734	other		Rnf40	-0.189585	7.91496	0.00417137	0.0344512	other
Ripk4	-1.67229	1.12433	0.00775531	0.0640185	other		Apoa1	-1.48724	-0.587626	0.00272623	0.0225013	dw		Gm16286	0.416013	4.0688	0.00417577	0.0344587	other
Ccdc6	0.178605	10.7671	0.00778124	0.0642001	other		n-R5s155	1.36897	-0.632293	0.00272722	0.0225013	up		2023-09-08	-1.27836	-0.0390444	0.00417649	0.0344587	dw
2410004B18Rik	0.189984	4.59231	0.00779408	0.0642711	other		Csnk1g2	0.213947	6.29854	0.00274224	0.0226031	other		Necap2	0.315478	4.68299	0.00418464	0.0345085	other
Gm24187	-0.324733	4.58491	0.00779977	0.0642711	other		Ppp6r2	0.272287	4.04447	0.00274232	0.0226031	other		Brca1	-0.173605	8.337	0.00418968	0.0345126	other
Aspscr1	0.171131	5.10505	0.00780291	0.0642711	other		Elobl	-0.222443	9.6127	0.00274469	0.0226032	other		Oser1	-0.238083	7.45916	0.00418986	0.0345126	other
Gm15753	-0.384771	4.3367	0.00780556	0.0642711	other		Dennd1a	0.157353	6.98823	0.0027451	0.0226032	other		Apcdd1	-1.04726	-0.29343	0.00419146	0.0345126	dw
C8b	-0.198137	5.03313	0.0078102	0.064277	other		Cldn4	-0.434263	4.36935	0.00274982	0.0226307	other		Ccdc84	-0.347551	4.36811	0.00420423	0.0346003	other
Gm10705	-0.772158	0.0933103	0.00782653	0.0643236	other		Tm2d2	-0.50852	2.0736	0.00275372	0.0226381	other		Asap2	-0.273145	6.33711	0.00420766	0.0346111	other
AU018091	-0.522217	3.99579	0.0078303	0.0643236	other		Eif4e1b	-0.168772	9.33657	0.00275436	0.0226381	other		Gm10638	0.459852	1.3865	0.00421279	0.0346359	other
Mylk4	0.520492	1.06085	0.00783332	0.0643236	other		Fcer2a	-1.22134	-0.635573	0.00275568	0.0226381	dw		Cgnl1	-0.230019	8.09524	0.00421712	0.0346541	other
Rbm33	0.121074	7.4911	0.0078336	0.0643236	other		Twf1	0.226408	5.17549	0.00275625	0.0226381	other		4933406C10Rik	0.606171	1.39023	0.00421968	0.0346577	other
Gm33962	-0.27019	6.47747	0.00783705	0.0643236	other		Ccpg1	-0.455855	1.49764	0.00276274	0.0226799	other		Uggt2	-0.539568	2.01069	0.00422256	0.034664	other
1700012A03Rik	-1.07867	-0.21903	0.00783945	0.0643236	other		Syne4	1.95871	-1.44301	0.00276553	0.0226854	up		Top2a	-0.270455	7.36557	0.00422559	0.0346715	other
Ttc21a	-1.12953	0.317646	0.00784548	0.0643408	other		AC163610.1	-0.658204	2.51412	0.00276727	0.0226854	other		Shc4	-0.557354	1.90037	0.0042283	0.0346763	other
Ube2n	0.179392	5.77517	0.00785905	0.0644198	other		Nxn	0.298528	4.01117	0.0027678	0.0226854	other		Ubtf	0.68371	5.13271	0.00423252	0.0346935	other
Sclt1	0.214685	5.68657	0.00786812	0.0644619	other		Gm15892	-2.29557	-1.31331	0.00276895	0.0226854	dw		Nfkb1	-0.435457	4.3501	0.00423907	0.0347298	other
[truncated: 14,364 more rows]
