# Supplementary material for: Combined and differential roles of ADD domains of DNMT3A and DNMT3L on DNA methylation landscapes in mouse germ cells
Source: Nat Commun. 2024 Apr 16;15:3266. doi: 10.1038/s41467-024-47699-2 (PMC11021467; doi:10.1038/s41467-024-47699-2)
Supplement: Supplementary file 8 — Supplementary Data 5 [file 41467_2024_47699_MOESM8_ESM.xlsx]

## Sheet: Supplementary Data 5
Supplementary Data 5: List of high non-CG methylation regions in 3a/3L DM FGOs and sperms
	3a/3L DM - WT > 5%						3a/3L DM - WT > 5%						3a/3L DM - WT > 20%						3a/3L DM - WT > 20%
chr	position	position	3a/3L DM FGO 10-kb bin ave. mCH level (%)	WT FGO 10-kb bin ave. mCH level (%)		chr	position	position	3a/3L DM Sperm 10-kb bin ave. mCH level (%)	WT Sperm 10-kb bin ave. mCH level (%)		chr	position	position	3a/3L DM FGO 1-kb bin ave. mCH level (%)	WT FGO 1-kb bin ave. mCH level (%)		chr	position	position	3a/3L DM Sperm 1-kb bin ave. mCH level (%)	WT Sperm 1-kb bin ave. mCH level (%)
chr1	3430000	3439999	17.0148	4.59041		chr1	3890000	3899999	19.8726	1.06446		chr1	3387000	3387999	36.8463	2.46227		chr1	3430000	3430999	28.8182	3.23725
chr1	3890000	3899999	44.5449	15.8139		chr1	4580000	4589999	6.29016	0.597198		chr1	3430000	3430999	69.4284	7.5984		chr1	3893000	3893999	51.6946	4.01929
chr1	4580000	4589999	20.3992	3.24918		chr1	8010000	8019999	18.5464	1.15371		chr1	3749000	3749999	66.1871	0		chr1	3894000	3894999	46.7327	1.60214
chr1	7870000	7879999	8.93797	2.32725		chr1	9940000	9949999	23.738	1.1249		chr1	3893000	3893999	75.7561	39.4396		chr1	4587000	4587999	28.8743	0.878477
chr1	8010000	8019999	48.7347	6.97957		chr1	14870000	14879999	50.221	2.47881		chr1	3894000	3894999	74.8948	23.5847		chr1	7945000	7945999	100	0
chr1	9940000	9949999	48.165	7.95452		chr1	18670000	18679999	18.3798	1.50744		chr1	4587000	4587999	57.3535	15.2184		chr1	8017000	8017999	40.9046	1.08611
chr1	14870000	14879999	72.5682	30.0226		chr1	23850000	23859999	16.6393	1.22086		chr1	4588000	4588999	43.0511	4.16048		chr1	8018000	8018999	71.0556	4.22886
chr1	14980000	14989999	7.90172	1.02272		chr1	25780000	25789999	11.6431	0.80083		chr1	5408000	5408999	31.7157	5.85868		chr1	9949000	9949999	70.3328	3.83037
chr1	18670000	18679999	50.6318	8.92952		chr1	33680000	33689999	14.4467	1.36601		chr1	5799000	5799999	23.6936	1.30506		chr1	14875000	14875999	68.9853	1.9638
chr1	22740000	22749999	11.2362	2.90431		chr1	35070000	35079999	6.36865	0.712913		chr1	7871000	7871999	30.2216	7.19386		chr1	14876000	14876999	89.771	12.9671
chr1	23850000	23859999	33.4568	16.144		chr1	35080000	35089999	25.1538	1.01636		chr1	8017000	8017999	77.2696	25.2327		chr1	14877000	14877999	46.2469	2.14416
chr1	25550000	25559999	7.55963	2.07883		chr1	35740000	35749999	25.582	1.49071		chr1	8018000	8018999	78.6925	25.8518		chr1	18673000	18673999	58.3991	5
chr1	25780000	25789999	40.2298	6.16353		chr1	36180000	36189999	7.43305	0.862353		chr1	8693000	8693999	37.5	14.2857		chr1	18674000	18674999	47.2421	5.05288
chr1	27530000	27539999	8.28076	1.80779		chr1	38190000	38199999	9.29598	1.00723		chr1	9949000	9949999	86.8486	30.9155		chr1	23533000	23533999	29.0441	0
chr1	29420000	29429999	9.89359	1.21957		chr1	39240000	39249999	9.08124	0.723198		chr1	12917000	12917999	32.3684	10.9394		chr1	23794000	23794999	36.4597	0.0683527
chr1	29430000	29439999	15.7283	3.41788		chr1	39610000	39619999	13.2053	1.12467		chr1	13212000	13212999	62.1622	0		chr1	23856000	23856999	35.7361	5.30246
chr1	29950000	29959999	10.0033	2.37335		chr1	41690000	41699999	15.0361	0.912822		chr1	14130000	14130999	31.9026	1.57413		chr1	23857000	23857999	59.7749	1.58349
chr1	30620000	30629999	14.8055	2.55336		chr1	42450000	42459999	47.999	2.85938		chr1	14875000	14875999	85.4446	45.3588		chr1	24467000	24467999	22.7343	0.758808
chr1	31750000	31759999	7.68012	1.49902		chr1	46650000	46659999	6.07712	0.875078		chr1	14876000	14876999	91.4563	68.8252		chr1	25272000	25272999	32.6923	0.690955
chr1	32000000	32009999	10.5904	1.00876		chr1	49830000	49839999	8.35652	1.10996		chr1	14877000	14877999	59.7941	25.7571		chr1	25781000	25781999	55.0523	2.62411
chr1	33680000	33689999	35.6964	5.96302		chr1	52440000	52449999	5.93723	0.874476		chr1	15103000	15103999	24.4491	1.5873		chr1	29440000	29440999	21.3564	0.923077
chr1	35070000	35079999	14.5947	7.4605		chr1	53470000	53479999	22.698	1.09611		chr1	16779000	16779999	37.8213	3.37682		chr1	31759000	31759999	26.3547	1.20594
chr1	35080000	35089999	49.2759	15.1802		chr1	53480000	53489999	30.175	2.0383		chr1	17835000	17835999	31.09	7.37404		chr1	33683000	33683999	22.3529	0.72402
chr1	35460000	35469999	6.01195	0.994854		chr1	53490000	53499999	7.54398	0.74878		chr1	18673000	18673999	87.1599	44.1165		chr1	33684000	33684999	65.7563	6.03854
chr1	35740000	35749999	44.4765	7.48978		chr1	59630000	59639999	37.829	1.38072		chr1	18674000	18674999	84.3556	21.0818		chr1	35079000	35079999	35.0078	0.747737
chr1	36180000	36189999	28.0349	14.4471		chr1	60990000	60999999	9.21157	0.940146		chr1	21120000	21120999	41.4634	0		chr1	35080000	35080999	60.096	1.88143
chr1	38190000	38199999	28.6894	17.118		chr1	61000000	61009999	15.9354	0.809178		chr1	22236000	22236999	20.5852	0.208551		chr1	35081000	35081999	41.6313	1.0582
chr1	39240000	39249999	31.8671	6.77725		chr1	62230000	62239999	7.88913	0.919953		chr1	22302000	22302999	41.1358	7.89936		chr1	35744000	35744999	65.1152	2.76442
chr1	39250000	39259999	6.17806	1.16828		chr1	62570000	62579999	19.1557	1.7209		chr1	23794000	23794999	56.1869	20.0739		chr1	35745000	35745999	62.7192	4.73133
chr1	39610000	39619999	40.0726	5.32759		chr1	63100000	63109999	7.46827	0.926772		chr1	23856000	23856999	67.0497	34.6174		chr1	35950000	35950999	27.2383	0.650325
chr1	40080000	40089999	7.99891	2.53228		chr1	65610000	65619999	7.0516	1.29484		chr1	23857000	23857999	70.5603	24.3615		chr1	36183000	36183999	43.6858	1.19979
chr1	40190000	40199999	6.98058	0.541816		chr1	74820000	74829999	22.2222	1.54418		chr1	25555000	25555999	44.1444	8.8475		chr1	38198000	38198999	28.0559	1.07124
chr1	40400000	40409999	9.15189	1.70885		chr1	74830000	74839999	31.7872	1.52061		chr1	25780000	25780999	46.516	8.22608		chr1	38199000	38199999	23.9819	2.77078
chr1	40510000	40519999	11.1196	1.15835		chr1	75140000	75149999	9.28021	1.29919		chr1	25781000	25781999	82.1998	33.1288		chr1	38282000	38282999	27.6346	0.557103
chr1	41690000	41699999	25.2406	4.68112		chr1	75280000	75289999	12.7903	0.978167		chr1	27300000	27300999	48.7848	1.98216		chr1	38831000	38831999	28.7081	4.95495
chr1	42050000	42059999	12.0514	3.31634		chr1	77150000	77159999	15.8285	1.12574		chr1	27532000	27532999	22.7331	2.39753		chr1	39247000	39247999	35.4658	0.411946
chr1	42450000	42459999	76.6715	38.1906		chr1	86410000	86419999	24.0936	2.23493		chr1	29032000	29032999	29.3609	0.642055		chr1	39613000	39613999	59.4704	4.8
chr1	45560000	45569999	11.9741	2.11558		chr1	87270000	87279999	21.8434	1.41628		chr1	29424000	29424999	20.2504	0.103199		chr1	40401000	40401999	27.3767	1.59046
chr1	46180000	46189999	8.41951	1.77238		chr1	87280000	87289999	27.2067	1.3959		chr1	29432000	29432999	44.0258	6.83311		chr1	41692000	41692999	50.174	1.98216
chr1	46650000	46659999	14.8868	7.93287		chr1	87320000	87329999	8.82735	0.986872		chr1	29439000	29439999	26.8083	3.41715		chr1	41693000	41693999	29.6975	0.940808
chr1	48020000	48029999	6.27516	0.549839		chr1	89550000	89559999	17.9901	1.32307		chr1	29440000	29440999	21.4737	1.36034		chr1	42056000	42056999	24.4416	3.97456
chr1	49590000	49599999	6.76648	0.801347		chr1	91570000	91579999	6.66956	0.631317		chr1	29580000	29580999	22.2222	0		chr1	42454000	42454999	83.3359	12.6534
chr1	49830000	49839999	27.5574	3.66746		chr1	94190000	94199999	6.77124	1.14759		chr1	29952000	29952999	36.732	8.33333		chr1	42455000	42455999	84.6921	7.34628
chr1	50350000	50359999	22.9712	3.06332		chr1	98050000	98059999	13.6671	1.41989		chr1	30624000	30624999	53.7773	6.06777		chr1	44128000	44128999	29.5641	1.85185
chr1	51890000	51899999	6.49742	1.28766		chr1	104820000	104829999	9.19342	1.48403		chr1	32007000	32007999	36.0786	1.01587		chr1	45563000	45563999	40	0.435414
chr1	52440000	52449999	14.4823	3.38442		chr1	105300000	105309999	25.2142	1.63136		chr1	32008000	32008999	41.9479	3.80435		chr1	46548000	46548999	53.8043	0.699301
chr1	52910000	52919999	14.3759	4.17179		chr1	105310000	105319999	27.5429	1.20928		chr1	33683000	33683999	44.5745	10.1919		chr1	46657000	46657999	24.9581	2.04369
chr1	53470000	53479999	43.9901	16.9939		chr1	109530000	109539999	13.528	1.12734		chr1	33684000	33684999	87.9435	32.9168		chr1	49834000	49834999	24.1991	1.02689
chr1	53480000	53489999	57.7359	18.0771		chr1	109540000	109549999	7.37216	1.05787		chr1	35079000	35079999	60.5791	23.5812		chr1	51287000	51287999	21.7123	0.586265
chr1	53490000	53499999	27.7083	12.7455		chr1	117390000	117399999	9.81374	0.563477		chr1	35080000	35080999	85.0324	38.9841		chr1	53470000	53470999	23.2704	0.466563
chr1	54560000	54569999	16.5724	2.48893		chr1	118260000	118269999	24.6184	0.897114		chr1	35081000	35081999	62.4697	34.2412		chr1	53473000	53473999	28.3814	2.19415
chr1	56120000	56129999	9.25063	1.54224		chr1	123400000	123409999	12.9487	1.1878		chr1	35744000	35744999	82.6873	39.1242		chr1	53476000	53476999	38.6194	0.806994
chr1	56130000	56139999	15.2116	1.49717		chr1	127200000	127209999	7.5298	0.999359		chr1	35745000	35745999	66.1344	16.7234		chr1	53477000	53477999	36.1738	0.437445
chr1	56660000	56669999	9.73843	2.3204		chr1	130760000	130769999	8.58233	1.00504		chr1	35950000	35950999	28.9357	5.27421		chr1	53478000	53478999	30.5499	0.556586
chr1	57600000	57609999	11.9375	2.85148		chr1	139380000	139389999	6.16643	0.66713		chr1	36183000	36183999	79.3582	33.5907		chr1	53480000	53480999	25.6937	0.389864
chr1	59530000	59539999	10.9411	1.61664		chr1	140580000	140589999	8.23491	0.619258		chr1	36184000	36184999	59.8077	20.4562		chr1	53481000	53481999	30.7853	2.57689
chr1	59630000	59639999	64.341	20.7345		chr1	145160000	145169999	11.2898	0.882922		chr1	37307000	37307999	24.2084	1.80886		chr1	53482000	53482999	28.8408	3.76776
chr1	60990000	60999999	17.6207	1.79005		chr1	147490000	147499999	26.1868	0.898876		chr1	38198000	38198999	51.3204	27.5676		chr1	53483000	53483999	45.3826	2.74286
chr1	61000000	61009999	36.7366	6.19947		chr1	149580000	149589999	7.87374	1.2492		chr1	38199000	38199999	62.4756	24.0257		chr1	53484000	53484999	36.4499	0.739827
chr1	62230000	62239999	25.7334	6.8011		chr1	151150000	151159999	12.5165	1.03372		chr1	38282000	38282999	48.1526	16.6484		chr1	53485000	53485999	32.8088	2.62923
chr1	62570000	62579999	51.1389	18.3195		chr1	153300000	153309999	18.8896	1.32382		chr1	39242000	39242999	32.8533	5.90565		chr1	53486000	53486999	21.7697	0.92947
chr1	63100000	63109999	15.9605	6.3195		chr1	153760000	153769999	27.8552	2.23452		chr1	39244000	39244999	33.6203	10.5001		chr1	53487000	53487999	33.7101	3.5205
chr1	63850000	63859999	6.52511	1.16195		chr1	155750000	155759999	21.4066	2.01345		chr1	39245000	39245999	32.8463	7.13253		chr1	53489000	53489999	21.6152	0.371287
chr1	65610000	65619999	14.7088	2.12487		chr1	159350000	159359999	12.6815	1.04535		chr1	39246000	39246999	39.2482	3.05077		chr1	53491000	53491999	25.6983	0.407056
chr1	70120000	70129999	15.9738	5.12232		chr1	159440000	159449999	6.68794	0.913389		chr1	39247000	39247999	62.3699	14.0942		chr1	54654000	54654999	27.9365	0.811908
chr1	70700000	70709999	21.4337	6.48362		chr1	163260000	163269999	14.4797	1.70323		chr1	39248000	39248999	28.4943	7.72868		chr1	57607000	57607999	23.0893	1.05863
chr1	71470000	71479999	7.03505	0.8765		chr1	165820000	165829999	5.78367	0.627023		chr1	39249000	39249999	27.8749	7.71315		chr1	59537000	59537999	24.3886	2.185
chr1	71480000	71489999	6.62043	1.09144		chr1	169850000	169859999	9.21784	0.796915		chr1	39613000	39613999	90.9703	39.354		chr1	59631000	59631999	71.3746	4.05973
chr1	71680000	71689999	11.9592	1.64644		chr1	170060000	170069999	13.8329	0.906194		chr1	40401000	40401999	36.1477	8.66527		chr1	59632000	59632999	74.296	1.60887
chr1	74820000	74829999	39.995	8.44254		chr1	173690000	173699999	24.5766	2.09482		chr1	40402000	40402999	26.0864	2.50943		chr1	60999000	60999999	38.0188	3.05239
chr1	74830000	74839999	61.1852	13.9659		chr1	173770000	173779999	11.9863	0.953382		chr1	40516000	40516999	36.3172	2.92903		chr1	61000000	61000999	60.9473	2.05327
chr1	75140000	75149999	26.7488	9.98287		chr1	173780000	173789999	7.01357	0.709882		chr1	40517000	40517999	24.5073	3.50027		chr1	62237000	62237999	43.5464	0.637845
chr1	75280000	75289999	27.8316	12.0594		chr1	173880000	173889999	6.10773	0.929604		chr1	41692000	41692999	47.4931	10.8437		chr1	62571000	62571999	41.7093	2.82903
chr1	77020000	77029999	6.78302	1.0526		chr1	178810000	178819999	17.5997	1.16942		chr1	41693000	41693999	66.0403	18.0556		chr1	62572000	62572999	49.6167	5.65508
chr1	77150000	77159999	41.9971	5.99957		chr1	179330000	179339999	7.7043	0.751652		chr1	42056000	42056999	34.9634	4.82337		chr1	63109000	63109999	38.7459	1.41066
chr1	81490000	81499999	6.97251	1.43992		chr1	180010000	180019999	37.3176	2.21928		chr1	42339000	42339999	33.7224	2.82353		chr1	63859000	63859999	31.4365	0.772002
chr1	81500000	81509999	11.7914	2.05204		chr1	183580000	183589999	7.79421	1.03419		chr1	42454000	42454999	92.9508	66.6567		chr1	65613000	65613999	26.1705	1.4359
chr1	82000000	82009999	7.93777	1.12845		chr1	187740000	187749999	8.38965	0.749476		chr1	44420000	44420999	29.3569	0.829016		chr1	70129000	70129999	33.6179	1.20829
chr1	82560000	82569999	6.44819	1.14159		chr1	189820000	189829999	14.8443	1.64641		chr1	45244000	45244999	27.1444	6.54113		chr1	70530000	70530999	26.2946	1.17743
chr1	86410000	86419999	54.1938	14.3216		chr1	191470000	191479999	6.27864	0.866612		chr1	45563000	45563999	77.3979	42.0361		chr1	70705000	70705999	35.8713	3.71603
chr1	87070000	87079999	7.05702	1.56978		chr1	192720000	192729999	6.74436	1.26932		chr1	46178000	46178999	22.297	1.11771		chr1	74828000	74828999	65.4992	3.38505
chr1	87270000	87279999	46.9874	8.342		chr10	6680000	6689999	10.3987	0.775745		chr1	46656000	46656999	48.3448	12.4211		chr1	74829000	74829999	72.4417	5.82694
chr1	87280000	87289999	53.2169	13.1442		chr10	7070000	7079999	7.94451	0.897327		chr1	49324000	49324999	35.7776	1.89908		chr1	74830000	74830999	68.5108	3.26797
chr1	87320000	87329999	20.8725	4.18546		chr10	8610000	8619999	12.0939	0.801008		chr1	49598000	49598999	24.6078	2.1		chr1	74831000	74831999	75.1378	2.0339
chr1	88070000	88079999	6.97769	1.62689		chr10	11140000	11149999	8.28539	0.855397		chr1	49833000	49833999	63.722	13.7168		chr1	75148000	75148999	61.2559	7.57083
chr1	89550000	89559999	40.933	18.1176		chr10	20830000	20839999	9.66053	0.851517		chr1	49834000	49834999	49.1722	5.16995		chr1	75289000	75289999	49.1482	1.52727
chr1	91570000	91579999	18.1386	4.06254		chr10	25940000	25949999	29.2352	2.15439		chr1	50356000	50356999	60.4637	8.85194		chr1	77154000	77154999	42.0031	2.87846
chr1	92400000	92409999	6.10605	0.815755		chr10	28170000	28179999	23.7598	1.4161		chr1	51228000	51228999	41.4152	4.07113		chr1	77157000	77157999	27.1851	1.94582
chr1	94190000	94199999	18.4757	2.18262		chr10	32280000	32289999	19.4827	0.9071		chr1	52440000	52440999	25.8006	5.12821		chr1	78718000	78718999	23.4704	3.07882
chr1	96270000	96279999	6.94011	0.737272		chr10	34090000	34099999	9.1555	0.841595		chr1	52441000	52441999	48.6564	15.4349		chr1	81735000	81735999	21.8638	0.671141
chr1	97690000	97699999	6.88196	1.04088		chr10	34140000	34149999	7.19587	0.646591		chr1	52442000	52442999	26.8662	1.92147		chr1	86410000	86410999	55.2338	5.17763
chr1	98050000	98059999	38.9957	6.1193		chr10	34300000	34309999	6.4867	0.784748		chr1	52737000	52737999	26.616	1.54321		chr1	86411000	86411999	64.8565	10.7335
chr1	99000000	99009999	7.2375	1.2166		chr10	34620000	34629999	55.0705	2.80429		chr1	52919000	52919999	26.7814	5.78331		chr1	87076000	87076999	32.6241	1.57729
chr1	100480000	100489999	8.66821	1.75286		chr10	37770000	37779999	31.7243	1.353		chr1	53469000	53469999	39.0809	13.4169		chr1	87077000	87077999	29.1486	0.826446
chr1	102250000	102259999	10.5429	0.805168		chr10	39000000	39009999	6.72747	0.759547		chr1	53471000	53471999	63.1598	13.8965		chr1	87279000	87279999	80.4674	7.24583
chr1	102260000	102269999	7.918	0.917931		chr10	39460000	39469999	6.83016	1.42195		chr1	53473000	53473999	45.7646	20.0392		chr1	87280000	87280999	82.6012	6.41115
chr1	104820000	104829999	25.0907	3.76745		chr10	43430000	43439999	16.732	1.11044		chr1	53474000	53474999	59.6325	13.1607		chr1	87329000	87329999	47.6731	4.19611
chr1	104830000	104839999	17.1226	1.43518		chr10	43880000	43889999	5.94353	0.909091		chr1	53476000	53476999	50.1251	13.8907		chr1	89557000	89557999	59.1243	3.43558
chr1	105300000	105309999	54.2115	9.69316		chr10	44750000	44759999	20.8246	0.835514		chr1	53478000	53478999	56.4356	15.8303		chr1	89558000	89558999	57.7146	2.16275
chr1	105310000	105319999	60.2557	17.7499		chr10	57350000	57359999	6.99992	0.742574		chr1	53479000	53479999	54.5297	17.6762		chr1	91576000	91576999	25.6645	0.666667
chr1	105320000	105329999	15.9482	5.8047		chr10	63940000	63949999	6.63612	0.700784		chr1	53480000	53480999	51.0026	21.8487		chr1	94192000	94192999	40.2516	3.45763
chr1	109520000	109529999	7.44011	0.873483		chr10	66600000	66609999	5.75561	0.593889		chr1	53481000	53481999	66.8536	26.6478		chr1	98053000	98053999	28.3041	1.86722
chr1	109530000	109539999	22.7553	3.32274		chr10	68470000	68479999	7.84369	0.949283		chr1	53482000	53482999	65.725	11.6489		chr1	98054000	98054999	32.8671	2.55078
chr1	109540000	109549999	28.6834	3.48974		chr10	71020000	71029999	23.5094	1.1319		chr1	53483000	53483999	59.6403	24.1924		chr1	98055000	98055999	30.8174	3.16159
chr1	110810000	110819999	13.4377	2.98405		chr10	80300000	80309999	9.24551	0.777787		chr1	53484000	53484999	64.1722	27.0389		chr1	104829000	104829999	60.4367	11.1686
chr1	112910000	112919999	7.10129	1.50689		chr10	82180000	82189999	23.3969	1.24246		chr1	53485000	53485999	51.7262	17.8382		chr1	104830000	104830999	28.8818	3.27952
chr1	112920000	112929999	9.96943	2.94118		chr10	82190000	82199999	14.8063	1.1577		chr1	53486000	53486999	57.8515	9.52203		chr1	105300000	105300999	30.4784	2.83592
chr1	112960000	112969999	10.5633	1.46596		chr10	85110000	85119999	7.05757	0.830717		chr1	53487000	53487999	56.172	15.5274		chr1	105302000	105302999	30.2651	2.53957
chr1	113880000	113889999	6.40672	1.20208		chr10	90950000	90959999	31.3557	1.25727		chr1	53488000	53488999	48.0056	16.9115		chr1	105303000	105303999	33.5237	1.35279
chr1	113890000	113899999	12.9081	1.05199		chr10	92060000	92069999	10.4675	0.731302		chr1	53489000	53489999	45.3503	20.8039		chr1	105307000	105307999	28.546	0.431267
chr1	113980000	113989999	14.4999	1.39752		chr10	97720000	97729999	16.1288	1.29251		chr1	53490000	53490999	50.9402	14.827		chr1	105308000	105308999	33.3783	0.893997
chr1	115060000	115069999	10.4091	1.41582		chr10	97910000	97919999	5.69409	0.611219		chr1	53491000	53491999	43.3754	13.3292		chr1	105309000	105309999	29.5416	0.550055
chr1	115240000	115249999	6.35136	1.22402		chr10	102810000	102819999	6.07449	0.707383		chr1	53494000	53494999	34.9898	11.9804		chr1	105310000	105310999	31.1125	1.36986
chr1	115370000	115379999	6.93104	1.0305		chr10	106820000	106829999	9.2748	0.773535		chr1	53496000	53496999	37.2718	8.35544		chr1	105311000	105311999	27.9399	1.20062
chr1	116950000	116959999	8.37307	1.71898		chr10	111930000	111939999	6.14508	0.748242		chr1	54561000	54561999	22.5382	0.760135		chr1	105312000	105312999	51.9105	1.1269
chr1	117390000	117399999	32.5488	4.24367		chr10	113610000	113619999	10.2367	0.891996		chr1	54563000	54563999	26.8561	2.09756		chr1	105313000	105313999	37.6351	0.619933
chr1	118260000	118269999	47.7644	16.0403		chr10	116990000	116999999	11.3596	0.835122		chr1	54568000	54568999	24.6283	2.45574		chr1	105314000	105314999	31.8436	0.648882
chr1	119020000	119029999	10.2278	0.549841		chr10	118590000	118599999	7.10463	1.30825		chr1	54569000	54569999	25.4174	0.898012		chr1	105315000	105315999	27.8428	2.68013
chr1	119140000	119149999	19.1114	2.11711		chr10	121310000	121319999	7.94742	0.721513		chr1	54591000	54591999	25.4729	0.484653		chr1	105316000	105316999	33.3647	1.55127
chr1	120370000	120379999	11.6866	2.27165		chr11	6030000	6039999	8.60905	0.847458		chr1	54654000	54654999	38.5045	14.5007		chr1	109540000	109540999	21.976	0.960879
chr1	120440000	120449999	9.86578	3.10657		chr11	7050000	7059999	7.18168	0.66176		chr1	55926000	55926999	100	2.94118		chr1	110814000	110814999	22.9462	2.63158
chr1	121540000	121549999	8.8026	1.09945		chr11	8050000	8059999	7.40484	0.906344		chr1	56129000	56129999	22.9217	1.75106		chr1	110815000	110815999	22.7273	0.212993
chr1	122660000	122669999	7.70457	1.9334		chr11	15310000	15319999	6.02125	0.943678		chr1	56132000	56132999	31.207	2.61905		chr1	112961000	112961999	30.9907	0.775194
chr1	123400000	123409999	44.1372	17.1557		chr11	19550000	19559999	14.5349	1.03324		chr1	56661000	56661999	22.9905	0.840643		chr1	113982000	113982999	22.6427	0.545171
chr1	126050000	126059999	15.3979	8.68448		chr11	21050000	21059999	7.62249	0.939184		chr1	56664000	56664999	32.9279	1.08763		chr1	117390000	117390999	22.1941	0.903042
chr1	126450000	126459999	11.7538	3.63734		chr11	21410000	21419999	6.88539	0.839022		chr1	57607000	57607999	52.7972	11.7509		chr1	117391000	117391999	27.1883	0.573215
chr1	126460000	126469999	11.7537	5.30732		chr11	23000000	23009999	30.4543	1.47687		chr1	59536000	59536999	29.6224	3.00633		chr1	117392000	117392999	22.4173	0.630096
chr1	127200000	127209999	26.1301	2.57737		chr11	29430000	29439999	7.75476	0.771536		chr1	59537000	59537999	47.4665	11.2733		chr1	118262000	118262999	30.624	0.412139
chr1	127990000	127999999	23.6012	15.0911		chr11	33000000	33009999	8.97074	0.823471		chr1	59561000	59561999	27.1179	1.27443		chr1	118263000	118263999	51.5638	2.00984
chr1	130750000	130759999	8.94929	1.57336		chr11	37850000	37859999	6.84005	1.12882		chr1	59631000	59631999	86.4462	34.7233		chr1	118264000	118264999	60.5693	1.79543
chr1	130760000	130769999	21.4028	3.24546		chr11	43150000	43159999	14.8651	0.857157		chr1	59632000	59632999	88.0679	51.3382		chr1	123400000	123400999	28.9444	2.97901
chr1	130770000	130779999	8.36338	2.06648		chr11	44880000	44889999	9.06713	0.932826		chr1	60999000	60999999	62.4146	10.1142		chr1	123401000	123401999	48.6111	1.83221
chr1	131850000	131859999	17.3417	1.97353		chr11	45620000	45629999	8.86069	0.884216		chr1	61000000	61000999	86.9196	37.5151		chr1	126323000	126323999	59.7015	10.7143
chr1	133380000	133389999	16.0177	2.44416		chr11	45690000	45699999	7.5038	0.85275		chr1	61069000	61069999	43.8272	0		chr1	127202000	127202999	21.7411	0.621891
chr1	137990000	137999999	13.8194	2.13573		chr11	52030000	52039999	6.29158	0.77232		chr1	62236000	62236999	40.38	9.19655		chr1	127203000	127203999	40.4158	3.67313
chr1	138960000	138969999	11.1754	4.0129		chr11	53600000	53609999	18.4908	1.24995		chr1	62237000	62237999	73.5635	31.4928		chr1	127992000	127992999	22.4329	0.610329
chr1	139380000	139389999	10.1557	1.60067		chr11	60770000	60779999	6.42153	0.78593		chr1	62571000	62571999	81.1904	32.5631		chr1	130765000	130765999	34.3268	4.03458
chr1	139390000	139399999	14.0637	2.73453		chr11	62340000	62349999	22.4033	1.53559		chr1	62572000	62572999	75.399	33.89		chr1	130790000	130790999	21.1724	0.66586
chr1	139530000	139539999	12.064	1.89865		chr11	62350000	62359999	8.67207	1.07954		chr1	63108000	63108999	39.9723	2.32297		chr1	131856000	131856999	24.3666	3.23774
chr1	139690000	139699999	9.07083	2.87339		chr11	62700000	62709999	9.79175	1.53742		chr1	63109000	63109999	53.0233	10.4786		chr1	135121000	135121999	35.3409	0.513322
chr1	140580000	140589999	22.4073	2.729		chr11	62970000	62979999	7.53689	0.85747		chr1	63859000	63859999	44.3946	7.2141		chr1	137993000	137993999	21.6795	0.414446
chr1	141240000	141249999	8.29433	1.37293		chr11	63690000	63699999	23.7727	1.52204		chr1	65613000	65613999	44.5525	4.27863		chr1	138110000	138110999	21.4047	0.860585
chr1	145160000	145169999	26.9142	3.13163		chr11	65020000	65029999	24.634	1.34416		chr1	65614000	65614999	33.8353	4.81575		chr1	139389000	139389999	24.7126	0.112676
chr1	145240000	145249999	8.07237	1.3117		chr11	66820000	66829999	17.109	1.30994		chr1	66049000	66049999	100	1.54242		chr1	140587000	140587999	36.2176	1.01437
chr1	145690000	145699999	9.11676	3.06651		chr11	68280000	68289999	49.3186	3.18107		chr1	67621000	67621999	48.3568	0.650759		chr1	140784000	140784999	20.6704	0.211416
chr1	146310000	146319999	7.27834	0.961467		chr11	68740000	68749999	8.36441	1.05741		chr1	68518000	68518999	32.9801	0.212014		chr1	143022000	143022999	43.5897	0
chr1	148840000	148849999	7.2205	0.853475		chr11	71710000	71719999	10.9932	0.729002		chr1	70128000	70128999	34.1244	6.34921		chr1	145166000	145166999	57.917	4.10864
chr1	149580000	149589999	30.2601	3.5373		chr11	71790000	71799999	10.4337	0.754776		chr1	70129000	70129999	56.6869	22.844		chr1	147497000	147497999	100	0
chr1	150770000	150779999	6.08976	0.949852		chr11	75550000	75559999	8.7581	1.42654		chr1	70530000	70530999	45.0249	7.44707		chr1	149580000	149580999	26.478	1.83616
chr1	151150000	151159999	33.4543	5.23491		chr11	75750000	75759999	12.5386	1.53037		chr1	70704000	70704999	58.2389	9.2311		chr1	151158000	151158999	69.6143	4.18006
chr1	152920000	152929999	6.09968	0.812244		chr11	79370000	79379999	9.26992	0.801916		chr1	70705000	70705999	46.0744	4.06073		chr1	153307000	153307999	47.819	0.713967
chr1	153300000	153309999	36.8757	19.5418		chr11	79380000	79389999	11.5091	0.99921		chr1	71681000	71681999	23.8645	2.67549		chr1	153308000	153308999	46.7906	3.93027
chr1	153760000	153769999	46.6468	9.87991		chr11	80090000	80099999	7.85676	0.916211		chr1	74828000	74828999	76.8999	42.6295		chr1	153309000	153309999	35.2568	0.926462
chr1	154060000	154069999	13.6271	7.19242		chr11	80100000	80109999	14.7228	1.03789		chr1	74829000	74829999	83.018	34.418		chr1	153765000	153765999	61.8665	10.0789
chr1	155740000	155749999	7.72728	1.07662		chr11	80250000	80259999	23.0524	1.55452		chr1	74830000	74830999	88.4961	31.5807		chr1	153766000	153766999	65.0151	4.09357
chr1	155750000	155759999	45.5204	8.76766		chr11	82920000	82929999	12.3749	1.15361		chr1	74831000	74831999	86.813	45.672		chr1	154060000	154060999	24.8804	0.728051
chr1	159350000	159359999	32.3354	7.61365		chr11	83560000	83569999	26.643	1.03589		chr1	75148000	75148999	84.1341	44.729		chr1	155749000	155749999	27.094	1.00034
chr1	159440000	159449999	17.6138	1.90863		chr11	84000000	84009999	6.7485	0.738945		chr1	75288000	75288999	41.8412	12.9849		chr1	155750000	155750999	33.6589	6.26231
chr1	159500000	159509999	8.4195	1.26166		chr11	85300000	85309999	11.4138	1.05263		chr1	75289000	75289999	69.6419	17.7195		chr1	155751000	155751999	31.5483	2.6805
chr1	159550000	159559999	6.56718	1.28318		chr11	85340000	85349999	8.13962	0.971981		chr1	77023000	77023999	27.0161	4.80669		chr1	155753000	155753999	32.1059	0.985915
chr1	163260000	163269999	42.9015	6.64855		chr11	86800000	86809999	7.1599	0.948591		chr1	77024000	77024999	26.8543	2.58876		chr1	155754000	155754999	21.8242	0.470163
chr1	165820000	165829999	23.2414	2.65856		chr11	93560000	93569999	7.45027	0.780736		chr1	77153000	77153999	33.0472	2.34472		chr1	155755000	155755999	26.7267	1.10619
chr1	169850000	169859999	31.954	3.78139		chr11	96020000	96029999	15.4522	0.911289		chr1	77154000	77154999	76.6184	26.9223		chr1	156858000	156858999	22.4811	2.00861
chr1	170060000	170069999	42.5324	17.5652		chr11	96590000	96599999	11.4436	1.18322		chr1	77156000	77156999	24.2268	2.74783		chr1	159350000	159350999	55.1863	2.6576
chr1	170690000	170699999	10.2323	0.839245		chr11	99320000	99329999	19.7594	1.25		chr1	77157000	77157999	53.2157	6.99405		chr1	159351000	159351999	47.4916	2.71203
chr1	170870000	170879999	18.4068	4.71801		chr11	99600000	99609999	6.3112	0.859485		chr1	79079000	79079999	21.769	0.567967		chr1	159444000	159444999	35.1074	1.08016
chr1	171340000	171349999	13.5431	4.65599		chr11	104610000	104619999	24.7868	1.19948		chr1	82001000	82001999	37.3081	2.87162		chr1	159753000	159753999	31.0185	0.454133
chr1	171950000	171959999	6.8001	1.33772		chr11	106790000	106799999	8.02394	0.772406		chr1	82567000	82567999	27.9615	2.07869		chr1	163261000	163261999	22.1939	1.71951
chr1	173660000	173669999	11.922	2.34692		chr11	111610000	111619999	19.4365	1.03159		chr1	83977000	83977999	32.7536	2.0156		chr1	163263000	163263999	42.5349	0.732265
chr1	173690000	173699999	50.9702	9.79547		chr11	111620000	111629999	13.8543	1.12232		chr1	85471000	85471999	40.2287	0.14556		chr1	163795000	163795999	27.7504	0.645995
chr1	173730000	173739999	8.2056	1.63039		chr12	3220000	3229999	11.4402	1.2697		chr1	86179000	86179999	37.2336	9.4193		chr1	165827000	165827999	30.7535	0.736988
chr1	173740000	173749999	11.4076	1.66915		chr12	3610000	3619999	8.73835	1.00071		chr1	86410000	86410999	76.8658	32.8914		chr1	169858000	169858999	28.587	0.752688
chr1	173770000	173779999	33.3706	7.46849		chr12	7640000	7649999	10.3135	0.726339		chr1	86411000	86411999	91.5413	52.5806		chr1	169859000	169859999	22.4504	1.17974
chr1	173780000	173789999	18.5374	2.82925		chr12	8800000	8809999	38.3825	1.34611		chr1	87076000	87076999	78.9369	12.1622		chr1	170064000	170064999	54.1981	2.85462
chr1	173880000	173889999	17.3998	3.03806		chr12	11380000	11389999	18.2095	1.56549		chr1	87279000	87279999	91.8154	60.9721		chr1	170872000	170872999	21.0702	1.04004
chr1	174950000	174959999	6.14504	0.859189		chr12	13600000	13609999	6.67737	0.853663		chr1	87280000	87280999	91.663	54.872		chr1	172836000	172836999	21.2894	0.196078
chr1	178810000	178819999	43.54	6.21656		chr12	16560000	16569999	7.79251	1.40456		chr1	87329000	87329999	71.6275	25.2024		chr1	173156000	173156999	24.5487	0.807382
chr1	179330000	179339999	23.8566	15.6394		chr12	19430000	19439999	10.346	0.696258		chr1	89557000	89557999	77.9803	43.5277		chr1	173691000	173691999	24.5677	1.01053
chr1	180010000	180019999	55.7947	23.9976		chr12	25150000	25159999	13.088	0.891507		chr1	89558000	89558999	74.6055	33.8721		chr1	173692000	173692999	69.5074	7.81963
chr1	180890000	180899999	7.81559	1.28976		chr12	25300000	25309999	5.82395	0.795074		chr1	91574000	91574999	21.6201	0.897911		chr1	173693000	173693999	55.1417	1.5873
chr1	183580000	183589999	21.047	6.76221		chr12	28630000	28639999	7.70662	1.19037		chr1	91576000	91576999	32.002	8.27191		chr1	173884000	173884999	23.0425	0.576369
chr1	184580000	184589999	10.454	2.59496		chr12	28780000	28789999	14.2422	1.28884		chr1	91577000	91577999	28.9949	8.1255		chr1	174944000	174944999	90	0
chr1	185190000	185199999	6.73083	0.932358		chr12	28790000	28799999	15.1911	1.36279		chr1	94192000	94192999	66.2137	8.22511		chr1	178811000	178811999	38.602	2.59443
chr1	187740000	187749999	24.2974	16.0862		chr12	30520000	30529999	29.9009	1.48673		chr1	95229000	95229999	21.0851	0.58309		chr1	178812000	178812999	55.3547	2.99349
chr1	189800000	189809999	17.4952	1.43489		chr12	32850000	32859999	14.0793	1.21596		chr1	96275000	96275999	20.7213	0		chr1	179330000	179330999	26.0095	0.978648
chr1	189820000	189829999	37.1345	5.23766		chr12	42530000	42539999	6.79065	0.67981		chr1	97025000	97025999	25.5749	0.142349		chr1	179333000	179333999	24.2845	0.57508
chr1	191470000	191479999	17.3923	3.68091		chr12	46470000	46479999	7.36375	0.778574		chr1	97892000	97892999	28.4264	1.09727		chr1	180019000	180019999	81.8144	8.21256
chr1	192720000	192729999	19.6739	2.43446		chr12	48700000	48709999	7.3084	0.77525		chr1	98053000	98053999	51.2894	2.03095		chr1	180895000	180895999	31.1193	8.30131
chr10	6680000	6689999	30.9213	10.7933		chr12	52200000	52209999	9.51599	1.30785		chr1	98054000	98054999	75.616	14.9603		chr1	183584000	183584999	24.7977	0.253879
chr10	7060000	7069999	10.0036	1.43161		chr12	52300000	52309999	13.8991	1.21575		chr1	98055000	98055999	58.371	12.1637		chr1	183585000	183585999	37.8059	4.71604
chr10	7070000	7079999	27.131	4.25163		chr12	52360000	52369999	6.35508	1.05411		chr1	98056000	98056999	52.6367	17.9507		chr1	187339000	187339999	27.5568	0.842697
chr10	8610000	8619999	26.5786	4.4547		chr12	52540000	52549999	32.011	1.16459		chr1	98109000	98109999	34.6257	3.18134		chr1	188949000	188949999	43.9024	15.5943
chr10	11140000	11149999	17.8378	2.16335		chr12	56360000	56369999	6.03246	0.642802		chr1	102017000	102017999	51.334	6.36771		chr1	189801000	189801999	20.8655	0.826788
chr10	13830000	13839999	11.0689	1.25416		chr12	59010000	59019999	26.5391	1.55018		chr1	102258000	102258999	22.8668	1.98604		chr1	189827000	189827999	65.3352	7.61511
chr10	14270000	14279999	10.7202	2.02661		chr12	64630000	64639999	9.53151	1.74497		chr1	102259000	102259999	22.1309	0.427447		chr1	190152000	190152999	26.3666	0.394477
chr10	15220000	15229999	15.054	6.5898		chr12	66480000	66489999	7.03394	1.00385		chr1	103661000	103661999	31.7881	5.63787		chr1	191470000	191470999	31.7471	0.853694
chr10	18910000	18919999	9.04952	1.40132		chr12	73060000	73069999	8.5215	1.07244		chr1	104428000	104428999	32.3806	10.5788		chr1	192720000	192720999	33.9972	4.13716
chr10	19360000	19369999	9.56031	1.47744		chr12	80420000	80429999	14.0702	0.845179		chr1	104829000	104829999	85.4228	24.872		chr10	3638000	3638999	31.9588	0.379507
chr10	20830000	20839999	25.0892	2.75693		chr12	80650000	80659999	11.2433	1.01366		chr1	104830000	104830999	69.7112	8.63034		chr10	6685000	6685999	45.2091	0.651163
chr10	23430000	23439999	8.78343	2.08502		chr12	85940000	85949999	17.424	1.3834		chr1	105180000	105180999	24.7687	2.46914		chr10	7072000	7072999	31.3043	0.290909
chr10	24390000	24399999	8.43562	1.32709		chr12	86170000	86179999	6.69115	0.880978		chr1	105181000	105181999	34.1196	3.9283		chr10	8615000	8615999	24.2713	0.477961
chr10	24960000	24969999	8.50164	1.26039		chr12	90460000	90469999	10.1494	1.31618		chr1	105299000	105299999	21.6346	0.943156		chr10	8616000	8616999	36.5591	1.61692
chr10	25820000	25829999	7.65129	1.27587		chr12	91090000	91099999	32.3606	2.02003		chr1	105300000	105300999	63.0075	8.73138		chr10	9649000	9649999	30.4762	0.976139
chr10	25940000	25949999	59.7937	9.57776		chr12	97920000	97929999	14.303	0.921723		chr1	105301000	105301999	61.1465	11.8075		chr10	11144000	11144999	38.5211	2.8866
chr10	26080000	26089999	12.6837	1.01669		chr12	98700000	98709999	11.1493	0.690831		chr1	105302000	105302999	57.0541	8.20078		chr10	11145000	11145999	29.95	1.24896
chr10	27460000	27469999	16.0893	9.12675		chr12	109570000	109579999	15.508	1.10091		chr1	105303000	105303999	47.8253	6.24583		chr10	13445000	13445999	57.8947	16.8582
chr10	27470000	27479999	10.4018	3.02707		chr12	112710000	112719999	26.1585	1.08975		chr1	105304000	105304999	44.751	5.35075		chr10	14272000	14272999	25.8308	0.552486
chr10	27870000	27879999	19.7528	4.00415		chr12	113170000	113179999	13.3603	1.06341		chr1	105305000	105305999	53.1396	17.9733		chr10	19362000	19362999	32.2674	0.874367
chr10	28170000	28179999	53.7043	9.84747		chr12	114550000	114559999	9.27722	0.600985		chr1	105306000	105306999	44.26	4.64655		chr10	20767000	20767999	24.8366	0.285987
chr10	30280000	30289999	13.6156	1.59511		chr13	4830000	4839999	10.2511	1.13304		chr1	105307000	105307999	51.3949	8.79		chr10	20832000	20832999	42.1166	0.697085
chr10	32280000	32289999	48.0844	9.32326		chr13	5210000	5219999	13.597	0.803442		chr1	105308000	105308999	65.0862	14.3807		chr10	23621000	23621999	25.256	0.60423
chr10	33460000	33469999	10.3564	1.25123		chr13	6640000	6649999	17.9015	1.09844		chr1	105309000	105309999	65.5438	14.9345		chr10	24395000	24395999	21.3557	1.04862
chr10	33860000	33869999	7.03762	1.56923		chr13	10110000	10119999	24.0154	1.3863		chr1	105310000	105310999	61.7696	16.4914		chr10	24962000	24962999	21.5356	1.03896
chr10	34090000	34099999	27.9914	12.7984		chr13	13980000	13989999	15.7499	0.646429		chr1	105311000	105311999	61.8161	20.2652		chr10	25948000	25948999	69.5455	9.03351
chr10	34120000	34129999	12.146	2.06342		chr13	15040000	15049999	19.8587	1.19997		chr1	105312000	105312999	77.4566	27.3896		chr10	25949000	25949999	36.4888	3.64924
chr10	34130000	34139999	7.88191	0.723897		chr13	16100000	16109999	5.88153	0.77654		chr1	105313000	105313999	70.8798	18.9371		chr10	28173000	28173999	73.913	5.18697
chr10	34140000	34149999	17.152	3.10906		chr13	16800000	16809999	20.2008	0.936046		chr1	105314000	105314999	69.6729	20.3008		chr10	32285000	32285999	42.2304	1.84627
chr10	34150000	34159999	19.8134	10.9949		chr13	24760000	24769999	19.8958	1.88365		chr1	105315000	105315999	61.2884	26.8348		chr10	32286000	32286999	56.7435	0.487013
chr10	34300000	34309999	16.9743	10.7391		chr13	24770000	24779999	6.70727	0.858736		chr1	105316000	105316999	59.393	23.3024		chr10	34096000	34096999	46.8147	2.12922
chr10	35020000	35029999	8.01162	1.66051		chr13	24880000	24889999	16.3121	2.19421		chr1	105317000	105317999	57.2854	21.1257		chr10	34148000	34148999	21.9689	0.656216
chr10	35030000	35039999	10.5867	2.5165		chr13	25190000	25199999	25.5648	1.45155		chr1	105318000	105318999	47.5416	7.9638		chr10	34306000	34306999	22.6846	1.34315
chr10	37770000	37779999	68.0875	16.9559		chr13	25810000	25819999	18.1742	0.693374		chr1	105319000	105319999	24.2862	0.783153		chr10	34625000	34625999	76.0593	6.65446
chr10	37870000	37879999	9.10551	0.93794		chr13	26290000	26299999	7.45231	0.719348		chr1	105320000	105320999	28.4872	3.6467		chr10	34626000	34626999	87.3409	8.93461
chr10	39000000	39009999	11.3289	2.88268		chr13	28610000	28619999	43.0408	1.34597		chr1	105321000	105321999	48.0208	15.959		chr10	35029000	35029999	27.7302	1.13723
chr10	43430000	43439999	38.9978	18.5622		chr13	32580000	32589999	7.19823	0.741043		chr1	105322000	105322999	31.7752	7.72487		chr10	35030000	35030999	24.3706	0.792254
chr10	44750000	44759999	49.4306	21.5314		chr13	39540000	39549999	37.0573	3.11553		chr1	105337000	105337999	27.3027	3.77306		chr10	37772000	37772999	72.4355	4.97967
chr10	45770000	45779999	7.68874	1.01221		chr13	52670000	52679999	17.581	1.27706		chr1	108011000	108011999	36.646	8.12183		chr10	37773000	37773999	73.8591	5.62154
chr10	45840000	45849999	23.1088	2.17773		chr13	56120000	56129999	7.9743	1.43297		chr1	108137000	108137999	26.7782	2.46914		chr10	37941000	37941999	47.9339	0.280112
chr10	48280000	48289999	6.84246	1.75325		chr13	57490000	57499999	30.8442	2.54637		chr1	108440000	108440999	24.7126	2.12465		chr10	39009000	39009999	48.6085	0.940666
chr10	48980000	48989999	11.752	3.17868		chr13	64500000	64509999	80.9037	8.69771		chr1	109529000	109529999	22.2452	0.929692		chr10	43432000	43432999	60.8006	3.50354
chr10	52720000	52729999	12.6368	3.1275		chr13	65980000	65989999	26.5448	2.54787		chr1	109531000	109531999	24.2391	1.0142		chr10	43603000	43603999	24.6725	0.865266
chr10	56340000	56349999	7.62726	1.41981		chr13	66050000	66059999	17.7914	0.605245		chr1	109535000	109535999	25.2876	3.63636		chr10	43884000	43884999	37.3381	1.55393
chr10	56350000	56359999	5.73545	0.698121		chr13	67370000	67379999	20.3582	1.34611		chr1	109536000	109536999	38.9291	2.3569		chr10	44122000	44122999	23.5828	0.860421
chr10	57350000	57359999	33.8659	4.42293		chr13	68540000	68549999	20.164	1.54107		chr1	109537000	109537999	34.4486	6.09256		chr10	44752000	44752999	74.1344	2.06134
chr10	57810000	57819999	9.35586	2.27039		chr13	70650000	70659999	6.1376	0.85817		chr1	109539000	109539999	33.8618	8.43729		chr10	48983000	48983999	32.3333	0.123609
chr10	63940000	63949999	17.4598	6.77763		chr13	72300000	72309999	6.94547	0.963455		chr1	109540000	109540999	42.6301	4.8474		chr10	57244000	57244999	28.3582	0
chr10	66600000	66609999	13.3993	2.63202		chr13	79190000	79199999	11.6966	0.767608		chr1	109541000	109541999	42.0783	5.81797		chr10	57353000	57353999	30.9269	0.548321
chr10	68470000	68479999	28.1374	4.12092		chr13	85510000	85519999	6.25652	0.643457		chr1	109542000	109542999	30.4892	1.9018		chr10	57810000	57810999	33.7312	2.64901
chr10	71020000	71029999	54.0528	15.4332		chr13	90210000	90219999	8.54592	0.775149		chr1	109545000	109545999	38.1215	0.196078		chr10	57843000	57843999	36.0324	14.9813
chr10	71660000	71669999	7.57471	1.2476		chr13	93500000	93509999	56.3964	3.95131		chr1	109546000	109546999	36.9462	5.05181		chr10	62029000	62029999	24.5692	0.410537
chr10	72160000	72169999	6.25116	1.17164		chr13	95180000	95189999	7.27498	0.765953		chr1	110451000	110451999	31.9079	8.43414		chr10	66600000	66600999	38.1114	0.652529
chr10	72710000	72719999	14.5343	2.76622		chr13	102840000	102849999	10.8034	1.00107		chr1	110814000	110814999	50.591	19.9041		chr10	68471000	68471999	46.1692	0.554401
chr10	78790000	78799999	20.6805	3.38317		chr13	104930000	104939999	6.60938	0.672449		chr1	110815000	110815999	40.4159	10.8009		chr10	69766000	69766999	26.5442	0.814111
chr10	80300000	80309999	25.0952	9.60608		chr13	107790000	107799999	7.26768	1.07		chr1	110882000	110882999	21.7905	0.822785		chr10	71025000	71025999	66.0664	3.83085
chr10	82170000	82179999	6.22925	1.06947		chr13	108240000	108249999	7.13812	0.946328		chr1	112919000	112919999	36.8014	5.38881		chr10	72161000	72161999	21.9048	0.909091
chr10	82180000	82189999	53.2395	7.95807		chr13	108250000	108259999	15.8814	1.42489		chr1	112920000	112920999	59.9448	6.20625		chr10	72713000	72713999	25.8419	0.73157
chr10	82190000	82199999	30.0555	11.6418		chr13	111550000	111559999	6.66465	0.859951		chr1	112961000	112961999	59.5346	10.0257		chr10	78798000	78798999	23.477	0.955691
chr10	85110000	85119999	20.8379	11.1329		chr13	112830000	112839999	12.336	1.61011		chr1	113889000	113889999	47.5196	7.18726		chr10	80307000	80307999	44.5822	0.974513
chr10	87430000	87439999	14.8787	2.42288		chr14	4600000	4609999	11.239	0.717017		chr1	113890000	113890999	60.6401	4.13824		chr10	81950000	81950999	100	0
chr10	89850000	89859999	17.9262	1.73134		chr14	5300000	5309999	8.0402	0		chr1	113981000	113981999	33.188	0.509626		chr10	82183000	82183999	30.0478	2.09102
chr10	91810000	91819999	8.55121	2.62102		chr14	11190000	11199999	8.83522	0.884615		chr1	113982000	113982999	52.3943	6.84524		chr10	82185000	82185999	26.2149	0.519377
chr10	92060000	92069999	23.7476	3.39136		chr14	11810000	11819999	29.3456	1.76946		chr1	115064000	115064999	38.9637	5.09091		chr10	82186000	82186999	30.0926	0.440827
chr10	96350000	96359999	9.19144	1.68459		chr14	11820000	11829999	48.292	2.79727		chr1	115065000	115065999	37.9065	1.10911		chr10	82187000	82187999	25.2004	1.08902
chr10	96370000	96379999	5.84426	0.7918		chr14	16840000	16849999	7.72256	0.703932		chr1	115240000	115240999	29.9584	4.3529		chr10	82188000	82188999	30.8488	1.09615
chr10	96480000	96489999	12.932	2.55761		chr14	19240000	19249999	8.31285	0.999816		chr1	115377000	115377999	36.6083	1.34328		chr10	82189000	82189999	27.8607	1.82927
chr10	97720000	97729999	39.8574	6.16231		chr14	19250000	19259999	8.56795	0.834565		chr1	115457000	115457999	28.3305	0.464037		chr10	82190000	82190999	49.6653	0.898588
chr10	97910000	97919999	11.841	2.4551		chr14	24140000	24149999	11.5217	1.01032		chr1	115480000	115480999	21.4	0.542005		chr10	82191000	82191999	39.7273	2.33969
chr10	98580000	98589999	9.3576	1.46651		chr14	24500000	24509999	24.3513	1.00936		chr1	117390000	117390999	60.78	9.94589		chr10	82712000	82712999	27.5676	1.11359
chr10	99910000	99919999	10.5643	1.63572		chr14	26560000	26569999	8.38408	0.704197		chr1	117391000	117391999	66.5191	14.6656		chr10	85119000	85119999	21.731	0.980898
chr10	102650000	102659999	9.22193	1.55282		chr14	29580000	29589999	15.3557	1.06681		chr1	117392000	117392999	44.736	8.42809		chr10	87436000	87436999	23.6873	0.933881
chr10	102810000	102819999	20.9059	4.06118		chr14	31470000	31479999	10.6637	1.32359		chr1	118262000	118262999	68.033	15.9234		chr10	89427000	89427999	24.9395	0.915903
chr10	103100000	103109999	10.3232	1.13605		chr14	33210000	33219999	6.68021	0.873028		chr1	118263000	118263999	82.1114	44.0909		chr10	89855000	89855999	27.6964	0.663193
chr10	106810000	106819999	11.6519	1.83986		chr14	33220000	33229999	9.43675	1.00897		chr1	118264000	118264999	83.731	53.3254		chr10	90955000	90955999	82.0881	4.39422
chr10	106820000	106829999	21.393	3.4399		chr14	45460000	45469999	19.8945	2.29173		chr1	119028000	119028999	59.6884	1.44346		chr10	92068000	92068999	39.6565	1.0107
chr10	112120000	112129999	10.7009	1.64405		chr14	46640000	46649999	8.19568	0.764768		chr1	119148000	119148999	65.4007	18.9721		chr10	97165000	97165999	22.3735	0.573066
chr10	112870000	112879999	10.5175	1.24688		chr14	47070000	47079999	8.37306	1.40335		chr1	119149000	119149999	33.4331	2.4588		chr10	97727000	97727999	57.2383	4.01548
chr10	113610000	113619999	24.021	3.56154		chr14	51040000	51049999	17.6025	1.42999		chr1	120372000	120372999	33.838	7.21383		chr10	97728000	97728999	47.603	3.61129
chr10	115270000	115279999	6.20134	0.970935		chr14	51350000	51359999	7.01638	0.808555		chr1	120373000	120373999	41.1537	6.70312		chr10	97918000	97918999	38.9205	1.67715
chr10	115440000	115449999	19.504	2.15562		chr14	51360000	51369999	8.61762	1.07515		chr1	120440000	120440999	35.6349	9.1322		chr10	98817000	98817999	26.5748	0.296736
chr10	116990000	116999999	26.0474	9.16942		chr14	53210000	53219999	42.0655	0		chr1	120441000	120441999	25.1224	3.93759		chr10	102817000	102817999	34.194	0.812641
chr10	118200000	118209999	7.01237	0.79064		chr14	61760000	61769999	11.1193	0.821375		chr1	121545000	121545999	28.7651	2.03759		chr10	106826000	106826999	23.7027	0.875274
chr10	121310000	121319999	20.4612	4.66342		chr14	62180000	62189999	5.94122	0.855283		chr1	121546000	121546999	25.0666	2.04855		chr10	111934000	111934999	25.6925	1.14485
chr10	123930000	123939999	12.5315	7.00271		chr14	62340000	62349999	12.7617	1.53532		chr1	122660000	122660999	23.9341	2.98815		chr10	113891000	113891999	25.4613	1.21951
chr10	126650000	126659999	6.86069	1.51851		chr14	62610000	62619999	8.92972	0.953185		chr1	123400000	123400999	76.3846	35.692		chr10	115445000	115445999	24.3335	2.331
chr11	3870000	3879999	7.2297	1.10651		chr14	65190000	65199999	23.9006	2.03565		chr1	123401000	123401999	70.5614	48.2079		chr10	116990000	116990999	27.641	0.41841
chr11	4360000	4369999	11.5456	5.43952		chr14	66790000	66799999	11.7622	1.22485		chr1	126458000	126458999	31.1815	6.81945		chr10	116991000	116991999	51.126	2.36088
chr11	4450000	4459999	10.0098	1.35413		chr14	70820000	70829999	27.6385	1.5346		chr1	126459000	126459999	46.2377	17.9279		chr10	117948000	117948999	34.0483	8.09628
chr11	6030000	6039999	21.5607	4.13431		chr14	73550000	73559999	7.93323	0.854809		chr1	126463000	126463999	58.7715	13.2618		chr10	118595000	118595999	36.7168	0.717213
chr11	6690000	6699999	10.6506	1.34633		chr14	73560000	73569999	10.3041	1.09711		chr1	127202000	127202999	55.7985	8.78181		chr10	120302000	120302999	21.2898	0.782473
chr11	7050000	7059999	21.8494	3.24204		chr14	79370000	79379999	12.2487	1.08405		chr1	127203000	127203999	69.1023	9.04685		chr10	121314000	121314999	36.4489	1.92077
chr11	8050000	8059999	21.9797	3.8074		chr14	80360000	80369999	11.9592	1.11544		chr1	127991000	127991999	63.4291	16.5616		chr10	121889000	121889999	41.9643	1.02041
chr11	8060000	8069999	11.9216	5.93624		chr14	95580000	95589999	32.9378	1.89938		chr1	127992000	127992999	57.6069	33.2144		chr10	123347000	123347999	28.5211	0.456621
chr11	14440000	14449999	11.4997	1.72154		chr14	95840000	95849999	19.7955	1.2977		chr1	129808000	129808999	29.0305	3.36634		chr10	125699000	125699999	38.1955	17.507
chr11	15140000	15149999	16.9454	1.83138		chr14	97600000	97609999	13.3218	1.40788		chr1	130764000	130764999	29.0893	4.51969		chr10	126367000	126367999	37.8585	0
chr11	15150000	15159999	15.0209	1.21882		chr14	97610000	97619999	6.69882	1.22324		chr1	130765000	130765999	58.3038	6.7713		chr10	130383000	130383999	29.0614	1.47929
chr11	15310000	15319999	21.3199	3.30671		chr14	99420000	99429999	6.9968	0.981005		chr1	131856000	131856999	61.4254	15.5272		chr10	130594000	130594999	48.4882	19.9402
chr11	17150000	17159999	9.054	1.54785		chr14	103780000	103789999	5.74702	0.60869		chr1	131857000	131857999	29.3742	1.97802		chr11	4369000	4369999	29.5809	0.388916
chr11	17460000	17469999	16.7612	2.18105		chr14	112900000	112909999	15.4691	1.1728		chr1	132009000	132009999	24.474	3.17533		chr11	5695000	5695999	27.2727	0.731159
chr11	19550000	19559999	32.6662	7.74418		chr14	116890000	116899999	6.28336	1.20723		chr1	133383000	133383999	45.3032	8.32954		chr11	6033000	6033999	35.0175	0.836487
chr11	21050000	21059999	26.2531	8.05245		chr14	119150000	119159999	21.5405	0.913754		chr1	133384000	133384999	37.1828	4.45114		chr11	6034000	6034999	25.9611	0.882117
chr11	21410000	21419999	20.6472	10.6587		chr14	121580000	121589999	8.60344	0.840686		chr1	135121000	135121999	46.863	18.6136		chr11	6662000	6662999	22.1542	0.534442
chr11	23000000	23009999	59.1282	14.0534		chr14	123370000	123379999	8.96206	0.91721		chr1	137474000	137474999	30.5652	7.03764		chr11	6823000	6823999	24.6704	1.22592
chr11	24290000	24299999	6.60002	1.02562		chr15	3830000	3839999	19.2944	1.57668		chr1	137992000	137992999	53.7296	9.21844		chr11	7051000	7051999	22.8901	0.520607
chr11	28310000	28319999	10.181	1.8839		chr15	8830000	8839999	8.89357	0.7774		chr1	137993000	137993999	53.3349	4.89624		chr11	7052000	7052999	50.1939	2.37565
chr11	29430000	29439999	11.992	5.47266		chr15	18590000	18599999	8.62139	0.7684		chr1	138427000	138427999	28.2103	1.05221		chr11	9934000	9934999	45.9016	1.33333
chr11	33000000	33009999	26.2485	3.42642		chr15	21710000	21719999	6.01709	0.803506		chr1	139386000	139386999	23.3424	0.666473		chr11	17460000	17460999	35.3298	1.52355
chr11	36000000	36009999	8.19606	1.2211		chr15	22080000	22089999	39.8912	2.10194		chr1	139390000	139390999	31.2473	5.66038		chr11	19550000	19550999	54.1772	0.640569
chr11	37850000	37859999	25.291	2.6698		chr15	23880000	23889999	6.77331	0.784375		chr1	139394000	139394999	25.2955	1.12587		chr11	19551000	19551999	44.3361	3.91694
chr11	38990000	38999999	13.5029	4.33302		chr15	24740000	24749999	8.7642	1.16954		chr1	139536000	139536999	49.2491	4.62264		chr11	20032000	20032999	22.0974	0
chr11	40300000	40309999	5.82157	0.574298		chr15	24750000	24759999	9.40943	0.651518		chr1	139699000	139699999	35.1656	0.933333		chr11	21056000	21056999	40.8851	1.81504
chr11	42080000	42089999	6.89147	1.74011		chr15	25940000	25949999	15.081	1.51085		chr1	140587000	140587999	67.3963	15.5783		chr11	21414000	21414999	28.5897	1.64369
chr11	43150000	43159999	28.9751	6.28976		chr15	27190000	27199999	7.32903	0.656696		chr1	142298000	142298999	44.5074	5.34351		chr11	22204000	22204999	23.3894	0.778968
chr11	44880000	44889999	27.8435	4.15178		chr15	30280000	30289999	12.7268	1.22143		chr1	145112000	145112999	25.7163	1.67076		chr11	23004000	23004999	69.3647	4.70588
chr11	44890000	44899999	18.3435	2.99386		chr15	37050000	37059999	9.9612	0.739225		chr1	145166000	145166999	77.6933	17.5115		chr11	23005000	23005999	67.6846	4.76983
chr11	45600000	45609999	6.35368	1.26968		chr15	39640000	39649999	9.41612	0.950157		chr1	145241000	145241999	40.4467	0.276817		chr11	28314000	28314999	31.5686	1.08043
chr11	45690000	45699999	23.4818	3.8407		chr15	43330000	43339999	29.212	1		chr1	145245000	145245999	21.1289	0.110375		chr11	29437000	29437999	31.4097	0.688389
chr11	46480000	46489999	6.8707	1.10118		chr15	44210000	44219999	31.7022	2.02289		chr1	145692000	145692999	50.4559	4.81283		chr11	33001000	33001999	30.2554	0.866142
chr11	46490000	46499999	9.07187	0.801068		chr15	45340000	45349999	35.2654	2.4516		chr1	145693000	145693999	28.9408	7.14586		chr11	33002000	33002999	28.6679	0.554675
chr11	51560000	51569999	16.2883	3.19557		chr15	50930000	50939999	13.6799	0.641711		chr1	146311000	146311999	34.2098	2.04327		chr11	37856000	37856999	41.7004	2.2035
chr11	52030000	52039999	18.1715	9.27262		chr15	51090000	51099999	10.1618	0.936783		chr1	148002000	148002999	37.2319	5.93561		chr11	38990000	38990999	28.2582	0.948992
chr11	53600000	53609999	37.6303	16.8902		chr15	52390000	52399999	8.64131	0.724756		chr1	148848000	148848999	25.5011	2.04301		chr11	43157000	43157999	43.7974	0.747581
chr11	53710000	53719999	9.87551	1.91473		chr15	58120000	58129999	73.5103	7.57289		chr1	149580000	149580999	65.766	8.62159		chr11	43158000	43158999	33.3502	3.34294
chr11	57460000	57469999	6.36352	1.29941		chr15	69870000	69879999	15.122	0.798759		chr1	150778000	150778999	31.0046	0.551783		chr11	44888000	44888999	32.6188	0.928074
chr11	60770000	60779999	10.6669	3.91578		chr15	75150000	75159999	9.40314	0.811132		chr1	151158000	151158999	82.8867	42.9047		chr11	44889000	44889999	31.4977	1.17012
chr11	62240000	62249999	12.6568	1.22817		chr15	75160000	75169999	8.79188	0.781827		chr1	152914000	152914999	24.3284	1.86474		chr11	44890000	44890999	25.7129	3.30218
chr11	62340000	62349999	51.5344	17.2924		chr15	76600000	76609999	12.4353	0.959918		chr1	152924000	152924999	43.37	1.94757		chr11	45204000	45204999	33.9367	0.696864
chr11	62350000	62359999	21.538	14.5981		chr15	80110000	80119999	14.4383	1.10592		chr1	153307000	153307999	67.8623	29.0504		chr11	45621000	45621999	32.5723	0.886162
chr11	62700000	62709999	19.5631	3.05899		chr15	84160000	84169999	13.7246	1.17808		chr1	153308000	153308999	64.5793	24.1315		chr11	45699000	45699999	31.5226	0.773579
chr11	62970000	62979999	21.9649	3.96368		chr15	85490000	85499999	8.84988	0.867221		chr1	153309000	153309999	64.8673	33.1479		chr11	46638000	46638999	26.3482	1.06184
chr11	63690000	63699999	25.1096	10.8566		chr15	86150000	86159999	6.32669	0.852305		chr1	153505000	153505999	27.4874	1.84941		chr11	51568000	51568999	23.9328	1.47679
chr11	64460000	64469999	13.1388	3.02967		chr15	86460000	86469999	18.1599	1.32252		chr1	153563000	153563999	24.0273	2.60789		chr11	53608000	53608999	58.1421	3.73057
chr11	65020000	65029999	52.1098	22.6215		chr15	87130000	87139999	8.99995	1.02529		chr1	153765000	153765999	81.5556	29.2068		chr11	53609000	53609999	44.7173	1.2737
chr11	65180000	65189999	6.76767	1.35384		chr15	87560000	87569999	10.9711	0.988468		chr1	153766000	153766999	81.4393	38.7759		chr11	59199000	59199999	31.7845	0.927357
chr11	66820000	66829999	42.8392	7.19119		chr15	90430000	90439999	20.9959	1.0806		chr1	154060000	154060999	52.3194	8.68882		chr11	60772000	60772999	40.513	0.716332
chr11	67520000	67529999	7.15374	1.11958		chr15	92540000	92549999	5.76716	0.750391		chr1	154061000	154061999	44.8685	10.1704		chr11	62244000	62244999	27.3794	0.909682
chr11	67950000	67959999	13.6262	1.29318		chr15	93330000	93339999	21.338	1.74475		chr1	155749000	155749999	33.5982	4.99504		chr11	62346000	62346999	46.4745	1.84615
chr11	68740000	68749999	21.3264	6.07251		chr15	95500000	95509999	33.0937	1.31949		chr1	155750000	155750999	54.392	12.4471		chr11	62347000	62347999	40.854	4.73054
chr11	68900000	68909999	14.1176	5.59052		chr15	99690000	99699999	11.1731	0.866245		chr1	155751000	155751999	43.3778	9.38247		chr11	62348000	62348999	49.184	2.77603
chr11	71710000	71719999	32.3299	3.94748		chr15	100690000	100699999	19.2663	1.1366		chr1	155752000	155752999	64.7082	14.2882		chr11	62349000	62349999	30.4348	1.34959
chr11	71790000	71799999	31.8072	3.8639		chr15	101400000	101409999	23.2778	1.46024		chr1	155753000	155753999	59.1281	11.8031		chr11	62350000	62350999	37.0056	1.2966
chr11	72490000	72499999	13.0002	6.66667		chr16	3010000	3019999	38.4615	29.2237		chr1	155754000	155754999	53.1044	12.739		chr11	62705000	62705999	22.9947	1.88885
chr11	75550000	75559999	27.7815	3.26754		chr16	3260000	3269999	13.7756	1.1002		chr1	155755000	155755999	54.1612	26.3858		chr11	62706000	62706999	27.4806	0.784314
chr11	75750000	75759999	36.037	11.5303		chr16	13470000	13479999	13.7218	1.24128		chr1	157143000	157143999	38.7864	12.1997		chr11	62977000	62977999	21.4992	0.544959
chr11	77450000	77459999	13.674	8.13389		chr16	15460000	15469999	66.42	4.0158		chr1	157144000	157144999	30.3641	9.30021		chr11	63695000	63695999	71.386	6.81004
chr11	78570000	78579999	12.9744	7.50793		chr16	15890000	15899999	8.12969	1.14105		chr1	159279000	159279999	38.0892	13.2109		chr11	65022000	65022999	46.3848	2.67801
chr11	79370000	79379999	25.5887	14.858		chr16	19280000	19289999	84.4743	10.0308		chr1	159280000	159280999	41.8546	21.7391		chr11	65023000	65023999	48.4712	1.87099
chr11	79380000	79389999	31.6724	18.0266		chr16	19290000	19299999	75.5699	6.09897		chr1	159350000	159350999	71.3813	26.9682		chr11	65024000	65024999	47.5546	4.56262
chr11	80090000	80099999	24.7482	16.1686		chr16	21850000	21859999	5.91649	0.719124		chr1	159351000	159351999	72.3003	26.7257		chr11	66828000	66828999	52.1706	5.82524
chr11	80100000	80109999	28.8598	15.5623		chr16	22610000	22619999	10.4973	0.875351		chr1	159444000	159444999	63.9068	8.89659		chr11	66829000	66829999	49.2334	3.07487
chr11	80250000	80259999	52.0825	17.8671		chr16	23770000	23779999	6.54067	0.872801		chr1	159500000	159500999	24.3389	3.67593		chr11	67640000	67640999	21.0092	0.676027
chr11	81240000	81249999	8.6057	1.40935		chr16	24620000	24629999	8.91389	0.800549		chr1	159501000	159501999	24.6455	1.88758		chr11	68280000	68280999	86.8894	17.1357
chr11	82040000	82049999	10.0548	1.1227		chr16	29480000	29489999	6.7141	1.0332		chr1	159709000	159709999	28.125	6.46388		chr11	68742000	68742999	23.995	0.678952
chr11	82920000	82929999	30.848	4.04373		chr16	32530000	32539999	8.29699	0.737578		chr1	159714000	159714999	20.9302	0.578035		chr11	68743000	68743999	28.4575	2.5558
chr11	83560000	83569999	54.6811	9.70224		chr16	33270000	33279999	9.40219	1.07167		chr1	160693000	160693999	36.9068	5.44331		chr11	68907000	68907999	28.0554	0.95792
chr11	83740000	83749999	10.2066	0.907662		chr16	34390000	34399999	6.22093	0.71257		chr1	162928000	162928999	21.5878	1.15905		chr11	71341000	71341999	31.1688	1.90476
chr11	84000000	84009999	14.8938	6.67324		chr16	35230000	35239999	33.2883	2.0072		chr1	163261000	163261999	71.6391	14.5827		chr11	71715000	71715999	29.788	1.46571
chr11	85300000	85309999	28.9704	4.7983		chr16	35820000	35829999	9.11194	1.04055		chr1	163262000	163262999	65.6901	17.8126		chr11	71716000	71716999	40.0551	0.722961
chr11	85340000	85349999	20.9231	11.8587		chr16	37780000	37789999	14.4967	1.11884		chr1	163263000	163263999	67.2538	14.0694		chr11	71790000	71790999	26.3659	0.528914
chr11	86800000	86809999	22.5776	6.73493		chr16	39680000	39689999	8.64715	1.21178		chr1	163264000	163264999	43.4523	6.39407		chr11	71791000	71791999	26.4415	0.692259
chr11	86890000	86899999	7.21068	1.06026		chr16	41770000	41779999	6.80392	0.974559		chr1	163795000	163795999	44.1633	7.8673		chr11	72496000	72496999	26.4987	0.428954
chr11	88280000	88289999	10.7804	3.20596		chr16	43270000	43279999	13.3888	1.25144		chr1	163938000	163938999	50.786	15.7104		chr11	75217000	75217999	21.0967	0.474809
chr11	91640000	91649999	10.4168	1.60479		chr16	45770000	45779999	6.81021	0.916138		chr1	165827000	165827999	70.9118	17.0356		chr11	75558000	75558999	55.9157	7.11624
chr11	93560000	93569999	14.3802	8.51886		chr16	46400000	46409999	12.8407	0.788935		chr1	165828000	165828999	32.8238	2.70691		chr11	75638000	75638999	30.4297	0.424929
chr11	96020000	96029999	39.6119	6.33508		chr16	49990000	49999999	9.74069	1.22503		chr1	166623000	166623999	38.3474	3.22785		chr11	75758000	75758999	50.3455	6.84019
chr11	96590000	96599999	33.2536	19.6027		chr16	56770000	56779999	6.22197	1.06834		chr1	167854000	167854999	26.1866	0.729483		chr11	78579000	78579999	46.6796	0.653595
chr11	97290000	97299999	15.6212	2.06361		chr16	62940000	62949999	5.69398	0.665992		chr1	169599000	169599999	22.4699	0.115574		chr11	79379000	79379999	56.6944	0.549073
chr11	99320000	99329999	51.3182	9.2131		chr16	72670000	72679999	11.0872	0.921779		chr1	169858000	169858999	67.2992	19.621		chr11	79380000	79380999	59.9646	0.542005
chr11	99330000	99339999	14.5294	1.71948		chr16	76900000	76909999	10.4849	1.06641		chr1	169859000	169859999	69.6101	4.48766		chr11	80093000	80093999	30.9434	0.920245
chr11	99600000	99609999	26.2332	2.66892		chr16	77820000	77829999	41.9801	1.94732		chr1	170064000	170064999	82.3677	45.4768		chr11	80094000	80094999	33.2386	0.647249
chr11	99610000	99619999	22.0451	2.38918		chr16	81700000	81709999	18.5014	0.93162		chr1	170693000	170693999	41.1917	1.04495		chr11	80100000	80100999	63.7869	2.82555
chr11	104610000	104619999	50.9452	15.087		chr16	81710000	81719999	14.7376	0.995426		chr1	170868000	170868999	24.3944	1.76322		chr11	80254000	80254999	66.4148	6.5583
chr11	106790000	106799999	21.1237	8.96141		chr16	82570000	82579999	22.9608	2.51081		chr1	170869000	170869999	32.7012	5.64764		chr11	80255000	80255999	58.6898	3.51185
chr11	111610000	111619999	39.4779	12.1177		chr16	83980000	83989999	11.6043	1.72838		chr1	170870000	170870999	31.4888	2.97366		chr11	82928000	82928999	38.9632	3.07136
chr11	111620000	111629999	39.2662	16.8966		chr16	90530000	90539999	19.1144	1.30336		chr1	170874000	170874999	27.8243	2.16977		chr11	82929000	82929999	27.3594	1.53018
chr11	112720000	112729999	7.71817	1.03		chr16	92000000	92009999	6.67181	0.956779		chr1	170876000	170876999	26.3108	3.90939		chr11	83561000	83561999	37.5906	0.463293
chr11	114580000	114589999	8.96767	3.74398		chr16	92210000	92219999	16.5379	0.94567		chr1	171342000	171342999	31.8191	7.83813		chr11	83562000	83562999	64.6133	3.8824
chr11	114760000	114769999	7.95625	1.16482		chr16	93520000	93529999	7.31393	0.699929		chr1	171343000	171343999	53.5749	6.41001		chr11	83563000	83563999	46.7753	0.779727
chr11	118850000	118859999	6.98426	1.07664		chr16	95370000	95379999	6.02018	1.00617		chr1	172780000	172780999	29.558	2.88035		chr11	83741000	83741999	29.5922	0.754717
chr12	3220000	3229999	36.4411	7.92028		chr16	95510000	95519999	13.2557	1.57701		chr1	173668000	173668999	46.2283	13.3226		chr11	84004000	84004999	26.6714	1.33912
chr12	3610000	3619999	23.3013	15.0303		chr16	96580000	96589999	13.1403	0.851916		chr1	173691000	173691999	36.299	3.89202		chr11	85305000	85305999	56.7661	3.70055
chr12	7640000	7649999	27.6699	9.89859		chr16	97300000	97309999	8.66997	0.796424		chr1	173692000	173692999	81.5909	28.7725		chr11	85342000	85342999	25.8574	2.05562
chr12	8800000	8809999	68.9258	14.6875		chr17	4700000	4709999	7.21554	0.899513		chr1	173693000	173693999	83.7783	41.5342		chr11	85343000	85343999	23.7113	0.688156
chr12	9750000	9759999	6.50153	1.30134		chr17	5490000	5499999	15.2034	0.689155		chr1	173740000	173740999	31.7531	0.51458		chr11	86801000	86801999	40.2047	1.87793
chr12	11380000	11389999	43.9546	8.77411		chr17	5760000	5769999	10.0253	0.764895		chr1	173742000	173742999	23.4412	2.81955		chr11	88280000	88280999	21.3965	0.678643
chr12	13110000	13119999	11.4505	1.90807		chr17	6160000	6169999	6.3568	0.911722		chr1	173773000	173773999	37.8223	9.45245		chr11	93566000	93566999	31.92	0.95498
chr12	13120000	13129999	6.5558	1.21095		chr17	10050000	10059999	7.63719	0.915315		chr1	173774000	173774999	26.9188	2.81634		chr11	96024000	96024999	58.0379	1.01248
chr12	13600000	13609999	22.6765	8.59271		chr17	10560000	10569999	8.58738	0.979577		chr1	173775000	173775999	39.7226	11.9646		chr11	96596000	96596999	32.6297	0.613155
chr12	16090000	16099999	11.9038	2.81294		chr17	11470000	11479999	8.59844	0.793867		chr1	173776000	173776999	41.1608	8.09179		chr11	96597000	96597999	50.2292	1.94175
chr12	16220000	16229999	8.65949	0.75186		chr17	11480000	11489999	6.54739	0.840993		chr1	173778000	173778999	45.9764	14.6257		chr11	99327000	99327999	46.1872	2.94314
chr12	19280000	19289999	12.2224	2.18074		chr17	11980000	11989999	10.4413	1.11512		chr1	173779000	173779999	41.2234	3.86643		chr11	99328000	99328999	26.3253	1.43541
chr12	19430000	19439999	19.5604	3.01729		chr17	13970000	13979999	6.09434	0.801183		chr1	173783000	173783999	30.0119	2.94755		chr11	99329000	99329999	49.7438	1.24164
chr12	20780000	20789999	10.7102	1.4368		chr17	17990000	17999999	16.0289	1.37142		chr1	173784000	173784999	30.0872	1.71363		chr11	99330000	99330999	24.8471	2.54237
chr12	20790000	20799999	8.62145	1.3351		chr17	20160000	20169999	10.1764	0.921053		chr1	173884000	173884999	35.7977	9.72516		chr11	99609000	99609999	27.5587	0.657895
chr12	24120000	24129999	13.1875	2.50501		chr17	28740000	28749999	11.326	1.41019		chr1	173885000	173885999	43.6501	16.1424		chr11	99610000	99610999	29.1112	5.10145
chr12	24140000	24149999	8.95428	2.03647		chr17	32790000	32799999	12.5351	0.94367		chr1	173886000	173886999	60.5706	2.47006		chr11	104611000	104611999	37.124	1.12829
chr12	25150000	25159999	31.0106	3.22955		chr17	34930000	34939999	7.98625	0.803424		chr1	174370000	174370999	29.4191	7.09804		chr11	104612000	104612999	36.5271	0.833635
chr12	25160000	25169999	8.00169	1.1187		chr17	52970000	52979999	11.0996	1.16596		chr1	174371000	174371999	22.2391	1.34907		chr11	104613000	104613999	34.6821	0.832408
chr12	25300000	25309999	11.5599	5.13502		chr17	54920000	54929999	9.42807	1.3526		chr1	176576000	176576999	27.8064	2.85623		chr11	104614000	104614999	33.5052	2.27273
chr12	28630000	28639999	22.6486	3.39877		chr17	58100000	58109999	18.1307	0.928244		chr1	177854000	177854999	25.6368	1.53439		chr11	104615000	104615999	33.8573	1.19284
chr12	28780000	28789999	42.8546	13.2737		chr17	58460000	58469999	47.1346	3.11117		chr1	177855000	177855999	25.1416	0.445633		chr11	104616000	104616999	32.5622	3.20028
chr12	28790000	28799999	45.338	18.9636		chr17	61860000	61869999	8.68739	0.872347		chr1	178084000	178084999	33.8235	6.06061		chr11	106792000	106792999	58.7093	0.527009
chr12	28800000	28809999	8.09396	2.21449		chr17	65710000	65719999	6.56815	0.729832		chr1	178811000	178811999	64.4636	18.7224		chr11	109165000	109165999	79.6117	34.9593
chr12	30520000	30529999	33.1167	12.3933		chr17	66730000	66739999	8.21023	0.738748		chr1	178812000	178812999	82.7854	23.1716		chr11	111618000	111618999	51.5846	0.600858
chr12	32480000	32489999	6.0949	0.997033		chr17	72140000	72149999	51.5709	3.81455		chr1	179287000	179287999	42.8398	12.5735		chr11	111619000	111619999	66.4561	5.10441
chr12	32850000	32859999	37.9849	12.4255		chr17	75040000	75049999	9.56764	1.10808		chr1	179332000	179332999	45.0303	21.4537		chr11	111620000	111620999	60.0126	1.0281
chr12	34200000	34209999	17.9417	2.01013		chr17	94670000	94679999	17.7614	2.05374		chr1	179333000	179333999	54.037	16.3025		chr11	111621000	111621999	55.2239	3.03398
chr12	36540000	36549999	7.17886	1.2265		chr18	4510000	4519999	6.19604	0.973826		chr1	180019000	180019999	91.9548	62.5983		chr11	112339000	112339999	32.3967	7.07214
chr12	37390000	37399999	6.18208	0.993106		chr18	4590000	4599999	7.9178	0.959366		chr1	180895000	180895999	23.9948	1.30548		chr11	114010000	114010999	28.6282	0.668449
chr12	38110000	38119999	10.1948	2.16821		chr18	4600000	4609999	6.55638	0.852174		chr1	183584000	183584999	35.3217	8.5024		chr11	114586000	114586999	29.9892	0.570539
chr12	38520000	38529999	9.36521	1.16672		chr18	7100000	7109999	6.36468	0.786988		chr1	183585000	183585999	60.2604	15.1498		chr11	114660000	114660999	50	0.952381
chr12	42530000	42539999	14.2439	2.88676		chr18	14760000	14769999	50.192	3.23006		chr1	184291000	184291999	32.6944	1.71466		chr11	121235000	121235999	30.8786	0.628366
chr12	44220000	44229999	6.4786	1.11416		chr18	15120000	15129999	25.2644	1.83925		chr1	184582000	184582999	45.5682	9.16266		chr12	3224000	3224999	53.3314	6.0024
chr12	46300000	46309999	6.45935	0.869604		chr18	19030000	19039999	19.9558	2.03445		chr1	185197000	185197999	39.6313	0.802752		chr12	3225000	3225999	33.6347	0.546946
chr12	46470000	46479999	7.91165	1.03246		chr18	20650000	20659999	8.85794	0.8344		chr1	187745000	187745999	39.3876	13.9156		chr12	3615000	3615999	35.7325	1.6387
chr12	46480000	46489999	7.52184	1.32866		chr18	24260000	24269999	12.4688	0.75642		chr1	189800000	189800999	25.1381	1.39761		chr12	6805000	6805999	25	0
chr12	48700000	48709999	17.3926	3.01131		chr18	28620000	28629999	8.54615	1.0918		chr1	189801000	189801999	55.6878	8.27218		chr12	7646000	7646999	40.0329	0.801749
chr12	52200000	52209999	34.8446	16.2401		chr18	28960000	28969999	12.6314	2.09141		chr1	189802000	189802999	30.7308	1.1527		chr12	8808000	8808999	77.8759	3.21678
chr12	52300000	52309999	34.7808	19.8413		chr18	28970000	28979999	12.3105	1.35691		chr1	189827000	189827999	83.3566	32.729		chr12	8809000	8809999	70.1783	2.40706
chr12	52360000	52369999	16.5788	1.81319		chr18	29660000	29669999	8.94022	1.1758		chr1	191470000	191470999	57.9786	22.6524		chr12	9444000	9444999	36.4964	0
chr12	52540000	52549999	63.1356	27.8235		chr18	31810000	31819999	34.6816	1.54639		chr1	192146000	192146999	37.8911	3.11122		chr12	11385000	11385999	66.6374	5.23903
chr12	56000000	56009999	6.40579	1.15315		chr18	31940000	31949999	8.83723	1.05066		chr1	192720000	192720999	69.951	12.1633		chr12	11386000	11386999	30.0268	7.93872
chr12	56360000	56369999	11.6756	1.46839		chr18	32090000	32099999	8.42984	0.973427		chr1	195353000	195353999	47.3239	6.96133		chr12	13601000	13601999	55.1031	2.0533
chr12	58400000	58409999	10.1089	1.13771		chr18	34190000	34199999	33.704	2.20709		chr10	6685000	6685999	72.1143	30.0518		chr12	16178000	16178999	89.1566	0
chr12	58560000	58569999	7.21656	1.25265		chr18	34450000	34459999	21.2004	1.69778		chr10	7069000	7069999	29.7816	1.80682		chr12	19434000	19434999	52.8084	0.642398
chr12	59010000	59019999	57.9976	17.3954		chr18	34460000	34469999	6.50565	0.767832		chr10	7070000	7070999	28.5033	4.88193		chr12	19465000	19465999	21.0526	0.819672
chr12	59860000	59869999	5.83868	0.787624		chr18	37620000	37629999	10.6503	0.909756		chr10	7071000	7071999	29.6025	4.14453		chr12	22870000	22870999	44.1989	0.894855
chr12	60450000	60459999	10.5403	2.38274		chr18	39150000	39159999	7.83807	0.996897		chr10	7072000	7072999	63.3429	17.3273		chr12	24123000	24123999	22.8509	0.493218
chr12	61760000	61769999	8.2985	1.30393		chr18	44790000	44799999	7.42106	0.763845		chr10	7073000	7073999	56.5464	13.2327		chr12	24143000	24143999	30.6878	1.5544
chr12	62880000	62889999	8.49191	1.3119		chr18	45130000	45139999	6.0632	0.580742		chr10	7805000	7805999	39.8966	17.0632		chr12	24329000	24329999	85	61.6071
chr12	63920000	63929999	6.53959	0.890287		chr18	48840000	48849999	7.92068	0.837449		chr10	8615000	8615999	42.4862	10.6699		chr12	25159000	25159999	51.7663	1.87398
chr12	64630000	64639999	33.5556	5.63369		chr18	49380000	49389999	15.6048	1.59984		chr10	8616000	8616999	57.707	13.8671		chr12	25304000	25304999	27.1539	1.28358
chr12	64690000	64699999	12.7713	1.65546		chr18	53230000	53239999	7.84527	0.729761		chr10	10339000	10339999	35.8767	9.72742		chr12	28789000	28789999	32.1826	1.15816
chr12	66480000	66489999	14.6857	1.69997		chr18	53460000	53469999	7.21656	0.580424		chr10	11144000	11144999	68.1563	12.128		chr12	30520000	30520999	83.7517	10.2886
chr12	67140000	67149999	6.41457	1.02702		chr18	55340000	55349999	13.8798	0.912698		chr10	11145000	11145999	66.1076	7.67386		chr12	32856000	32856999	29.9599	0.390964
chr12	73060000	73069999	20.6966	3.48181		chr18	58450000	58459999	28.8076	1.69261		chr10	13831000	13831999	37.1261	4.06699		chr12	32857000	32857999	41.4376	3.43264
chr12	73780000	73789999	15.6027	9.05024		chr18	58460000	58469999	7.18686	0.742147		chr10	13834000	13834999	30.1595	2.51983		chr12	33127000	33127999	27.0833	1.0037
chr12	77790000	77799999	20.1943	2.6307		chr18	58660000	58669999	9.03217	1.33256		chr10	14271000	14271999	46.1595	7.37085		chr12	34205000	34205999	43.5504	0.538793
chr12	77820000	77829999	7.97356	1.88596		chr18	63420000	63429999	8.23666	0.783497		chr10	14272000	14272999	57.0167	20.1642		chr12	34206000	34206999	23.1612	0.30888
chr12	80420000	80429999	21.2302	14.4266		chr18	66390000	66399999	9.23152	1.23783		chr10	15229000	15229999	60.0531	8.39416		chr12	36279000	36279999	33.3333	0
chr12	80650000	80659999	23.9607	9.19619		chr18	67370000	67379999	12.4843	0.970984		chr10	15230000	15230999	27.9469	5.70254		chr12	37394000	37394999	26.4136	0.646298
chr12	81810000	81819999	7.47546	1.39209		chr18	76620000	76629999	16.2615	1.64587		chr10	15625000	15625999	23.4683	0.770713		chr12	40960000	40960999	38.2353	0.624025
chr12	82590000	82599999	19.0474	2.64716		chr18	77760000	77769999	11.8393	1.23501		chr10	15891000	15891999	100	0		chr12	44650000	44650999	36.1702	0.409836
chr12	83920000	83929999	11.7429	2.29227		chr18	83730000	83739999	7.4358	0.747403		chr10	17179000	17179999	26.7782	0.636943		chr12	44966000	44966999	23.0503	0.267023
chr12	84960000	84969999	24.8409	13.4972		chr18	85070000	85079999	20.0445	2.59988		chr10	17414000	17414999	26.1074	1.08382		chr12	45796000	45796999	37.5	0.650407
chr12	85940000	85949999	37.7362	16.5182		chr18	86110000	86119999	7.61395	0.922399		chr10	17500000	17500999	28.0269	0.178891		chr12	48700000	48700999	55.0926	1.75329
chr12	86120000	86129999	19.6132	11.6851		chr18	88290000	88299999	5.79566	0.738761		chr10	18915000	18915999	34.3241	3.71844		chr12	52209000	52209999	23.8178	3.6971
chr12	86170000	86179999	17.1646	3.24418		chr18	88300000	88309999	10.1744	0.989487		chr10	19362000	19362999	45.5693	5.20367		chr12	52307000	52307999	35.3806	4.45648
chr12	87800000	87809999	9.70805	1.1442		chr19	3030000	3039999	7.54717	0		chr10	20281000	20281999	33.7147	10.3606		chr12	52308000	52308999	33.0767	0.744602
chr12	87810000	87819999	15.2497	1.92582		chr19	8300000	8309999	7.98261	0.816841		chr10	20282000	20282999	23.7045	3.32454		chr12	52309000	52309999	25.8523	0.820345
chr12	87900000	87909999	11.1702	0.439824		chr19	13350000	13359999	22.6553	1.0605		chr10	20831000	20831999	30.3558	2.56242		chr12	52360000	52360999	31.7772	3.00353
chr12	88250000	88259999	7.25092	1.59716		chr19	17800000	17809999	6.19742	0.828644		chr10	20832000	20832999	65.8253	19.9937		chr12	52543000	52543999	26.4813	0.427716
chr12	89770000	89779999	18.0584	12.5595		chr19	18810000	18819999	14.3788	1.0324		chr10	20833000	20833999	63.3673	0.542986		chr12	52544000	52544999	70.9402	3.20265
chr12	90460000	90469999	24.1922	4.47664		chr19	22940000	22949999	6.83048	0.750229		chr10	23439000	23439999	43.0434	10.4863		chr12	52545000	52545999	60.0924	2.27948
chr12	91090000	91099999	57.7982	21.4305		chr19	22950000	22959999	5.86349	0.777153		chr10	24395000	24395999	46.8777	8.07623		chr12	59013000	59013999	69.8027	5.80709
chr12	93330000	93339999	12.35	1.78571		chr19	23080000	23089999	8.5971	0.652616		chr10	24962000	24962999	55.7752	6.63717		chr12	59014000	59014999	43.2661	2.67959
chr12	93620000	93629999	6.77921	1.42248		chr19	27670000	27679999	6.70822	0.589144		chr10	25828000	25828999	27.4194	2.81631		chr12	64632000	64632999	26.8889	1.42077
chr12	94460000	94469999	9.30765	1.69684		chr19	29000000	29009999	10.9139	0.747897		chr10	25948000	25948999	87.169	31.4627		chr12	64634000	64634999	31.8926	1.25642
chr12	94470000	94479999	8.48176	2.06954		chr19	30050000	30059999	16.9177	0.858446		chr10	25949000	25949999	71.486	14.3669		chr12	66488000	66488999	50	2.02703
chr12	95300000	95309999	11.2123	2.2672		chr19	33210000	33219999	9.33705	0.657488		chr10	26084000	26084999	59.6402	4.50512		chr12	66489000	66489999	30.4869	2.45902
chr12	95660000	95669999	8.97572	2.2914		chr19	33470000	33479999	23.1976	0.85096		chr10	26085000	26085999	28.346	0.564794		chr12	67432000	67432999	22.0588	1.6
chr12	96050000	96059999	7.35762	0.970874		chr19	33550000	33559999	5.82192	0.518267		chr10	27467000	27467999	37.2355	10.8491		chr12	73069000	73069999	32.4488	1.89159
chr12	96990000	96999999	11.3066	1.53318		chr19	34740000	34749999	26.0279	1.49829		chr10	27469000	27469999	34.4604	7.12494		chr12	73788000	73788999	29.3339	2.38288
chr12	97920000	97929999	45.9606	7.37045		chr19	38150000	38159999	16.9037	1.23413		chr10	27471000	27471999	38.9211	1.2987		chr12	80426000	80426999	57.4353	1.03746
chr12	97970000	97979999	7.7705	0.957617		chr19	41050000	41059999	23.3366	2.18223		chr10	27869000	27869999	31.4663	10.9097		chr12	80653000	80653999	28.4487	1.22471
chr12	98700000	98709999	37.2646	16.109		chr19	43870000	43879999	10.6256	0.91955		chr10	27870000	27870999	27.7344	2.29494		chr12	80654000	80654999	31.7248	2.09703
chr12	100860000	100869999	6.67562	0.775948		chr19	44240000	44249999	10.9906	1.36792		chr10	27871000	27871999	24.1626	1.70124		chr12	80812000	80812999	21.4135	0.372055
chr12	105300000	105309999	10.6392	1.88175		chr19	46260000	46269999	6.02821	0.714951		chr10	27874000	27874999	37.7125	2.71306		chr12	82597000	82597999	38.676	5.1486
chr12	106880000	106889999	11.3412	2.13667		chr19	48640000	48649999	8.20807	1.14571		chr10	28002000	28002999	35.5296	0.105208		chr12	83797000	83797999	26.6442	1.8245
chr12	108490000	108499999	9.13608	1.24229		chr19	49310000	49319999	7.31206	1.04469		chr10	28173000	28173999	90.0957	44.9556		chr12	85948000	85948999	71.5422	6.85162
chr12	109570000	109579999	36.9451	17.4554		chr19	51850000	51859999	22.08	1.85417		chr10	28775000	28775999	20.339	0		chr12	86179000	86179999	34.469	0.810537
chr12	110120000	110129999	13.0073	2.21093		chr19	54370000	54379999	7.66994	0.985734		chr10	30288000	30288999	54.512	7.9694		chr12	87809000	87809999	28.6058	0
chr12	112710000	112719999	51.1711	13.1603		chr19	58000000	58009999	7.48922	1.09431		chr10	30531000	30531999	47.8969	8.82536		chr12	90467000	90467999	26.5969	2.38806
chr12	113170000	113179999	23.8031	8.22136		chr19	60750000	60759999	6.95255	1.6141		chr10	31656000	31656999	30.8901	1.30332		chr12	90468000	90468999	33.4755	3.29519
chr12	114550000	114559999	22.9584	4.4769		chr19	60810000	60819999	13.723	1.03121		chr10	32285000	32285999	73.8456	15.5604		chr12	91094000	91094999	57.7479	2.98913
chr12	119880000	119889999	10.1159	3.23621		chr19	61000000	61009999	13.4499	0.91976		chr10	32286000	32286999	79.8526	35.5101		chr12	91095000	91095999	56.9026	3.76754
chr12	119890000	119899999	15.6337	1.91172		chr19	61330000	61339999	20.6422	11.7586		chr10	33460000	33460999	22.7987	2.0727		chr12	91096000	91096999	57.6259	5.65764
chr13	4110000	4119999	7.30186	2.07631		chr2	5550000	5559999	17.0506	0.916564		chr10	33461000	33461999	24.9959	2.50678		chr12	93333000	93333999	35.5705	0.650759
chr13	4830000	4839999	39.6732	7.07933		chr2	7050000	7059999	10.5302	0.983521		chr10	34096000	34096999	80.1982	34.8458		chr12	94086000	94086999	20.6772	0.434096
chr13	5210000	5219999	30.8156	4.64085		chr2	7060000	7069999	6.50469	0.913444		chr10	34149000	34149999	27.673	6.59751		chr12	94469000	94469999	30.0623	1.08696
chr13	6120000	6129999	10.6973	2.14733		chr2	7780000	7789999	6.57518	0.747097		chr10	34154000	34154999	33.5299	12.4569		chr12	94470000	94470999	22.2367	0.74565
chr13	6640000	6649999	45.5125	15.5609		chr2	7790000	7799999	14.7425	1.05469		chr10	34155000	34155999	39.4902	9.21875		chr12	95661000	95661999	20.5096	0.316957
chr13	7460000	7469999	7.19145	0.803143		chr2	8450000	8459999	9.00277	0.813698		chr10	34306000	34306999	48.9868	19.4466		chr12	97929000	97929999	57.8696	1.90603
chr13	10110000	10119999	46.083	15.0362		chr2	10230000	10239999	5.8371	0.740289		chr10	34307000	34307999	41.9307	18.8689		chr12	98703000	98703999	34.6273	0.932306
chr13	12540000	12549999	11.5835	5.30387		chr2	11590000	11599999	10.8344	1.03849		chr10	35008000	35008999	33.2777	3.70599		chr12	98704000	98704999	47.1742	0.903042
chr13	12980000	12989999	8.09585	0.789793		chr2	14670000	14679999	14.7817	0.807126		chr10	35029000	35029999	46.1657	16.0947		chr12	99222000	99222999	22.821	1.48038
chr13	13040000	13049999	8.5735	1.87159		chr2	17430000	17439999	7.26708	0.739186		chr10	35030000	35030999	47.4339	7.58755		chr12	104918000	104918999	22.2222	1.10041
chr13	13980000	13989999	43.1099	13.0029		chr2	20080000	20089999	10.2839	0.804584		chr10	36106000	36106999	23.2225	0.382226		chr12	106183000	106183999	23.1504	0.749465
chr13	14340000	14349999	11.0513	1.34981		chr2	25060000	25069999	7.14451	0.731187		chr10	37772000	37772999	88.8028	50.1003		chr12	107111000	107111999	21.1876	0.529101
chr13	14400000	14409999	15.8018	1.62522		chr2	28970000	28979999	10.1268	1.04409		chr10	37773000	37773999	94.9733	55.9553		chr12	109571000	109571999	61.5561	4.09243
chr13	14850000	14859999	12.2048	3.14891		chr2	32300000	32309999	8.28113	1.04432		chr10	37876000	37876999	39.9165	2.43791		chr12	109572000	109572999	25.3689	0.729288
chr13	15040000	15049999	51.3386	6.99438		chr2	32640000	32649999	11.2355	1.09138		chr10	39009000	39009999	54.4722	17.3291		chr12	112716000	112716999	51.1201	0.943396
chr13	15690000	15699999	18.1083	5.79924		chr2	33550000	33559999	22.4516	1.56152		chr10	40030000	40030999	26.4913	3.33805		chr12	112717000	112717999	59.1768	3.0697
chr13	16100000	16109999	12.0734	2.698		chr2	36830000	36839999	15.314	1.20454		chr10	40031000	40031999	22.2993	0.847808		chr12	112718000	112718999	54.2739	1.81818
chr13	16800000	16809999	42.7623	9.28022		chr2	36840000	36849999	21.6615	0.923855		chr10	43275000	43275999	31.6922	9.45513		chr12	113172000	113172999	52.9182	3.4936
chr13	18040000	18049999	14.941	6.82714		chr2	37180000	37189999	33.0439	2.12947		chr10	43432000	43432999	87.0979	50.0156		chr12	113173000	113173999	21.2389	0.896861
chr13	19230000	19239999	6.98318	1.52435		chr2	41860000	41869999	9.21562	0.837762		chr10	43884000	43884999	72.8456	31.6534		chr12	114555000	114555999	36.2319	0.368016
chr13	19590000	19599999	7.35954	1.08663		chr2	43570000	43579999	16.2686	1.24094		chr10	44751000	44751999	49.5615	23.5075		chr12	115215000	115215999	21.0863	0
chr13	21580000	21589999	7.27925	1.16062		chr2	46010000	46019999	6.38442	0.688107		chr10	44752000	44752999	91.692	60.4491		chr12	120028000	120028999	64.2562	39.7493
chr13	21590000	21599999	7.86698	1.28118		chr2	53820000	53829999	9.14571	1.72146		chr10	45702000	45702999	26.5804	3.89036		chr13	4671000	4671999	22.5919	0.923594
chr13	22970000	22979999	21.5017	0		chr2	55440000	55449999	8.86237	1.57612		chr10	45776000	45776999	38.2358	2.55621		chr13	4831000	4831999	31.2161	3.08642
chr13	23930000	23939999	8.27207	1.94155		chr2	64040000	64049999	12.837	1.00302		chr10	45847000	45847999	45.1259	5.15337		chr13	4834000	4834999	34.6685	3.23383
chr13	23990000	23999999	7.66861	0.911698		chr2	65400000	65409999	6.20864	0.54819		chr10	45848000	45848999	41.0074	3.09917		chr13	4835000	4835999	51.4228	3.22284
chr13	24760000	24769999	47.8266	9.21709		chr2	66560000	66569999	36.8708	2.33297		chr10	47405000	47405999	49.8779	22.7092		chr13	5213000	5213999	50.9371	0.309215
chr13	24770000	24779999	13.3148	2.92693		chr2	70590000	70599999	55.1809	3.55243		chr10	48983000	48983999	63.1471	0.4		chr13	5214000	5214999	46.0272	1.91427
chr13	24880000	24889999	40.4319	18.718		chr2	71250000	71259999	6.11449	0.938809		chr10	48984000	48984999	45.026	21.142		chr13	6127000	6127999	21.0698	1.00566
chr13	24940000	24949999	8.12005	1.74511		chr2	72630000	72639999	39.7638	2.89656		chr10	51267000	51267999	26.8053	0.465116		chr13	6648000	6648999	45.1139	1.76425
chr13	25190000	25199999	58.6799	11.7783		chr2	74530000	74539999	5.90748	0.652368		chr10	52569000	52569999	30.8392	4.02985		chr13	6649000	6649999	38.8256	2.76148
chr13	25810000	25819999	41.8292	6.47183		chr2	74720000	74729999	11.6935	0.864929		chr10	52723000	52723999	49.2088	20.6285		chr13	8958000	8958999	25.8462	0.669643
chr13	26290000	26299999	26.8685	4.13748		chr2	76090000	76099999	21.7159	1.27666		chr10	52724000	52724999	46.9595	12.6575		chr13	10115000	10115999	60.5082	0.83647
chr13	28610000	28619999	72.0168	23.6065		chr2	81410000	81419999	9.04372	0.989727		chr10	54420000	54420999	30.5389	3.50614		chr13	10116000	10116999	59.5494	9.71787
chr13	32580000	32589999	20.1222	2.29669		chr2	85010000	85019999	9.74447	0.944304		chr10	55630000	55630999	23.2068	3.10881		chr13	12331000	12331999	38.657	0.987306
chr13	35230000	35239999	12.9502	4.81202		chr2	91520000	91529999	10.2458	0.761357		chr10	57353000	57353999	74.1478	12.9781		chr13	13860000	13860999	59.4937	38.598
chr13	35900000	35909999	14.9486	7.01424		chr2	91530000	91539999	8.73148	0.898624		chr10	57354000	57354999	66.1112	13.5976		chr13	13984000	13984999	64.4953	1.29555
chr13	35990000	35999999	15.3194	9.74225		chr2	92730000	92739999	5.68259	0.656448		chr10	57810000	57810999	72.051	19.6327		chr13	13985000	13985999	30.6519	0.620861
chr13	36950000	36959999	12.2904	2.26598		chr2	96150000	96159999	10.1688	1.1174		chr10	60199000	60199999	37.3769	5.43052		chr13	15042000	15042999	45.0788	0.951294
chr13	37590000	37599999	7.63553	1.81974		chr2	96760000	96769999	7.93353	0.838042		chr10	62029000	62029999	49.0367	12.9825		chr13	15043000	15043999	41.836	6.11725
chr13	39130000	39139999	9.94806	2.2374		chr2	100510000	100519999	7.87402	0.502513		chr10	62988000	62988999	45.8456	16.7832		chr13	16104000	16104999	36.6592	0.686695
chr13	39140000	39149999	13.0678	1.7927		chr2	100590000	100599999	40.2985	0		chr10	62989000	62989999	48.2874	21.0888		chr13	16363000	16363999	41.7722	0.194553
chr13	39540000	39549999	70.6505	18.3193		chr2	102240000	102249999	17.0869	1.63787		chr10	63946000	63946999	31.3621	3.10078		chr13	16804000	16804999	35.4069	0.728863
chr13	39980000	39989999	10.6591	2.05156		chr2	102780000	102789999	14.3825	1.10984		chr10	63947000	63947999	49.1946	10.7491		chr13	16805000	16805999	48.3831	3.41515
chr13	40200000	40209999	8.33467	1.02714		chr2	102790000	102799999	11.143	1.46355		chr10	63948000	63948999	37.6761	12.2594		chr13	16806000	16806999	22.681	0.448029
chr13	41460000	41469999	6.13808	0.957001		chr2	113710000	113719999	5.79997	0.798746		chr10	64459000	64459999	22.3863	0.473186		chr13	18043000	18043999	29.0735	1.25301
chr13	42740000	42749999	9.67387	1.28907		chr2	116290000	116299999	7.37911	0.628684		chr10	66600000	66600999	60.3684	17.3563		chr13	24769000	24769999	80.2999	10.1986
chr13	47060000	47069999	17.2523	10.031		chr2	116630000	116639999	6.46844	0.93655		chr10	67029000	67029999	38.931	7.35395		chr13	24770000	24770999	74.2437	0.228833
chr13	52670000	52679999	43.7709	7.43437		chr2	123460000	123469999	7.72324	0.734351		chr10	67409000	67409999	20.3785	0		chr13	24881000	24881999	51.5249	3.25792
chr13	52940000	52949999	7.06428	1.71963		chr2	124140000	124149999	11.7855	1.39333		chr10	68223000	68223999	29.0812	8.09752		chr13	25195000	25195999	56.206	3.97112
chr13	54070000	54079999	6.48437	0.946692		chr2	124150000	124159999	34.5468	1.34982		chr10	68247000	68247999	38.338	0.562588		chr13	25196000	25196999	68.8256	7.04533
chr13	54840000	54849999	7.49232	1.65633		chr2	124620000	124629999	7.68642	1.26192		chr10	68471000	68471999	78.3154	28.6988		chr13	25817000	25817999	39.2279	0.328048
chr13	54930000	54939999	9.83498	1.7373		chr2	124730000	124739999	8.98438	0.793493		chr10	68472000	68472999	38.5037	4.26106		chr13	25818000	25818999	45.3855	0.806142
chr13	55350000	55359999	12.7286	7.68771		chr2	124760000	124769999	12.4093	0.807498		chr10	69432000	69432999	24.6181	0.587947		chr13	26291000	26291999	29.7978	1.40237
chr13	56120000	56129999	18.5897	10.5669		chr2	125750000	125759999	6.67975	1.08636		chr10	69450000	69450999	31.7798	4.77223		chr13	28613000	28613999	87.2391	5.23338
chr13	57490000	57499999	58.9001	24.1915		chr2	129990000	129999999	13.6364	1.0688		chr10	70999000	70999999	24.9334	2.57897		chr13	28614000	28614999	85.8044	3.73984
chr13	57990000	57999999	9.30218	1.48646		chr2	135680000	135689999	6.48241	1.29136		chr10	71024000	71024999	29.2597	7.44712		chr13	29823000	29823999	39.195	0.906344
chr13	59010000	59019999	10.3516	0.830047		chr2	139220000	139229999	30.8282	1.85089		chr10	71025000	71025999	90.7928	54.6644		chr13	32582000	32582999	35.2941	0.767918
chr13	59280000	59289999	8.0658	1.53213		chr2	143350000	143359999	10.9736	0.767685		chr10	71866000	71866999	30.7073	1.55488		chr13	32583000	32583999	23.2133	0.618921
chr13	59970000	59979999	9.734	2.82727		chr2	144210000	144219999	6.45839	1.22959		chr10	72011000	72011999	27.5298	0.377358		chr13	33458000	33458999	23.5808	0.83682
chr13	61340000	61349999	6.16563	1.03981		chr2	145410000	145419999	6.64895	1.01212		chr10	72713000	72713999	72.8462	15.5385		chr13	35231000	35231999	24.8715	0.707851
chr13	65660000	65669999	13.9338	1.68981		chr2	145810000	145819999	10.6333	1.01212		chr10	78797000	78797999	64.7342	17.7118		chr13	36669000	36669999	30.8824	0
chr13	65980000	65989999	54.163	14.6251		chr2	145990000	145999999	37.932	1.61804		chr10	78798000	78798999	58.1265	9.30337		chr13	39540000	39540999	76.8837	9.63636
chr13	66050000	66059999	28.5967	5.66494		chr2	146600000	146609999	9.90681	0.793719		chr10	79204000	79204999	28.0617	1.58386		chr13	46656000	46656999	21.6066	0.428816
chr13	66320000	66329999	12.5673	3.11937		chr2	146610000	146619999	14.9814	1.14212		chr10	80307000	80307999	72.8748	33.6881		chr13	47066000	47066999	27.2232	1.35417
chr13	67370000	67379999	51.3272	10.0619		chr2	147310000	147319999	17.5085	1.17044		chr10	81746000	81746999	64.5051	11.3636		chr13	50331000	50331999	24.3537	0.929978
chr13	67400000	67409999	13.1068	1.63573		chr2	148720000	148729999	8.4217	0.84657		chr10	82108000	82108999	33.09	3.74564		chr13	52673000	52673999	24.9653	2.47788
chr13	67420000	67429999	7.5608	1.9303		chr2	153640000	153649999	12.187	0.875395		chr10	82180000	82180999	48.2191	4.10385		chr13	52674000	52674999	67.3682	4.25278
chr13	67440000	67449999	14.8399	4.78405		chr2	157710000	157719999	6.05376	0.915777		chr10	82181000	82181999	40.8693	3.30645		chr13	54020000	54020999	36.4407	0
chr13	67450000	67459999	8.76707	1.64327		chr2	163760000	163769999	18.4298	1.15078		chr10	82182000	82182999	51.5522	7.33788		chr13	55358000	55358999	30.5479	2.46377
chr13	67740000	67749999	24.7348	4.53798		chr2	171760000	171769999	8.09856	1.10095		chr10	82183000	82183999	50.082	6.06155		chr13	56126000	56126999	32.7187	4.54768
chr13	68540000	68549999	45.4056	14.3228		chr2	171770000	171779999	6.31078	0.927952		chr10	82184000	82184999	53.1434	2.76758		chr13	57497000	57497999	62.2881	11.0311
chr13	70330000	70339999	7.667	1.10331		chr2	172900000	172909999	12.4032	1.17761		chr10	82185000	82185999	30.8033	7.11783		chr13	57498000	57498999	61.0368	6.17503
chr13	70650000	70659999	14.9996	1.94631		chr2	175770000	175779999	5.88235	0		chr10	82186000	82186999	53.3294	6.95964		chr13	57999000	57999999	26.913	1.53961
chr13	72300000	72309999	17.476	2.9376		chr2	175970000	175979999	5.26316	0		chr10	82187000	82187999	61.0562	13.7975		chr13	59350000	59350999	40.6836	10.8507
chr13	73740000	73749999	18.1128	2.12906		chr2	176440000	176449999	5.71429	0		chr10	82188000	82188999	56.838	9.69697		chr13	62659000	62659999	40.8304	0.533808
chr13	79190000	79199999	32.9918	4.49942		chr2	176910000	176919999	13.3333	0.78125		chr10	82189000	82189999	65.4448	16.5315		chr13	64508000	64508999	97.9797	33.9363
chr13	79200000	79209999	9.83174	1.11281		chr2	179560000	179569999	8.51349	0.894679		chr10	82191000	82191999	65.891	18.6724		chr13	64509000	64509999	88.5435	18.1497
chr13	80940000	80949999	10.2059	1.43536		chr2	181740000	181749999	9.16621	0.700563		chr10	82192000	82192999	42.6056	5.80197		chr13	65429000	65429999	100	0
chr13	81140000	81149999	6.95285	1.11886		chr2	181800000	181809999	6.70218	0.819522		chr10	82193000	82193999	29.2989	8.19298		chr13	65622000	65622999	43.2692	0.378072
chr13	82870000	82879999	8.40967	1.39239		chr2	181900000	181909999	19.9523	0.683973		chr10	82567000	82567999	25.2411	0.833642		chr13	65623000	65623999	62.069	3.26087
chr13	83090000	83099999	7.045	1.34749		chr2	182010000	182019999	24.4171	12.1132		chr10	82649000	82649999	29.9252	0.714286		chr13	65756000	65756999	23.2394	0
chr13	85510000	85519999	14.0769	1.5179		chr3	6110000	6119999	17.1739	8.03141		chr10	82712000	82712999	46.9553	15.8906		chr13	65982000	65982999	49.9662	2.83554
chr13	90150000	90159999	7.12221	1.44394		chr3	14000000	14009999	6.29027	1.04991		chr10	83288000	83288999	43.8324	11.1073		chr13	65983000	65983999	60.9779	13.3578
chr13	90210000	90219999	21.1444	4.05963		chr3	16480000	16489999	6.66149	0.931352		chr10	84199000	84199999	21.4132	1.12208		chr13	66057000	66057999	53.7598	0.178891
chr13	90510000	90519999	11.0273	1.31014		chr3	22510000	22519999	9.74593	1.25141		chr10	85119000	85119999	56.1307	18.6144		chr13	66360000	66360999	37.037	0
chr13	90670000	90679999	9.50752	1.6754		chr3	23620000	23629999	30.3779	1.48764		chr10	86288000	86288999	28.2747	4.58808		chr13	67377000	67377999	60.531	2.3235
chr13	90990000	90999999	7.96553	2.91173		chr3	28490000	28499999	7.86894	0.874512		chr10	87436000	87436999	55.7121	12.9911		chr13	67378000	67378999	47.6369	4.66841
chr13	93280000	93289999	8.41917	1.80702		chr3	29470000	29479999	7.27201	0.76205		chr10	87753000	87753999	39.3195	9.37819		chr13	67406000	67406999	24.4598	2.18783
chr13	93500000	93509999	81.0843	34.6984		chr3	30060000	30069999	17.5192	1.27209		chr10	88579000	88579999	46.6016	10.5987		chr13	68541000	68541999	60.9342	8.15779
chr13	95180000	95189999	23.6134	13.0281		chr3	30620000	30629999	38.0932	1.76813		chr10	88655000	88655999	40.3587	1.75439		chr13	70652000	70652999	38.5488	2.50991
chr13	102530000	102539999	8.5142	1.31722		chr3	30630000	30639999	12.1899	1.42167		chr10	89310000	89310999	32.9567	8.03982		chr13	72309000	72309999	54.0852	1.83016
chr13	102840000	102849999	34.2065	17.3788		chr3	30750000	30759999	8.16379	0.921578		chr10	89427000	89427999	35.4981	11.1316		chr13	73748000	73748999	23.1218	1.05563
chr13	104930000	104939999	10.274	1.17583		chr3	35530000	35539999	7.40017	1.02079		chr10	89855000	89855999	62.4678	6.75202		chr13	75616000	75616999	20.5158	0.37296
chr13	107560000	107569999	10.3497	1.97938		chr3	36680000	36689999	20.1485	1.63409		chr10	91292000	91292999	25.2843	2.31328		chr13	78113000	78113999	31.7814	0.750341
chr13	108240000	108249999	23.6609	3.99512		chr3	45250000	45259999	9.06497	1.1497		chr10	91812000	91812999	25.971	4.88281		chr13	79193000	79193999	29.2165	0.284495
chr13	108250000	108259999	42.7277	6.93096		chr3	51270000	51279999	22.0118	1.30257		chr10	91930000	91930999	62.7119	6.34921		chr13	79194000	79194999	27.0235	1.46104
chr13	110580000	110589999	11.8324	2.16271		chr3	53620000	53629999	59.9953	3.84121		chr10	92068000	92068999	70.2679	18.464		chr13	85516000	85516999	34.4916	0.561482
chr13	111550000	111559999	15.6413	10.1228		chr3	53630000	53639999	78.3907	8.35678		chr10	92069000	92069999	28.1688	5.68783		chr13	87124000	87124999	23.8636	0.542005
chr13	112830000	112839999	42.5229	15.1339		chr3	54690000	54699999	5.79291	0.759871		chr10	96347000	96347999	25.9729	0.392927		chr13	90210000	90210999	41.5454	1.01333
chr13	113120000	113129999	9.1084	1.37737		chr3	55010000	55019999	10.2622	0.952739		chr10	96353000	96353999	46.7771	4.14432		chr13	93505000	93505999	42.0999	1.09682
chr13	114440000	114449999	13.7802	1.87031		chr3	56630000	56639999	46.9124	2.50506		chr10	96378000	96378999	34.3184	2.74893		chr13	93506000	93506999	71.9338	12.7447
chr13	116410000	116419999	10.6172	1.29479		chr3	56790000	56799999	41.1743	2.33937		chr10	96486000	96486999	28.5261	3.46213		chr13	93507000	93507999	77.0923	6.50477
chr14	3850000	3859999	5.69156	0.644015		chr3	58260000	58269999	7.48867	0.756242		chr10	96489000	96489999	33.2488	9.12092		chr13	93508000	93508999	74.537	8.07758
chr14	4080000	4089999	6.77552	0.364078		chr3	58280000	58289999	8.83733	1.04657		chr10	97727000	97727999	77.987	27.9318		chr13	93509000	93509999	54.3651	2.10632
chr14	4110000	4119999	7.52975	0.9016		chr3	71710000	71719999	8.56825	1.02855		chr10	97728000	97728999	76.7759	18.5309		chr13	95188000	95188999	21.3255	0.547368
chr14	4180000	4189999	9.03826	0.960604		chr3	74270000	74279999	6.29577	0.693184		chr10	97918000	97918999	59.9175	29.7491		chr13	95189000	95189999	28.7459	1.47375
chr14	4450000	4459999	14.6361	2.32422		chr3	76210000	76219999	7.46962	0.820103		chr10	98589000	98589999	23.4039	1.3254		chr13	95190000	95190999	23.1122	0.831758
chr14	4600000	4609999	40.2007	12.1966		chr3	79040000	79049999	6.51412	1.03796		chr10	99909000	99909999	50.7558	11.1007		chr13	97444000	97444999	32.0165	0.725806
chr14	4940000	4949999	8.64103	1.46643		chr3	83380000	83389999	8.2504	0.973381		chr10	99910000	99910999	43.3301	5.45276		chr13	102840000	102840999	28.7293	1.53777
chr14	5370000	5379999	20.2703	0		chr3	84040000	84049999	6.28557	1.03916		chr10	101096000	101096999	31.9008	2.13068		chr13	102841000	102841999	39.4191	3.26797
chr14	5380000	5389999	14.0027	1.88034		chr3	87210000	87219999	14.6802	0.900568		chr10	101751000	101751999	24.2152	0.108108		chr13	103765000	103765999	27.5	2.24551
chr14	5650000	5659999	10.2467	0.649351		chr3	88380000	88389999	19.0671	1.28679		chr10	102656000	102656999	26.9044	3.46749		chr13	104932000	104932999	30.5421	0.6241
chr14	5960000	5969999	11.4976	2.24854		chr3	90400000	90409999	14.8997	1.02164		chr10	102657000	102657999	33.8784	3.76195		chr13	105195000	105195999	23.427	0.60652
chr14	6880000	6889999	5.85282	0.322101		chr3	98810000	98819999	12.22	1.41042		chr10	102817000	102817999	68.0885	13.7699		chr13	105335000	105335999	23.2692	0.612245
chr14	7470000	7479999	7.89088	1.21951		chr3	102370000	102379999	14.2005	1.24306		chr10	103099000	103099999	25.2542	0.516129		chr13	107565000	107565999	25	0.717703
chr14	9800000	9809999	11.973	6.00109		chr3	102380000	102389999	12.4073	0.784659		chr10	103102000	103102999	32	1.09612		chr13	107796000	107796999	52.813	1.94004
chr14	10830000	10839999	12.705	7.1968		chr3	103190000	103199999	10.07	0.948817		chr10	104143000	104143999	22.5694	0.769231		chr13	108256000	108256999	33.1401	0.923645
chr14	11190000	11199999	28.04	3.7243		chr3	103980000	103989999	8.83057	0.900026		chr10	104218000	104218999	26.193	2.81155		chr13	109514000	109514999	34.6578	8.08081
chr14	11810000	11819999	60.0229	16.3707		chr3	104390000	104399999	9.63849	1.05726		chr10	105943000	105943999	24.1441	1.03781		chr13	111554000	111554999	27.0875	2.15281
chr14	11820000	11829999	76.0154	24.5303		chr3	105560000	105569999	10.8581	1.33939		chr10	106815000	106815999	23.3739	1.59176		chr13	112836000	112836999	40.4255	1.77606
chr14	14200000	14209999	9.36351	3.27711		chr3	108050000	108059999	48.7767	3.36903		chr10	106820000	106820999	29.994	0.580833		chr13	112837000	112837999	27.0212	1.54128
chr14	16040000	16049999	7.17993	1.70261		chr3	113360000	113369999	17.2662	1.30435		chr10	106821000	106821999	27.8958	5.74018		chr13	112838000	112838999	30.7469	4.94155
chr14	16840000	16849999	14.7262	4.65922		chr3	116490000	116499999	36.6636	2.1224		chr10	106825000	106825999	30.7164	4.69208		chr14	4600000	4600999	75.9184	1.01523
chr14	17560000	17569999	6.96416	1.00235		chr3	123210000	123219999	10.0282	1.07264		chr10	109881000	109881999	53.7395	20.3988		chr14	5300000	5300999	20.5882	0
chr14	19240000	19249999	15.2697	2.91416		chr3	126830000	126839999	7.62965	0.886159		chr10	109882000	109882999	65.0823	17.0667		chr14	5904000	5904999	21.129	0.441826
chr14	19250000	19259999	23.942	6.30631		chr3	127640000	127649999	8.11124	1.45673		chr10	110259000	110259999	30.772	2.73164		chr14	5984000	5984999	38.587	0.877193
chr14	19660000	19669999	9.42954	4.08994		chr3	128840000	128849999	24.5623	1.82568		chr10	110260000	110260999	37.9961	2.89256		chr14	6214000	6214999	87.5	0.217391
chr14	19880000	19889999	13.1829	2.6428		chr3	135940000	135949999	7.89816	0.701935		chr10	110860000	110860999	31.6888	9.37269		chr14	7784000	7784999	20.9343	0.383562
chr14	20140000	20149999	13.1	6.47281		chr3	136570000	136579999	20.838	1.5013		chr10	111933000	111933999	46.3004	18.5015		chr14	8156000	8156999	28.9748	1.08652
chr14	22320000	22329999	6.67052	1.10444		chr3	136580000	136589999	6.63116	1.02799		chr10	111934000	111934999	53.5856	32.175		chr14	8359000	8359999	58.4229	10.0334
chr14	22450000	22459999	6.81899	1.3316		chr3	138380000	138389999	6.63957	0.918613		chr10	112122000	112122999	43.7179	5.52651		chr14	11190000	11190999	35.4293	1.19233
chr14	24140000	24149999	32.7554	15.7886		chr3	139160000	139169999	38.8938	1.89982		chr10	112931000	112931999	33.9647	10		chr14	11191000	11191999	43.8721	1.02605
chr14	24410000	24419999	10.1527	1.92853		chr3	139890000	139899999	20.05	1.28341		chr10	113610000	113610999	32.6027	4.65357		chr14	11818000	11818999	27.186	2.00501
chr14	24500000	24509999	47.1061	15.4128		chr3	140390000	140399999	7.12448	1.30199		chr10	113611000	113611999	29.6763	7.54361		chr14	11819000	11819999	83.8994	11.9743
chr14	25170000	25179999	11.9414	0.885816		chr3	144760000	144769999	6.05864	0.683112		chr10	113613000	113613999	26.5289	3.04302		chr14	11820000	11820999	86.5287	8.03184
chr14	25550000	25559999	7.47874	2.04844		chr3	147300000	147309999	6.1218	0.901254		chr10	113614000	113614999	27.631	3.45369		chr14	11821000	11821999	83.0569	17.5906
chr14	26560000	26569999	22.7849	2.33849		chr3	153100000	153109999	13.3203	0.965681		chr10	113616000	113616999	34.4652	0.771388		chr14	11822000	11822999	58.982	1.80485
chr14	26670000	26679999	7.53257	1.59394		chr3	153270000	153279999	7.63926	2.06341		chr10	114739000	114739999	29.685	3.48237		chr14	14674000	14674999	43.1818	21.0332
chr14	29580000	29589999	39.4083	18.8421		chr3	153640000	153649999	8.44056	0.843784		chr10	115444000	115444999	47.3404	7.51282		chr14	17568000	17568999	31.7523	1.86957
chr14	31470000	31479999	26.254	6.88883		chr3	154160000	154169999	7.7237	1.07592		chr10	115445000	115445999	58.4952	9.76973		chr14	20148000	20148999	23.9191	1.09736
chr14	32650000	32659999	10.0414	1.55428		chr3	154430000	154439999	11.5944	0.887772		chr10	116990000	116990999	60.2673	10.8262		chr14	20769000	20769999	23.5602	0.95511
chr14	32690000	32699999	6.3994	1.34714		chr3	159930000	159939999	12.1007	6.41775		chr10	116991000	116991999	70.1506	17.7434		chr14	23385000	23385999	23.3636	0.613874
chr14	33210000	33219999	22.5395	3.89159		chr4	3060000	3069999	11.1917	0.999611		chr10	116992000	116992999	25.3734	5.01941		chr14	24145000	24145999	51.9772	2.13696
chr14	33220000	33229999	17.1328	3.46877		chr4	3070000	3079999	27.866	1.19592		chr10	121314000	121314999	69.4714	17.5208		chr14	24146000	24146999	39.7461	2.4077
chr14	34810000	34819999	10.9465	1.68037		chr4	5450000	5459999	6.02716	0.622245		chr10	123939000	123939999	47.491	9.80176		chr14	24509000	24509999	72.9967	2.3427
chr14	37950000	37959999	11.7532	1.80824		chr4	10400000	10409999	11.1581	0.831652		chr10	124099000	124099999	31.6726	0.44843		chr14	26564000	26564999	26.5193	0.759494
chr14	37960000	37969999	10.3451	1.63001		chr4	11410000	11419999	29.5248	1.95522		chr10	126654000	126654999	27.465	5.57576		chr14	26565000	26565999	39.6645	0.452861
chr14	41270000	41279999	7.45285	1.95597		chr4	12850000	12859999	34.4018	2.90359		chr10	126655000	126655999	25.2669	1.8994		chr14	29582000	29582999	65.8726	3.38363
chr14	43480000	43489999	7.09163	0.493653		chr4	12910000	12919999	33.1754	2.6716		chr10	129390000	129390999	50.4348	7.48299		chr14	30465000	30465999	60.1399	38.3721
chr14	45460000	45469999	51.2076	19.3367		chr4	15700000	15709999	10.5934	0.791777		chr10	129686000	129686999	28.2671	0.172018		chr14	31478000	31478999	41.7446	2.19159
chr14	46640000	46649999	16.3233	3.6454		chr4	21270000	21279999	8.64251	0.745815		chr11	4369000	4369999	47.9207	23.1616		chr14	33219000	33219999	45.3859	2.34184
chr14	47060000	47069999	13.4186	3.79546		chr4	23320000	23329999	6.57596	0.782326		chr11	4458000	4458999	31.9359	2.82258		chr14	33220000	33220999	36.7946	2.10832
chr14	47070000	47079999	28.7808	3.6348		chr4	28870000	28879999	7.688	0.737083		chr11	4459000	4459999	37.1601	5.41686		chr14	41509000	41509999	28.169	0.696864
chr14	49970000	49979999	14.7018	1.70837		chr4	31600000	31609999	6.0368	0.587916		chr11	5695000	5695999	33.0565	10.2236		chr14	42112000	42112999	20	0
chr14	50700000	50709999	9.95432	2.21337		chr4	32890000	32899999	15.8116	1.60906		chr11	6033000	6033999	63.5463	20.0918		chr14	42486000	42486999	56.25	0
chr14	51040000	51049999	40.9987	5.55003		chr4	34850000	34859999	12.6302	1.33517		chr11	6034000	6034999	49.9349	13.1215		chr14	45464000	45464999	64.6604	8.82735
chr14	51340000	51349999	6.95314	1.07757		chr4	40040000	40049999	11.3776	1.05934		chr11	6695000	6695999	40.207	4.5134		chr14	45465000	45465999	37.0825	6.5852
chr14	51350000	51359999	21.1728	3.46848		chr4	45930000	45939999	7.31878	0.998624		chr11	6696000	6696999	38.6737	4.53515		chr14	46644000	46644999	28.2886	0.589319
chr14	51360000	51369999	26.5345	2.72517		chr4	49180000	49189999	16.7591	0.926992		chr11	7051000	7051999	57.9971	10.7895		chr14	46645000	46645999	42.953	1.52057
chr14	52900000	52909999	6.80272	1.33531		chr4	49660000	49669999	6.43176	0.794556		chr11	7052000	7052999	77.8662	23.6197		chr14	47071000	47071999	25.7901	0.88574
chr14	53060000	53069999	7.79656	2.67506		chr4	49900000	49909999	6.14634	0.721845		chr11	7773000	7773999	29.7114	5.35714		chr14	51041000	51041999	57.9428	5.5794
chr14	53210000	53219999	94.0192	36.7512		chr4	54300000	54309999	7.57303	0.79789		chr11	8051000	8051999	29.2677	3.9548		chr14	51042000	51042999	34.7994	1.59716
chr14	54210000	54219999	7.50222	0.994096		chr4	54510000	54519999	14.0906	1.24072		chr11	8053000	8053999	30.6083	8.66551		chr14	51440000	51440999	35.1064	0.510204
chr14	57180000	57189999	5.82515	0.817803		chr4	54600000	54609999	5.76473	0.703868		chr11	8054000	8054999	48.1237	2.88104		chr14	53063000	53063999	27.957	1.48148
chr14	61760000	61769999	27.7242	2.90629		chr4	56770000	56779999	9.26498	0.973749		chr11	8058000	8058999	33.4248	5.6614		chr14	53064000	53064999	26.1719	0.862069
chr14	62180000	62189999	17.1907	2.64399		chr4	57350000	57359999	10.5919	0.858615		chr11	8059000	8059999	33.8067	4.90267		chr14	53214000	53214999	53.7671	0
chr14	62190000	62199999	6.12508	1.0422		chr4	60230000	60239999	10.5157	0.744945		chr11	8060000	8060999	38.6453	9.48407		chr14	53215000	53215999	71.4286	0
chr14	62340000	62349999	45.6874	17.6109		chr4	65040000	65049999	10.7146	0.798389		chr11	8063000	8063999	34.2238	5.46995		chr14	61761000	61761999	42.4911	1.81571
chr14	62610000	62619999	16.8667	11.064		chr4	65230000	65239999	6.90415	0.881743		chr11	15143000	15143999	23.8712	0.231942		chr14	62186000	62186999	27.2283	0.729395
chr14	63860000	63869999	12.2745	6.56762		chr4	69610000	69619999	11.5067	0.670307		chr11	15146000	15146999	34.4421	3.92962		chr14	62347000	62347999	39.7187	4.74412
chr14	64230000	64239999	11.137	3.32973		chr4	71630000	71639999	53.6179	2.96408		chr11	15148000	15148999	25.1196	1.64335		chr14	62612000	62612999	37.3239	0.668896
chr14	64770000	64779999	16.9132	5.85525		chr4	78030000	78039999	5.90543	0.716049		chr11	15149000	15149999	29.8749	2.03345		chr14	62613000	62613999	56.0612	3.21046
chr14	65190000	65199999	46.1348	9.9528		chr4	83740000	83749999	39.9784	2.8169		chr11	15151000	15151999	33.9531	1.58061		chr14	63865000	63865999	26.7204	0.800557
chr14	66060000	66069999	9.43949	1.49742		chr4	84480000	84489999	18.5336	0.968507		chr11	15152000	15152999	24.1807	0.862524		chr14	65196000	65196999	47.8554	1.73098
chr14	66790000	66799999	19.0924	2.28639		chr4	88140000	88149999	6.4916	1.35946		chr11	15157000	15157999	29.3364	0.874243		chr14	65197000	65197999	37.4113	2.7366
chr14	70680000	70689999	17.7386	12.0793		chr4	88470000	88479999	10.2516	1.4977		chr11	15312000	15312999	66.7424	16.9319		chr14	65198000	65198999	56.9782	9.1673
chr14	70820000	70829999	61.4106	13.7322		chr4	89310000	89319999	13.7148	0.760405		chr11	17460000	17460999	62.1963	16.3874		chr14	66798000	66798999	67.1742	5.24541
chr14	73550000	73559999	18.7691	3.74532		chr4	89780000	89789999	10.8676	0.685481		chr11	17461000	17461999	46.0593	5.03432		chr14	67358000	67358999	24.1186	0.892857
chr14	73560000	73569999	27.6158	11.3366		chr4	96790000	96799999	37.1199	1.33414		chr11	19550000	19550999	72.733	21.0513		chr14	70682000	70682999	31.4072	2.94275
chr14	78700000	78709999	9.7669	1.60966		chr4	99590000	99599999	8.28744	0.968385		chr11	19551000	19551999	73.9071	26.6589		chr14	70821000	70821999	58.9932	0.625279
chr14	79370000	79379999	37.9212	15.7013		chr4	101600000	101609999	20.2832	1.22611		chr11	21055000	21055999	50.0758	12.8367		chr14	70822000	70822999	73.7776	9.2645
chr14	80360000	80369999	24.0571	3.369		chr4	101840000	101849999	16.7833	1.071		chr11	21056000	21056999	68.2554	18.6149		chr14	72520000	72520999	21.6	0.444444
chr14	82860000	82869999	9.38672	1.85828		chr4	104270000	104279999	7.9844	1.18416		chr11	21414000	21414999	54.7703	13.4409		chr14	73564000	73564999	27.7583	0.91954
chr14	88590000	88599999	9.12315	0.923133		chr4	104570000	104579999	22.7693	1.18537		chr11	21415000	21415999	65.046	19.5659		chr14	74211000	74211999	35.369	11.6625
chr14	89000000	89009999	8.88297	2.04962		chr4	105490000	105499999	12.4654	1.58266		chr11	22517000	22517999	31.5693	11.386		chr14	75033000	75033999	34.4655	0.82435
chr14	89790000	89799999	7.52318	0.823847		chr4	105710000	105719999	39.7068	1.17813		chr11	23004000	23004999	85.8742	49.3113		chr14	78787000	78787999	51.1628	0
chr14	92000000	92009999	6.88987	1.77535		chr4	106990000	106999999	13.0413	0.839249		chr11	23005000	23005999	89.3576	50.3163		chr14	78910000	78910999	21.6649	0.830671
chr14	93230000	93239999	6.15843	0.937584		chr4	107140000	107149999	12.6081	1.29344		chr11	23579000	23579999	48.9802	21.9598		chr14	79378000	79378999	22.3457	0.920069
chr14	95350000	95359999	14.1429	1.97019		chr4	110510000	110519999	35.2076	2.37724		chr11	24298000	24298999	22.8454	0.547476		chr14	79379000	79379999	36.63	0.595829
chr14	95500000	95509999	9.05216	0.663259		chr4	112470000	112479999	8.05762	0.659111		chr11	24528000	24528999	39.0476	0		chr14	80365000	80365999	50.3182	1.03359
chr14	95580000	95589999	64.0761	12.4868		chr4	119330000	119339999	6.46851	0.75542		chr11	25000000	25000999	25.2844	3.80898		chr14	82867000	82867999	26.506	0.244499
chr14	95840000	95849999	34.6348	4.77137		chr4	119340000	119349999	7.63689	0.94347		chr11	28314000	28314999	55.6184	9.85692		chr14	83256000	83256999	39.1026	2.18818
chr14	97600000	97609999	33.4647	3.86568		chr4	123030000	123039999	37.0057	1.99636		chr11	29188000	29188999	30.228	4.00288		chr14	84763000	84763999	29.0323	0
chr14	97610000	97619999	19.6771	2.55063		chr4	123980000	123989999	12.7793	1.39875		chr11	29437000	29437999	36.5088	10.1239		chr14	90124000	90124999	30.2158	1.25224
chr14	97950000	97959999	16.1053	1.90426		chr4	125980000	125989999	20.9598	1.08156		chr11	29861000	29861999	28.3223	7.80075		chr14	90619000	90619999	45.045	2.08748
chr14	99420000	99429999	14.9346	4.96169		chr4	126710000	126719999	10.9891	1.16368		chr11	29862000	29862999	33.4431	10.8569		chr14	92000000	92000999	42.0664	0.426257
chr14	99950000	99959999	6.51868	1.25997		chr4	129480000	129489999	10.396	1.00878		chr11	32237000	32237999	29.8168	9.30443		chr14	92393000	92393999	22.9306	1.91507
chr14	101480000	101489999	8.61298	1.18158		chr4	130730000	130739999	7.3907	0.624934		chr11	33001000	33001999	65.978	14.0628		chr14	95582000	95582999	45.0658	0.310559
chr14	101760000	101769999	13.5268	1.44575		chr4	130990000	130999999	7.3753	0.686211		chr11	33002000	33002999	70.4603	12.1473		chr14	95583000	95583999	83.3854	8.16456
chr14	102630000	102639999	17.6107	2.22712		chr4	133610000	133619999	10.8993	1.05832		chr11	37856000	37856999	75.0019	16.0622		chr14	95584000	95584999	61.4474	4.67588
chr14	103780000	103789999	11.7565	4.18472		chr4	136770000	136779999	6.79655	0.788397		chr11	38072000	38072999	29.0227	2.15363		chr14	95844000	95844999	47.8736	0.761421
chr14	104650000	104659999	8.28699	0.960986		chr4	136840000	136849999	10.4556	0.916082		chr11	38990000	38990999	57.4742	8.25864		chr14	95845000	95845999	38.75	2.99266
chr14	105670000	105679999	12.2957	1.82875		chr4	139090000	139099999	6.43655	0.904827		chr11	38991000	38991999	46.5136	15.3657		chr14	95846000	95846999	22.8324	2.17155
chr14	106940000	106949999	20.4354	3.18952		chr4	139920000	139929999	26.2363	1.70678		chr11	40310000	40310999	24.2572	0.150602		chr14	97608000	97608999	41.6223	1.34062
chr14	109660000	109669999	7.73799	1.92202		chr4	140490000	140499999	18.0724	1.14166		chr11	42510000	42510999	25.6842	0.690449		chr14	97609000	97609999	45.9703	8.34915
chr14	110930000	110939999	8.90481	1.63905		chr4	143370000	143379999	16.5782	1.01225		chr11	43157000	43157999	62.0731	19.3726		chr14	97610000	97610999	41.3886	4.57831
chr14	110940000	110949999	6.50713	1.41623		chr4	147350000	147359999	6.36369	0.74286		chr11	43158000	43158999	70.3159	24.0548		chr14	99428000	99428999	22.2822	0.640752
chr14	112900000	112909999	37.1895	6.10869		chr4	149150000	149159999	12.175	1.29354		chr11	44244000	44244999	27.2988	5.625		chr14	99429000	99429999	27.0033	2.19742
chr14	113180000	113189999	9.37697	1.86237		chr4	149380000	149389999	15.495	1.59114		chr11	44887000	44887999	50.4701	11.2222		chr14	99430000	99430999	28.0193	1.9992
chr14	113970000	113979999	12.1338	6.9511		chr4	150910000	150919999	8.16506	0.881456		chr11	44888000	44888999	51.1806	14.3354		chr14	103785000	103785999	33.2858	0.587851
chr14	116750000	116759999	7.2872	0.734411		chr4	151800000	151809999	10.3781	0.72762		chr11	44889000	44889999	70.7889	13.345		chr14	106940000	106940999	22.5207	0.972326
chr14	116890000	116899999	15.7561	3.65993		chr4	151960000	151969999	10.6753	1.18144		chr11	44890000	44890999	71.8955	18.8345		chr14	109386000	109386999	22.0264	0
chr14	117350000	117359999	7.27822	1.02316		chr4	155720000	155729999	8.92082	1.12023		chr11	45601000	45601999	23.2325	2.89432		chr14	109669000	109669999	22.2222	0.383142
chr14	118190000	118199999	11.0176	2.50667		chr5	7350000	7359999	18.0084	1.05847		chr11	45620000	45620999	51.5154	17.3118		chr14	110034000	110034999	27.7363	1.02489
chr14	118720000	118729999	6.13279	0.921711		chr5	9820000	9829999	16.2094	0.785809		chr11	45621000	45621999	59.4217	25.7078		chr14	112900000	112900999	81.2303	5.45194
chr14	119140000	119149999	12.0056	1.72034		chr5	11200000	11209999	6.42713	0.801485		chr11	45698000	45698999	59.0803	11.6128		chr14	112901000	112901999	31.0534	2.19207
chr14	119150000	119159999	48.3158	9.58161		chr5	11370000	11379999	9.72644	0.78125		chr11	45699000	45699999	59.6453	15.1448		chr14	113182000	113182999	22.8571	0.970874
chr14	120880000	120889999	6.28582	1.20523		chr5	16370000	16379999	6.64477	1.12184		chr11	45916000	45916999	30.0108	1.73368		chr14	113498000	113498999	22.7865	0.517063
chr14	121580000	121589999	24.258	11.5226		chr5	17960000	17969999	58.1935	3.125		chr11	46637000	46637999	43.6234	16.6402		chr14	113975000	113975999	60.3524	0
chr14	123370000	123379999	31.8359	4.32172		chr5	19830000	19839999	9.00763	1.00832		chr11	46638000	46638999	51.7904	25.5874		chr14	114849000	114849999	22.4971	0.443951
chr15	3820000	3829999	15.456	6.85744		chr5	20590000	20599999	16.336	0.973143		chr11	48471000	48471999	55.5556	0		chr14	116893000	116893999	22.6525	1.73824
chr15	3830000	3839999	46.2967	15.321		chr5	22450000	22459999	12.5575	1.14731		chr11	50131000	50131999	49.0098	5.11398		chr14	116894000	116894999	26.3366	3.30396
chr15	3860000	3869999	7.3347	0.959544		chr5	24210000	24219999	5.61606	0.562169		chr11	51567000	51567999	29.1906	2.45159		chr14	118192000	118192999	31.7794	1.08735
chr15	8550000	8559999	9.68087	1.73182		chr5	27750000	27759999	17.3776	1.36329		chr11	51568000	51568999	65.9581	14.5108		chr14	119149000	119149999	27.6211	0.478469
chr15	8780000	8789999	7.45184	1.91089		chr5	28250000	28259999	16.6679	2.6468		chr11	52038000	52038999	28.7579	7.64331		chr14	119150000	119150999	63.5623	1.03469
chr15	8830000	8839999	14.6771	5.09875		chr5	31920000	31929999	28.8045	1.52652		chr11	52039000	52039999	40.2362	7.68859		chr14	119151000	119151999	43.1739	1.32957
chr15	10560000	10569999	8.10831	2.91994		chr5	37150000	37159999	8.34285	0.90386		chr11	52260000	52260999	27.5541	3.25212		chr14	119152000	119152999	36.3286	0.386399
chr15	14830000	14839999	9.4172	1.61713		chr5	39920000	39929999	5.93896	0.599861		chr11	53608000	53608999	77.0978	30.0865		chr14	121583000	121583999	41.1063	0.897436
chr15	14850000	14859999	9.04012	1.70842		chr5	41400000	41409999	14.0586	0.708531		chr11	53609000	53609999	65.8659	26.4657		chr14	122444000	122444999	33.1683	1.28041
chr15	14860000	14869999	20.6166	3.37861		chr5	42610000	42619999	6.5729	0.723058		chr11	53714000	53714999	35.255	6.26		chr14	123371000	123371999	47.1032	2.46701
chr15	15890000	15899999	12.7871	1.42918		chr5	43270000	43279999	6.41316	1.02263		chr11	54172000	54172999	38.7884	3.65008		chr15	3831000	3831999	22.7395	1.97368
chr15	18590000	18599999	27.7934	3.22716		chr5	44070000	44079999	7.55922	0.737178		chr11	55767000	55767999	24.9879	0.659077		chr15	3832000	3832999	44.0058	6.38517
chr15	18600000	18609999	10.8803	1.37223		chr5	44100000	44109999	7.00053	1.41016		chr11	57464000	57464999	32.0841	5.43011		chr15	3833000	3833999	36.9458	4.06557
chr15	19230000	19239999	8.45694	2.98741		chr5	54810000	54819999	6.33037	0.8678		chr11	59199000	59199999	25.5515	5.27422		chr15	3834000	3834999	28.1491	0.2149
chr15	21710000	21719999	17.8802	2.58436		chr5	55350000	55359999	21.6416	1.6647		chr11	59200000	59200999	36.7483	13.5368		chr15	3835000	3835999	26.0995	0.737735
chr15	22080000	22089999	65.9004	12.5958		chr5	55360000	55369999	11.2068	1.06462		chr11	59201000	59201999	40.0094	12.35		chr15	3837000	3837999	23.0614	0.732936
chr15	23880000	23889999	10.0228	1.82517		chr5	57280000	57289999	32.9512	1.66344		chr11	60116000	60116999	33.1024	1.98183		chr15	8787000	8787999	22.7245	0.526778
chr15	24740000	24749999	24.1005	3.11671		chr5	59520000	59529999	6.15903	0.628217		chr11	60772000	60772999	61.8227	8.36089		chr15	8832000	8832999	33.2341	1.72357
chr15	24750000	24759999	24.8011	3.62343		chr5	59530000	59539999	6.82378	0.867023		chr11	62244000	62244999	46.0685	3.75087		chr15	17221000	17221999	21.3768	0.699301
chr15	24800000	24809999	7.37802	1.16272		chr5	64380000	64389999	15.9742	1.26972		chr11	62346000	62346999	79.3311	14.5995		chr15	18594000	18594999	23.8908	0.632244
chr15	25340000	25349999	10.7136	1.26104		chr5	72960000	72969999	8.23599	1.43094		chr11	62347000	62347999	75.2808	24.2294		chr15	18595000	18595999	25.1852	1.22494
chr15	25570000	25579999	9.6604	1.12205		chr5	73520000	73529999	8.53051	0.828655		chr11	62348000	62348999	67.9413	32.4694		chr15	19801000	19801999	33.1429	0.526316
chr15	25940000	25949999	40.1686	4.2836		chr5	73810000	73819999	5.99423	0.913001		chr11	62349000	62349999	65.5162	32.2459		chr15	21713000	21713999	26.5416	1.04167
chr15	27190000	27199999	18.0254	10.0028		chr5	84230000	84239999	6.25	1.08963		chr11	62350000	62350999	64.3089	29.1684		chr15	22080000	22080999	39.3103	4.52174
chr15	29590000	29599999	6.48708	0.63311		chr5	84240000	84249999	9.31449	1.43034		chr11	62530000	62530999	41.3891	17.1235		chr15	22081000	22081999	88.2317	16.9914
chr15	30280000	30289999	32.5883	3.98503		chr5	88700000	88709999	13.4128	1.15722		chr11	62705000	62705999	48.2161	5.89172		chr15	23885000	23885999	33.5994	2.74069
chr15	32140000	32149999	13.4649	1.64568		chr5	93500000	93509999	5.90678	0.644362		chr11	62706000	62706999	56.2663	7.48763		chr15	24114000	24114999	22.5108	1.08932
chr15	32890000	32899999	8.08176	1.23524		chr5	94060000	94069999	50.1961	0		chr11	62977000	62977999	50.1751	17.9912		chr15	24743000	24743999	22.7513	1.20746
chr15	33620000	33629999	10.0609	2.18367		chr5	95950000	95959999	10.8299	1.17254		chr11	62978000	62978999	35.0675	6.07652		chr15	24757000	24757999	21.4286	0.89782
chr15	35160000	35169999	9.16902	1.9033		chr5	98230000	98239999	34.9846	1.99952		chr11	63695000	63695999	77.3007	49.8363		chr15	25251000	25251999	41.5842	0.158983
chr15	36980000	36989999	18.4867	2.32095		chr5	104110000	104119999	8.6864	0.843007		chr11	64464000	64464999	39.5203	9.96904		chr15	25947000	25947999	52.9993	5.64014
chr15	37050000	37059999	32.4258	4.25413		chr5	106660000	106669999	13.2991	0.944741		chr11	65022000	65022999	74.0864	41.4659		chr15	25948000	25948999	30.2842	2.10245
chr15	39020000	39029999	7.64135	0.850274		chr5	112680000	112689999	10.7986	0.650926		chr11	65023000	65023999	75.8178	29.7949		chr15	27199000	27199999	25.8202	0.685602
chr15	39320000	39329999	10.3946	1.81602		chr5	116360000	116369999	12.1444	1.33823		chr11	65024000	65024999	73.2675	37.0717		chr15	30282000	30282999	28.0726	0.870406
chr15	39640000	39649999	26.246	2.87678		chr5	116390000	116399999	11.6841	1.17081		chr11	65187000	65187999	27.8089	4.73391		chr15	30283000	30283999	47.5332	3.68056
chr15	42150000	42159999	13.1995	4.38158		chr5	123200000	123209999	37.4163	1.50212		chr11	66828000	66828999	89.4426	37.9253		chr15	33932000	33932999	29.8507	1.57233
chr15	42160000	42169999	7.05317	1.08514		chr5	123480000	123489999	17.0801	0.937524		chr11	66829000	66829999	73.2371	21.0518		chr15	35162000	35162999	22.2346	0.957354
chr15	42550000	42559999	8.79639	3.59694		chr5	124370000	124379999	16.6719	1.23418		chr11	67045000	67045999	26.2929	1.75131		chr15	35702000	35702999	23.3903	1.35699
chr15	43330000	43339999	57.7069	11.0142		chr5	126170000	126179999	9.91917	1.24131		chr11	67527000	67527999	30.0579	3.7037		chr15	35996000	35996999	26.2295	0
chr15	43560000	43569999	19.4258	7.89796		chr5	126750000	126759999	9.58746	0.962966		chr11	67678000	67678999	43.79	0.664894		chr15	36235000	36235999	38.1963	0.645919
chr15	43830000	43839999	9.86594	2.54027		chr5	127910000	127919999	13.5076	0.6784		chr11	67955000	67955999	26.8225	2.58743		chr15	36985000	36985999	29.5082	2.68966
chr15	44210000	44219999	69.4779	17.1429		chr5	130260000	130269999	9.68985	1.16753		chr11	67956000	67956999	46.987	3.37204		chr15	37056000	37056999	53.9	0.49195
chr15	45340000	45349999	69.2159	18.588		chr5	131440000	131449999	8.70058	1.38596		chr11	68742000	68742999	49.5117	17.8627		chr15	38383000	38383999	22.8956	0.766017
chr15	46890000	46899999	15.7505	1.06375		chr5	131450000	131459999	7.60101	0.902852		chr11	68743000	68743999	65.3942	11.8382		chr15	39645000	39645999	40.8216	1.86873
chr15	49990000	49999999	7.12258	0.914474		chr5	132540000	132549999	11.1766	0.866856		chr11	68907000	68907999	62.5398	12.6729		chr15	43336000	43336999	22.2653	0.941526
chr15	50930000	50939999	27.0264	3.68978		chr5	133090000	133099999	13.77	0.790779		chr11	70698000	70698999	33.8137	6.7154		chr15	43337000	43337999	61.3614	1.3449
chr15	51090000	51099999	33.1664	5.15496		chr5	134610000	134619999	11.1281	0.884249		chr11	71715000	71715999	63.6224	11.5137		chr15	43567000	43567999	25.2111	1.16649
chr15	52390000	52399999	23.563	4.34374		chr5	134920000	134929999	13.8444	1.34881		chr11	71716000	71716999	73.2754	15.4058		chr15	44214000	44214999	43.0946	0.946522
chr15	56750000	56759999	7.95766	0.914197		chr5	135150000	135159999	7.1709	0.845397		chr11	71790000	71790999	57.2821	7.36109		chr15	44215000	44215999	65.0042	0.782473
chr15	58180000	58189999	6.62571	1.35215		chr5	135290000	135299999	40.5114	2.86748		chr11	71791000	71791999	62.4087	14.928		chr15	44216000	44216999	55.2397	8.62164
chr15	69240000	69249999	9.77703	1.20094		chr5	136130000	136139999	9.8739	1.01592		chr11	72424000	72424999	26.0609	2.63886		chr15	44217000	44217999	55.5872	3.63054
chr15	69250000	69259999	6.89424	0.949022		chr5	137700000	137709999	6.7423	0.615474		chr11	72496000	72496999	49.9107	14.3013		chr15	45340000	45340999	78.4138	10
chr15	69870000	69879999	37.7448	6.9587		chr5	139370000	139379999	11.6947	0.965477		chr11	73612000	73612999	50	0		chr15	45341000	45341999	58.7658	5.26786
chr15	71260000	71269999	6.79646	0.858315		chr5	140470000	140479999	7.08903	1.03058		chr11	74575000	74575999	44.1312	12.75		chr15	50838000	50838999	27.095	0.53135
chr15	72320000	72329999	17.7448	2.18776		chr5	141070000	141079999	14.4902	0.906357		chr11	75215000	75215999	37.6289	13.5093		chr15	50931000	50931999	53.9143	0.63745
chr15	73670000	73679999	7.99412	1.3715		chr5	142180000	142189999	7.45814	0.701838		chr11	75216000	75216999	39.0283	16.9338		chr15	51092000	51092999	41.1298	0.604839
chr15	74290000	74299999	6.85434	1.37019		chr5	146620000	146629999	12.8216	0.850311		chr11	75558000	75558999	81.7811	26.8602		chr15	51093000	51093999	41.4188	0.757959
chr15	75150000	75159999	23.3338	3.29287		chr5	149410000	149419999	11.3815	1.2987		chr11	75757000	75757999	56.8047	14.4336		chr15	51827000	51827999	28.0282	1.20056
chr15	75160000	75169999	21.3596	2.94628		chr5	149780000	149789999	44.6845	2.16757		chr11	75758000	75758999	74.3728	34.061		chr15	52392000	52392999	53.3529	1.06383
chr15	75710000	75719999	9.83267	1.86321		chr6	5860000	5869999	7.84841	1.12628		chr11	77256000	77256999	80.3571	0		chr15	58128000	58128999	89.7142	14.291
chr15	76600000	76609999	30.0226	11.841		chr6	6340000	6349999	10.6867	1.01419		chr11	77455000	77455999	71.2601	19.1427		chr15	58129000	58129999	93.7365	34.0722
chr15	77350000	77359999	9.15908	1.16292		chr6	6440000	6449999	35.6394	3.10608		chr11	78176000	78176999	23.1444	2.51336		chr15	58959000	58959999	27.5763	2.58303
chr15	77480000	77489999	7.84508	1.13208		chr6	6960000	6969999	12.1941	0.965025		chr11	78579000	78579999	66.898	28.6091		chr15	59840000	59840999	34.7087	2.57759
chr15	78010000	78019999	12.1137	1.54498		chr6	16800000	16809999	6.45336	1.05225		chr11	78643000	78643999	53.8182	17.276		chr15	60934000	60934999	25.2907	0.533618
chr15	79110000	79119999	9.41984	1.11362		chr6	21690000	21699999	6.34887	0.929935		chr11	78644000	78644999	44.6226	17.3163		chr15	69873000	69873999	55.2045	1.40296
chr15	80100000	80109999	15.9751	1.8178		chr6	22470000	22479999	6.59268	0.838126		chr11	79114000	79114999	39.7428	17.1869		chr15	72324000	72324999	22.6604	0.725338
chr15	80110000	80119999	35.8935	4.89604		chr6	25510000	25519999	7.95455	1.02881		chr11	79379000	79379999	86.4388	28.5613		chr15	75159000	75159999	46.7158	1.93199
chr15	84160000	84169999	38.7259	7.592		chr6	27180000	27189999	11.9619	0.738991		chr11	79380000	79380999	88.7306	57.9304		chr15	75160000	75160999	40.7176	1.81452
chr15	84610000	84619999	10.9686	1.31967		chr6	29260000	29269999	19.5082	1.22209		chr11	80093000	80093999	59.0481	29.8677		chr15	75717000	75717999	26.3355	0.862275
chr15	84630000	84639999	13.2114	2.71547		chr6	29850000	29859999	14.0138	1.23366		chr11	80094000	80094999	58.0695	24.9534		chr15	76604000	76604999	51.171	3.15671
chr15	85490000	85499999	27.489	4.26712		chr6	31770000	31779999	9.22993	0.811881		chr11	80100000	80100999	85.282	39.9537		chr15	79700000	79700999	33.3333	0
chr15	86150000	86159999	14.5006	2.3608		chr6	33220000	33229999	6.12998	0.948253		chr11	80254000	80254999	87.2733	51.9799		chr15	80109000	80109999	34.807	5.81285
chr15	86190000	86199999	6.08592	1.0509		chr6	33230000	33239999	25.1599	1.68728		chr11	80255000	80255999	87.0703	43.638		chr15	80110000	80110999	37.4601	2.12048
chr15	86460000	86469999	39.6124	17.7627		chr6	35870000	35879999	81.3541	10.8611		chr11	82891000	82891999	34.3933	4.26275		chr15	80111000	80111999	28.6696	2.8671
chr15	87130000	87139999	23.1769	4.76179		chr6	39190000	39199999	12.537	1.15931		chr11	82928000	82928999	70.4688	12.9195		chr15	80112000	80112999	32.2906	1.12115
chr15	87560000	87569999	30.4653	4.5086		chr6	41940000	41949999	9.29374	0.67178		chr11	82929000	82929999	53.2997	11.3309		chr15	84169000	84169999	50.6265	3.51938
chr15	89830000	89839999	8.87763	1.61814		chr6	47350000	47359999	25.6246	1.89044		chr11	83561000	83561999	63.2658	17.181		chr15	84616000	84616999	24.8112	0.60551
chr15	90430000	90439999	53.5806	17.34		chr6	48260000	48269999	8.11898	0.845289		chr11	83562000	83562999	86.6776	38.5185		chr15	85497000	85497999	46.6366	1.80921
chr15	91140000	91149999	9.48048	2.38018		chr6	48390000	48399999	8.50085	0.734861		chr11	83563000	83563999	79.7627	28.3948		chr15	86159000	86159999	34.4899	1.43524
chr15	91150000	91159999	16.3446	2.70944		chr6	48770000	48779999	19.5815	0.926926		chr11	83741000	83741999	48.0453	3.958		chr15	86464000	86464999	54.9336	4.24299
chr15	91940000	91949999	8.66397	0.926535		chr6	50500000	50509999	19.6387	1.3095		chr11	83837000	83837999	26.0348	0.37594		chr15	86465000	86465999	25.0364	1.4261
chr15	92540000	92549999	19.8716	10.1239		chr6	52680000	52689999	7.26244	0.686437		chr11	84003000	84003999	28.852	2.25452		chr15	87136000	87136999	35.9773	4.91191
chr15	92650000	92659999	19.7637	7.65233		chr6	58470000	58479999	14.2899	1.1236		chr11	84004000	84004999	49.5919	9.94343		chr15	87137000	87137999	30.5882	0.458392
chr15	93330000	93339999	26.5637	10.8928		chr6	60140000	60149999	11.9684	0.881976		chr11	85305000	85305999	78.5647	22.6343		chr15	87564000	87564999	33.1751	2.5
chr15	94420000	94429999	12.4242	1.47826		chr6	64580000	64589999	9.22512	0.842052		chr11	85342000	85342999	54.3406	15.1284		chr15	87565000	87565999	33.6778	1.19737
chr15	95340000	95349999	7.90477	1.74092		chr6	70740000	70749999	27.148	1.81392		chr11	85343000	85343999	59.7341	17.0953		chr15	87962000	87962999	41.4634	0
chr15	95500000	95509999	61.972	13.6464		chr6	72620000	72629999	19.9899	1.48616		chr11	86801000	86801999	61.9589	18.784		chr15	90433000	90433999	64.5984	3.86857
chr15	96290000	96299999	14.2799	5.12998		chr6	73140000	73149999	7.40741	0.794136		chr11	86802000	86802999	66.3234	13.2535		chr15	90943000	90943999	28.5554	0.662983
chr15	97030000	97039999	10.2837	2.58157		chr6	76830000	76839999	5.98392	0.798935		chr11	86894000	86894999	25.4496	3.60188		chr15	92545000	92545999	24.9599	0.771605
chr15	99690000	99699999	31.3505	5.6235		chr6	77810000	77819999	11.4747	1.34051		chr11	87696000	87696999	31.7465	8.05979		chr15	92546000	92546999	28.8206	1.11043
chr15	100340000	100349999	10.0967	3.15555		chr6	88560000	88569999	42.9826	2.72159		chr11	88036000	88036999	22.9454	0.0993049		chr15	92658000	92658999	23.743	2.60304
chr15	100350000	100359999	9.95424	3.6768		chr6	90380000	90389999	6.40237	1.17101		chr11	88280000	88280999	42.6667	11.6828		chr15	92659000	92659999	23.0952	2.53165
chr15	100690000	100699999	48.2804	11.8853		chr6	91290000	91299999	7.3596	0.973484		chr11	88281000	88281999	33.4094	5.0718		chr15	93333000	93333999	79.38	14.6008
chr15	101400000	101409999	55.5468	11.1858		chr6	93780000	93789999	9.72324	1.1407		chr11	90906000	90906999	34.0741	1.6632		chr15	94822000	94822999	26.6292	4.01174
chr16	3020000	3029999	6.82657	1.23153		chr6	98270000	98279999	9.67972	0.799046		chr11	91558000	91558999	33.1481	1.38122		chr15	95503000	95503999	75.8585	4.37647
chr16	3260000	3269999	32.9107	5.18267		chr6	99760000	99769999	7.89495	0.677284		chr11	91649000	91649999	29.4933	1.41329		chr15	95504000	95504999	72.8005	2.79686
chr16	6460000	6469999	15.8535	3.79525		chr6	99840000	99849999	7.20524	0.780765		chr11	92996000	92996999	24.9107	0.265781		chr15	96295000	96295999	20.5628	0.400962
chr16	6840000	6849999	7.57877	2.13977		chr6	100290000	100299999	10.5202	0.81253		chr11	93275000	93275999	39.5197	11.9693		chr15	97567000	97567999	26.6576	0.631912
chr16	7540000	7549999	8.18891	1.17388		chr6	102310000	102319999	10.6713	1.14334		chr11	93566000	93566999	35.2334	6.91538		chr15	98932000	98932999	29.8165	0.696864
chr16	7740000	7749999	7.80957	1.7299		chr6	108170000	108179999	9.80145	1.09421		chr11	95030000	95030999	21.5146	0.604686		chr15	99694000	99694999	44.376	1.10971
chr16	7750000	7759999	7.45476	2.14901		chr6	110040000	110049999	14.818	1.57421		chr11	96023000	96023999	36.4177	4.18251		chr15	99695000	99695999	28.4125	1.72458
chr16	8020000	8029999	8.11229	2.27685		chr6	111630000	111639999	5.97337	0.804734		chr11	96024000	96024999	81.6746	31.2486		chr15	100692000	100692999	66.2599	4.65939
chr16	8580000	8589999	14.6307	6.93955		chr6	111640000	111649999	15.1401	1.00216		chr11	96596000	96596999	65.1085	19.8433		chr15	101403000	101403999	49.7673	2.01072
chr16	13470000	13479999	36.1692	5.76787		chr6	112320000	112329999	34.8332	1.86045		chr11	96597000	96597999	77.0383	39.9343		chr15	101404000	101404999	49.7343	4.41804
chr16	14040000	14049999	10.1113	2.7602		chr6	118620000	118629999	20.8488	1.4078		chr11	97295000	97295999	53.3823	6.26438		chr16	3016000	3016999	90.1961	42.1569
chr16	15020000	15029999	9.18904	2.63723		chr6	119590000	119599999	23.9508	1.4649		chr11	97410000	97410999	21.801	0.376648		chr16	3263000	3263999	55.5457	3.9258
chr16	15460000	15469999	86.416	44.1456		chr6	124050000	124059999	6.93782	0.629456		chr11	97940000	97940999	24.5237	1.68885		chr16	6848000	6848999	24.1935	1.61943
chr16	15530000	15539999	13.7271	2.16609		chr6	127200000	127209999	15.0462	0.889281		chr11	98810000	98810999	31.6481	2.66827		chr16	6996000	6996999	27.1062	0.864198
chr16	15890000	15899999	19.4983	8.79854		chr6	134420000	134429999	15.2406	1.44176		chr11	99327000	99327999	74.7485	23.6746		chr16	8023000	8023999	39.415	2.23301
chr16	17590000	17599999	10.6077	1.84286		chr6	135300000	135309999	9.0852	1.10215		chr11	99328000	99328999	74.62	23.7371		chr16	8586000	8586999	21.4674	1.42857
chr16	19750000	19759999	20.9666	3.198		chr6	135830000	135839999	10.0187	0.74356		chr11	99329000	99329999	69.6485	21.9082		chr16	8899000	8899999	21.4516	0.362976
chr16	21170000	21179999	13.4481	1.89727		chr6	136050000	136059999	12.0693	0.940364		chr11	99330000	99330999	75.1557	10.2268		chr16	9025000	9025999	26.9841	0.756811
chr16	21300000	21309999	13.7983	1.28009		chr6	140430000	140439999	34.573	1.86809		chr11	99476000	99476999	35.218	13.019		chr16	9743000	9743999	27.2097	2.1097
chr16	21850000	21859999	23.5706	5.06284		chr6	140440000	140449999	29.3548	2.39129		chr11	99609000	99609999	82.5146	11.4961		chr16	11397000	11397999	24.5361	1.00806
chr16	22610000	22619999	32.0968	4.39589		chr6	140760000	140769999	5.82505	0.758574		chr11	99610000	99610999	77.1854	17.5413		chr16	11767000	11767999	26.3538	1.0989
chr16	22620000	22629999	15.9314	2.57815		chr6	141300000	141309999	6.35296	0.923851		chr11	104611000	104611999	68.9981	20.5764		chr16	13476000	13476999	35.0249	3.64372
chr16	23770000	23779999	13.2823	2.02295		chr6	141310000	141319999	11.8323	0.971698		chr11	104612000	104612999	70.3605	23.0703		chr16	13477000	13477999	43.968	1.46138
chr16	24620000	24629999	30.0373	18.9889		chr6	142690000	142699999	23.0213	2.30618		chr11	104613000	104613999	60.0559	21.0479		chr16	14044000	14044999	21.3882	1.11026
chr16	25590000	25599999	6.57212	1.44747		chr6	144240000	144249999	12.2377	0.999412		chr11	104614000	104614999	67.2546	19.3829		chr16	15316000	15316999	95.4545	3.84615
chr16	28440000	28449999	7.29055	1.07787		chr6	145060000	145069999	21.5304	1.13685		chr11	104615000	104615999	53.3492	15.3285		chr16	15461000	15461999	70.524	9.58354
chr16	28450000	28459999	11.2994	2.1095		chr6	145940000	145949999	22.589	1.73016		chr11	104616000	104616999	58.5332	19.3531		chr16	15462000	15462999	91.5987	8.57551
chr16	29480000	29489999	21.9032	3.36554		chr6	145950000	145959999	8.79486	0.729395		chr11	104868000	104868999	31.2265	10.6383		chr16	15463000	15463999	90.0806	12.9716
chr16	29610000	29619999	14.1057	7.31156		chr6	147010000	147019999	6.17112	0.913548		chr11	106792000	106792999	82.058	44.8095		chr16	15464000	15464999	63.0542	8.31919
chr16	32530000	32539999	16.6377	2.89694		chr7	3500000	3509999	8.39783	1.03595		chr11	111618000	111618999	77.7944	33.7372		chr16	15893000	15893999	37.0492	2.67315
chr16	33270000	33279999	39.229	17.3752		chr7	5450000	5459999	10.287	0.657191		chr11	111619000	111619999	88.4961	50.3266		chr16	15894000	15894999	22.3627	0.863931
chr16	35230000	35239999	62.8995	25.2776		chr7	9480000	9489999	7.69231	0		chr11	111620000	111620999	78.3126	27.178		chr16	17594000	17594999	25.014	2.33051
chr16	35550000	35559999	6.89	0.916471		chr7	15220000	15229999	8.46287	1.04575		chr11	111621000	111621999	91.7398	41.6431		chr16	17953000	17953999	34.2857	1.23457
chr16	35810000	35819999	14.5476	7.85342		chr7	16020000	16029999	6.835	0.840045		chr11	112726000	112726999	40.7092	3.96249		chr16	19288000	19288999	66.0896	3.13901
chr16	35820000	35829999	18.5738	9.91563		chr7	22380000	22389999	23.301	0.364964		chr11	114586000	114586999	35.1504	13.1411		chr16	19289000	19289999	96.3534	36.001
chr16	35890000	35899999	7.94251	1.75302		chr7	22940000	22949999	43	0.444444		chr11	114764000	114764999	45.0232	3.02237		chr16	19290000	19290999	94.4772	25.0327
chr16	37780000	37789999	38.3461	4.76742		chr7	32790000	32799999	8.16327	0		chr11	118852000	118852999	25.2962	2.91439		chr16	19291000	19291999	91.5227	13.9734
chr16	38880000	38889999	7.03366	1.286		chr7	44760000	44769999	14.4143	1.34877		chr11	118853000	118853999	32.8203	3.998		chr16	20718000	20718999	22.4604	1.51771
chr16	39230000	39239999	13.1402	1.94811		chr7	52310000	52319999	6.98084	0.696864		chr11	121235000	121235999	39.4176	13.1275		chr16	21174000	21174999	49.3243	2.59019
chr16	39680000	39689999	12.3452	1.48757		chr7	54320000	54329999	6.09132	1.01821		chr12	3224000	3224999	82.0067	32.3486		chr16	21603000	21603999	20	0
chr16	41510000	41519999	14.3545	1.89208		chr7	55670000	55679999	7.95188	0.997202		chr12	3225000	3225999	63.3953	5.48446		chr16	21858000	21858999	28.1991	0.512343
chr16	41520000	41529999	6.66319	1.29355		chr7	64310000	64319999	19.1553	1.8568		chr12	3226000	3226999	25.1601	1.67883		chr16	22613000	22613999	35.0394	2.94566
chr16	41530000	41539999	8.25076	2.42499		chr7	64710000	64719999	15.1893	1.19883		chr12	3615000	3615999	61.125	24.8655		chr16	22614000	22614999	37.5628	0.553506
chr16	41770000	41779999	23.7494	2.84874		chr7	65190000	65199999	5.97924	0.734294		chr12	7646000	7646999	68.8038	26.7841		chr16	22622000	22622999	22.0747	0.639386
chr16	42410000	42419999	17.1805	2.63906		chr7	65520000	65529999	16.8054	0.587738		chr12	8808000	8808999	91.1073	43.1937		chr16	23772000	23772999	27.9399	0.701754
chr16	43270000	43279999	34.0731	3.80731		chr7	65930000	65939999	6.7555	0.851236		chr12	8809000	8809999	87.9379	38.062		chr16	24620000	24620999	43.5972	1.5361
chr16	43800000	43809999	11.874	1.78514		chr7	67640000	67649999	9.76316	0.875805		chr12	11384000	11384999	31.2848	4.8511		chr16	29483000	29483999	51.3338	5.32095
chr16	45770000	45779999	23.884	3.81255		chr7	79450000	79459999	8.65535	0.961217		chr12	11385000	11385999	87.4788	46.6407		chr16	29615000	29615999	27.789	0.760331
chr16	45860000	45869999	8.59035	1.13898		chr7	82530000	82539999	11.251	0.957223		chr12	11386000	11386999	64.9239	29.3732		chr16	32532000	32532999	39.0251	0.714518
chr16	46400000	46409999	30.4854	12.4974		chr7	83770000	83779999	11.916	1.018		chr12	13118000	13118999	29.3696	3.30814		chr16	33275000	33275999	52.7878	3.28829
chr16	48220000	48229999	12.6038	1.69997		chr7	86890000	86899999	11.855	1.1818		chr12	13119000	13119999	38.7847	4.90716		chr16	34395000	34395999	29.4096	1.14108
chr16	48260000	48269999	11.9315	1.52649		chr7	87890000	87899999	7.6042	1.58473		chr12	13120000	13120999	42.3434	5.69948		chr16	35229000	35229999	28.4255	0.436562
chr16	48820000	48829999	5.733	0.53947		chr7	90920000	90929999	28.5268	1.11309		chr12	13601000	13601999	79.2021	38.7935		chr16	35230000	35230999	71.4286	5.66802
chr16	49990000	49999999	20.601	4.37805		chr7	112330000	112339999	8.7687	1.21864		chr12	16095000	16095999	41.2524	16.3073		chr16	35231000	35231999	52.6361	3.35626
chr16	50460000	50469999	6.36066	1.111		chr7	113830000	113839999	9.01494	1.11254		chr12	16096000	16096999	36.7264	2.4553		chr16	35232000	35232999	26.5408	2.91411
chr16	51110000	51119999	8.25335	1.09832		chr7	114530000	114539999	5.70873	0.569041		chr12	16562000	16562999	39.1386	18.8721		chr16	36687000	36687999	28.3708	6.07477
chr16	55560000	55569999	6.65619	0.831058		chr7	117700000	117709999	17.9118	1.40645		chr12	18277000	18277999	62.5561	8.11881		chr16	37787000	37787999	58.7907	1.51858
chr16	56580000	56589999	14.2376	9.01265		chr7	121580000	121589999	11.6258	0.760768		chr12	18742000	18742999	33.9033	6.25		chr16	37865000	37865999	35.6495	0.471698
chr16	56770000	56779999	17.2911	3.51757		chr7	126590000	126599999	19.7169	1.09473		chr12	19282000	19282999	53.547	12.9836		chr16	39685000	39685999	30.3563	3.59747
chr16	57290000	57299999	9.84121	1.92929		chr7	126770000	126779999	25.7536	1.15076		chr12	19434000	19434999	72.5763	19.4602		chr16	41514000	41514999	30.2392	7.64628
chr16	60520000	60529999	13.901	7.09909		chr7	126930000	126939999	6.48004	0.854114		chr12	19435000	19435999	27.8486	4.80246		chr16	43270000	43270999	38.6364	2.69403
chr16	61280000	61289999	15.719	3.62637		chr7	128700000	128709999	26.5207	1.89854		chr12	19465000	19465999	55.8511	20.614		chr16	43271000	43271999	41.3104	3.82445
chr16	61480000	61489999	10.8022	1.15078		chr7	128710000	128719999	30.6875	1.85925		chr12	20788000	20788999	25.6994	1.6035		chr16	45775000	45775999	38.3446	3.46386
chr16	62080000	62089999	7.63004	1.16336		chr7	132140000	132149999	11.1262	0.963232		chr12	21286000	21286999	21.5704	0.819672		chr16	46403000	46403999	50.2608	0.431344
chr16	62110000	62119999	8.2735	1.45447		chr7	135030000	135039999	33.0269	1.73069		chr12	21672000	21672999	65.5172	3.2967		chr16	46404000	46404999	52.5998	2.24359
chr16	62940000	62949999	15.3461	4.43374		chr7	137260000	137269999	12.0589	1.30487		chr12	22870000	22870999	69.08	33.895		chr16	49996000	49996999	27.0465	1.61865
chr16	62950000	62959999	6.27292	1.05306		chr7	137460000	137469999	16.4461	0.831493		chr12	23022000	23022999	32.8859	0		chr16	49997000	49997999	30.3627	3.58306
chr16	65430000	65439999	8.05285	0.772678		chr7	139020000	139029999	8.41089	1.03301		chr12	23037000	23037999	53.0973	3.7037		chr16	51113000	51113999	54.8673	0
chr16	65440000	65449999	8.6205	1.14674		chr7	144650000	144659999	11.5732	0.945539		chr12	23179000	23179999	69.2683	0.605144		chr16	56293000	56293999	21.2121	0
chr16	67280000	67289999	10.2526	2.25952		chr8	7980000	7989999	64.228	6.1731		chr12	23399000	23399999	28.3582	0		chr16	56678000	56678999	34.1661	0.643604
chr16	68270000	68279999	6.03787	0.861662		chr8	9490000	9499999	37.8453	1.58181		chr12	23626000	23626999	20	0		chr16	56779000	56779999	24.0269	2.53404
chr16	68540000	68549999	6.47264	1.43425		chr8	13130000	13139999	8.46538	1.08116		chr12	24123000	24123999	52.5603	3.93627		chr16	57083000	57083999	23.0174	1.05364
chr16	69930000	69939999	6.34577	1.23964		chr8	14670000	14679999	8.04182	0.737566		chr12	24124000	24124999	46.6523	6.7446		chr16	61325000	61325999	27.37	0.271739
chr16	70780000	70789999	17.6838	1.44397		chr8	15090000	15099999	9.59717	0.74976		chr12	24143000	24143999	66.1435	21.4667		chr16	69619000	69619999	50.7592	29.1005
chr16	72660000	72669999	8.65979	1.05314		chr8	21250000	21259999	7.8528	0.752361		chr12	24213000	24213999	100	2.38095		chr16	71819000	71819999	27.9365	1.95035
chr16	72670000	72679999	24.8438	4.70458		chr8	21610000	21619999	6.58348	0.928656		chr12	25159000	25159999	74.9381	14.7777		chr16	72670000	72670999	43.4949	0.985707
chr16	73740000	73749999	6.50375	1.15821		chr8	24430000	24439999	10.8831	0.722087		chr12	25160000	25160999	54.9832	5.66283		chr16	76287000	76287999	21.2425	0.528169
chr16	76490000	76499999	10.5037	3.23186		chr8	25990000	25999999	13.2847	0.835925		chr12	25304000	25304999	36.4823	5.91635		chr16	76904000	76904999	22.5468	0.630915
chr16	76500000	76509999	8.72319	1.13703		chr8	29720000	29729999	7.40579	0.796837		chr12	25305000	25305999	27.3869	2.58844		chr16	76906000	76906999	24.577	0.744879
chr16	76900000	76909999	28.4101	4.55603		chr8	31430000	31439999	9.28608	1.03725		chr12	27326000	27326999	23.2214	1.85011		chr16	76907000	76907999	34.2703	2.65781
chr16	77040000	77049999	20.0613	1.04994		chr8	31690000	31699999	18.1507	0.680614		chr12	28633000	28633999	38.5421	5.50847		chr16	77823000	77823999	64.3554	0.247985
chr16	77820000	77829999	73.9487	20.8669		chr8	31750000	31759999	9.14276	0.634731		chr12	28634000	28634999	57.2623	13.0119		chr16	77824000	77824999	85.4769	11.194
chr16	80910000	80919999	10.4317	1.42415		chr8	33770000	33779999	14.0834	1.6277		chr12	28635000	28635999	46.6637	8.5031		chr16	77825000	77825999	60.0057	1.60643
chr16	81700000	81709999	49.0549	10.8025		chr8	33780000	33789999	8.2502	1.1768		chr12	28782000	28782999	46.9491	24.9889		chr16	78260000	78260999	21.7434	1.36295
chr16	81710000	81719999	42.4405	5.77476		chr8	33830000	33839999	6.33513	0.773969		chr12	28783000	28783999	47.4501	5.22184		chr16	81703000	81703999	25.0706	0.867976
chr16	82040000	82049999	7.94801	0.844318		chr8	43420000	43429999	7.49234	0.70692		chr12	28784000	28784999	37.2575	5.66176		chr16	81706000	81706999	33.101	0.736842
chr16	82050000	82059999	11.6893	2.20917		chr8	43430000	43439999	8.95732	0.889462		chr12	28785000	28785999	44.6218	4.33363		chr16	81707000	81707999	25.5376	1.34086
chr16	82570000	82579999	51.3715	11.478		chr8	45240000	45249999	18.3656	1.08791		chr12	28786000	28786999	58.0069	5.78888		chr16	81708000	81708999	27.8721	0.865266
chr16	83980000	83989999	37.6401	4.96091		chr8	45400000	45409999	6.51952	1.18197		chr12	28787000	28787999	45.2126	15.1395		chr16	81709000	81709999	25.8958	0.518583
chr16	84960000	84969999	14.3144	2.0532		chr8	47520000	47529999	25.1231	1.49204		chr12	28788000	28788999	51.9309	31.5276		chr16	81710000	81710999	35.4247	1.05541
chr16	86700000	86709999	7.65213	1.24626		chr8	49770000	49779999	15.7689	1.38306		chr12	28790000	28790999	50.9607	18.8433		chr16	81711000	81711999	26.7572	0.761035
chr16	87170000	87179999	9.32021	1.36196		chr8	49780000	49789999	28.6292	1.84979		chr12	28791000	28791999	49.1466	18.838		chr16	81712000	81712999	24.9147	2.37316
chr16	88320000	88329999	6.57633	1.17579		chr8	53180000	53189999	5.6916	0.579772		chr12	28792000	28792999	54.2719	28.2699		chr16	82577000	82577999	33.6881	2.53858
chr16	90530000	90539999	40.0202	7.38087		chr8	53360000	53369999	23.9884	1.269		chr12	28793000	28793999	55.1692	25.3439		chr16	82578000	82578999	62.9401	13.6738
chr16	92000000	92009999	24.7033	2.28454		chr8	53370000	53379999	13.7106	1.45178		chr12	28794000	28794999	57.5923	25.9779		chr16	83988000	83988999	39.9749	4.41296
chr16	92210000	92219999	41.0398	17.8242		chr8	61820000	61829999	17.4776	1.74507		chr12	28795000	28795999	48.6212	25.4283		chr16	83989000	83989999	32.3618	4.81197
chr16	93520000	93529999	24.9726	1.8464		chr8	64070000	64079999	8.11319	0.84192		chr12	28799000	28799999	33.1365	4.23676		chr16	85997000	85997999	28.5429	0.977517
chr16	93970000	93979999	6.82528	1.05599		chr8	64430000	64439999	8.39167	0.857456		chr12	28800000	28800999	28.2677	1.96504		chr16	86707000	86707999	23.2227	0.422337
chr16	93980000	93989999	16.5024	1.82471		chr8	67770000	67779999	14.9035	0.887963		chr12	30520000	30520999	79.1418	57.9848		chr16	89312000	89312999	35.3011	9.90415
chr16	95510000	95519999	25.3939	16.4376		chr8	70260000	70269999	9.84756	1.23616		chr12	31094000	31094999	23.778	0.627803		chr16	90532000	90532999	36.071	0.426257
chr16	96380000	96389999	16.9102	3.45066		chr8	70750000	70759999	6.72749	0.866134		chr12	31685000	31685999	44.1593	19.1381		chr16	90533000	90533999	40.4689	1.32389
chr16	96580000	96589999	28.1262	10.253		chr8	75100000	75109999	9.71048	0.999341		chr12	31686000	31686999	46.1104	10.5788		chr16	90534000	90534999	38.2631	4.35926
chr16	97150000	97159999	10.8569	1.12237		chr8	75930000	75939999	6.10924	0.883098		chr12	31687000	31687999	55.8414	17.1508		chr16	90585000	90585999	30.9824	0.505233
chr16	97160000	97169999	8.40156	0.979995		chr8	78510000	78519999	9.49973	1.02555		chr12	32591000	32591999	20.9719	0.684307		chr16	91338000	91338999	42.7313	0.537634
chr16	97300000	97309999	13.3079	2.72829		chr8	80540000	80549999	18.8921	1.27874		chr12	32856000	32856999	58.9586	22.7178		chr16	92000000	92000999	22.861	0.704935
chr17	4200000	4209999	11.4326	4.61769		chr8	80860000	80869999	7.93093	1.32653		chr12	32857000	32857999	75.6571	17.6382		chr16	92217000	92217999	67.2095	3.44686
chr17	4210000	4219999	7.6153	1.60277		chr8	81120000	81129999	6.10732	0.818801		chr12	32966000	32966999	36.4567	16.2067		chr16	92290000	92290999	39.1566	1.47059
chr17	5490000	5499999	33.3833	8.43895		chr8	86080000	86089999	6.12925	0.947285		chr12	33127000	33127999	45.7668	5.38539		chr16	93524000	93524999	30.1613	0.520382
chr17	7430000	7439999	11.2057	1.4481		chr8	86500000	86509999	11.0699	0.989861		chr12	34092000	34092999	36.8326	6.79287		chr16	95379000	95379999	29.5214	1.65077
chr17	10050000	10059999	20.8283	11.424		chr8	87500000	87509999	8.91131	0.792242		chr12	34205000	34205999	47.9161	8.45771		chr16	96386000	96386999	23.3161	1.48556
chr17	10800000	10809999	14.9814	7.93112		chr8	91010000	91019999	7.42015	0.945378		chr12	34206000	34206999	65.0674	7.25501		chr16	96581000	96581999	37.4517	0.74813
chr17	11470000	11479999	26.7832	4.11814		chr8	93340000	93349999	8.16107	1.15932		chr12	36956000	36956999	23.6559	0		chr16	96582000	96582999	38.4444	2.2482
chr17	11980000	11989999	22.0545	6.21011		chr8	100680000	100689999	7.5729	0.992839		chr12	37394000	37394999	28.9419	1.5082		chr16	96583000	96583999	28.8379	0.795545
chr17	13960000	13969999	10.2455	1.88091		chr8	101020000	101029999	26.9556	1.81442		chr12	38078000	38078999	33.3333	0		chr16	97301000	97301999	26.0618	0.65723
chr17	13970000	13979999	21.1439	1.75785		chr8	101230000	101239999	7.27399	0.686221		chr12	38115000	38115999	36.0207	1.40429		chr16	97302000	97302999	22.3274	0.555213
chr17	17990000	17999999	39.4379	5.71948		chr8	101240000	101249999	6.24625	0.873306		chr12	38116000	38116999	38.6228	9.33188		chr16	97303000	97303999	24.5112	1.00594
chr17	19840000	19849999	8.75689	1.95215		chr8	102610000	102619999	17.8236	1.74111		chr12	38520000	38520999	40.4591	5.08259		chr17	3444000	3444999	60.9337	6.80272
chr17	20160000	20169999	22.7296	6.01599		chr8	108810000	108819999	18.8652	0.815032		chr12	42095000	42095999	26.7461	2.50986		chr17	4213000	4213999	21.4626	0.675676
chr17	20170000	20179999	10.6079	2.29324		chr8	111220000	111229999	8.55768	1.2854		chr12	42535000	42535999	30.3261	1.22584		chr17	4623000	4623999	21.7218	0.881057
chr17	20310000	20319999	10.3834	1.76316		chr8	111230000	111239999	5.92723	0.899779		chr12	42538000	42538999	31.875	7.44361		chr17	4703000	4703999	46.9115	0.426439
chr17	20320000	20329999	7.96597	1.29731		chr8	111540000	111549999	13.2167	1.14208		chr12	43069000	43069999	22.9721	0.288739		chr17	5497000	5497999	49.649	0.58427
chr17	24300000	24309999	5.89089	0.747398		chr8	114120000	114129999	6.40875	0.997216		chr12	44222000	44222999	31.8968	3.33244		chr17	5498000	5498999	47.1317	0.509091
chr17	28740000	28749999	30.8257	13.1249		chr8	123790000	123799999	5.99464	0.669561		chr12	44894000	44894999	38.2537	12.5737		chr17	5766000	5766999	46.0862	1.12116
chr17	32790000	32799999	42.345	5.60783		chr8	125970000	125979999	11.0996	0.977911		chr12	44965000	44965999	52.9594	21.4851		chr17	7082000	7082999	59.5506	0.8
chr17	33730000	33739999	8.06407	1.51301		chr9	6510000	6519999	6.29431	0.753516		chr12	44966000	44966999	44.6942	22.0175		chr17	9145000	9145999	27.3038	0.711141
chr17	34930000	34939999	16.4795	7.29511		chr9	7150000	7159999	27.2131	0.825554		chr12	45992000	45992999	30.3113	8.3046		chr17	10054000	10054999	22.6714	0.542299
chr17	36790000	36799999	8.45857	1.72575		chr9	7180000	7189999	15.1694	1.00449		chr12	46486000	46486999	22.5081	0.386997		chr17	10055000	10055999	33.6949	0.658683
chr17	37770000	37779999	19.2112	2.24093		chr9	8720000	8729999	22.9511	1.44717		chr12	48700000	48700999	68.0283	28.973		chr17	10560000	10560999	26.8085	1.92308
chr17	39870000	39879999	8.29273	1.15032		chr9	10730000	10739999	10.2591	1.1608		chr12	51034000	51034999	100	0		chr17	10561000	10561999	46.4721	0.912647
chr17	46440000	46449999	6.77791	1.31883		chr9	11920000	11929999	7.0544	0.938967		chr12	51648000	51648999	41.2035	14.5587		chr17	11480000	11480999	30.7436	1.33259
chr17	46880000	46889999	6.98685	1.08743		chr9	15280000	15289999	23.8129	1.27058		chr12	52208000	52208999	59.316	23.5494		chr17	11983000	11983999	46.9697	3.39068
chr17	47070000	47079999	11.7239	2.44831		chr9	16040000	16049999	11.9275	1.33881		chr12	52209000	52209999	61.2641	17.7884		chr17	17993000	17993999	36.7972	5.0885
chr17	50400000	50409999	9.75666	1.46201		chr9	17760000	17769999	42.7949	2.16713		chr12	52307000	52307999	65.4102	23.4432		chr17	17994000	17994999	41.875	0.997592
chr17	51990000	51999999	7.16623	1.24382		chr9	20800000	20809999	16.4261	0.939622		chr12	52308000	52308999	63.3734	28.9742		chr17	20164000	20164999	32.8018	0.684346
chr17	52190000	52199999	8.7316	1.50773		chr9	25500000	25509999	12.3652	1.14281		chr12	52360000	52360999	61.0268	10.2764		chr17	22761000	22761999	26.9417	0.641026
chr17	52410000	52419999	7.7937	1.19154		chr9	25510000	25519999	9.25392	1.07271		chr12	52543000	52543999	72.5415	36.5584		chr17	24096000	24096999	96	74.6411
chr17	52970000	52979999	31.466	3.97207		chr9	27940000	27949999	9.15655	1.00073		chr12	52544000	52544999	89.6208	66.7294		chr17	25629000	25629999	100	0
chr17	54870000	54879999	11.0405	1.69928		chr9	29320000	29329999	6.19751	0.768272		chr12	52545000	52545999	87.2792	44.3979		chr17	27986000	27986999	22.7363	0.966793
chr17	54920000	54929999	23.9105	3.32843		chr9	35080000	35089999	7.40741	0		chr12	52801000	52801999	38.6631	6.07448		chr17	27987000	27987999	20.9827	0.578481
chr17	57820000	57829999	11.5065	1.46068		chr9	35150000	35159999	7.80359	1.0314		chr12	52965000	52965999	30.8406	4.73171		chr17	28746000	28746999	23.3106	1.42971
chr17	57840000	57849999	11.67	1.27965		chr9	43840000	43849999	6.11518	0.632396		chr12	56364000	56364999	34.1787	5.01979		chr17	28747000	28747999	47.1589	4.35213
chr17	58100000	58109999	47.7846	10.8528		chr9	45320000	45329999	13.8995	0.977804		chr12	57250000	57250999	41.3235	14.2573		chr17	30651000	30651999	22.1068	0.60423
chr17	58460000	58469999	74.8268	20.6944		chr9	47360000	47369999	14.2587	1.11675		chr12	58405000	58405999	30.1054	1.57291		chr17	32791000	32791999	51.8259	3.10378
chr17	58740000	58749999	7.69132	1.14889		chr9	47730000	47739999	6.92986	0.735636		chr12	58406000	58406999	26.8155	3.84042		chr17	34936000	34936999	37.36	0.874636
chr17	60330000	60339999	10.6917	1.7168		chr9	49710000	49719999	11.2368	0.761729		chr12	58562000	58562999	38.5574	6.71819		chr17	34937000	34937999	36.8916	2.38359
chr17	60340000	60349999	18.0042	1.92241		chr9	50270000	50279999	10.8762	1.37571		chr12	59013000	59013999	91.227	50.1412		chr17	38226000	38226999	41.4894	0.909091
chr17	61860000	61869999	23.3424	3.43665		chr9	50280000	50289999	8.12312	1.00953		chr12	59014000	59014999	74.9698	23.4691		chr17	38727000	38727999	21.1538	0.973574
chr17	64770000	64779999	5.81261	0.76943		chr9	54540000	54549999	7.6234	0.933755		chr12	60452000	60452999	57.9118	13.6669		chr17	46440000	46440999	25.1166	0.449944
chr17	65710000	65719999	13.7887	6.03023		chr9	58880000	58889999	9.09306	0.799505		chr12	61768000	61768999	22.8346	2.55958		chr17	47079000	47079999	21.1765	0.757576
chr17	66730000	66739999	25.2911	19.3875		chr9	59220000	59229999	9.44852	1.0581		chr12	63390000	63390999	38	0.26936		chr17	50401000	50401999	26.983	1.98494
chr17	70600000	70609999	11.2697	2.17304		chr9	59830000	59839999	12.1764	1.07081		chr12	63921000	63921999	24.2478	1.95771		chr17	52977000	52977999	27.16	1.08074
chr17	70890000	70899999	6.46365	0.913019		chr9	59840000	59849999	12.5639	1.07684		chr12	64154000	64154999	26.2097	3.31126		chr17	52978000	52978999	30.3719	2.99963
chr17	72140000	72149999	78.5492	27.9053		chr9	62090000	62099999	12.4116	0.910186		chr12	64632000	64632999	51.1282	5.66987		chr17	54925000	54925999	59.1247	8.89868
chr17	72150000	72159999	15.9493	2.1965		chr9	65060000	65069999	10.933	0.961632		chr12	64633000	64633999	67.7699	33.7273		chr17	56359000	56359999	23.251	0.619425
chr17	75040000	75049999	30.4097	3.55906		chr9	68260000	68269999	29.7839	1.73258		chr12	64634000	64634999	60.9133	11.2541		chr17	57908000	57908999	25.6881	0.612557
chr17	75400000	75409999	10.2256	3.07822		chr9	69520000	69529999	6.84624	0.807932		chr12	64635000	64635999	45.6533	5.77367		chr17	58105000	58105999	65.8824	2.1692
chr17	75890000	75899999	9.89076	1.47997		chr9	71220000	71229999	22.6591	1.29582		chr12	64696000	64696999	42.3164	9.51953		chr17	58106000	58106999	58.9154	2.13476
chr17	75900000	75909999	7.14286	1.01414		chr9	72400000	72409999	9.65994	0.928575		chr12	64697000	64697999	46.8088	4.43059		chr17	58462000	58462999	75.1504	11.2456
chr17	76660000	76669999	13.0598	1.69932		chr9	73070000	73079999	10.4442	0.888983		chr12	64750000	64750999	23.6196	0.985663		chr17	58463000	58463999	82.6731	6.73913
chr17	82360000	82369999	18.166	3.81846		chr9	77340000	77349999	31.5539	1.15175		chr12	66488000	66488999	57.4597	1.06762		chr17	61862000	61862999	70.8171	1.23796
chr17	82700000	82709999	7.92851	1.21749		chr9	78700000	78709999	14.635	1.09935		chr12	66489000	66489999	77.1698	6.8545		chr17	65770000	65770999	31.9149	10.6731
chr17	82730000	82739999	6.50913	1.18433		chr9	79230000	79239999	6.73416	0.671242		chr12	68491000	68491999	27.3243	1.13339		chr17	66736000	66736999	21.6189	0.917131
chr17	83190000	83199999	6.41207	1.12673		chr9	80850000	80859999	26.8327	2.09531		chr12	72376000	72376999	30.9901	7.28897		chr17	66737000	66737999	41.9162	0.79023
chr17	85680000	85689999	16.0022	1.45004		chr9	81670000	81679999	21.8494	1.2645		chr12	73069000	73069999	66.2571	24.0706		chr17	67097000	67097999	45.3052	12.0865
chr17	89280000	89289999	8.78027	1.29391		chr9	83130000	83139999	7.40128	0.799034		chr12	73788000	73788999	66.776	12.0301		chr17	72148000	72148999	76.4412	7.62186
chr17	91520000	91529999	6.51389	1.47206		chr9	83770000	83779999	30.3986	1.27645		chr12	75727000	75727999	25.0193	4.14302		chr17	72149000	72149999	87.7059	14.3126
chr17	94670000	94679999	35.4092	5.82065		chr9	92550000	92559999	15.2773	1.31579		chr12	77767000	77767999	21.4467	0.629072		chr17	72150000	72150999	47.8291	1.45655
chr17	94710000	94719999	13.5683	3.41209		chr9	94100000	94109999	8.21755	0.795485		chr12	77792000	77792999	46.761	7.53401		chr17	75042000	75042999	42.8815	3.61773
chr18	4460000	4469999	8.5512	1.28489		chr9	96160000	96169999	5.9902	0.95797		chr12	77793000	77793999	49.041	6.39008		chr17	82362000	82362999	30.0532	2.03202
chr18	4510000	4519999	16.119	2.40809		chr9	96420000	96429999	12.9545	1.34222		chr12	77822000	77822999	26.0984	1.86843		chr17	84266000	84266999	35.9193	2.31332
chr18	4590000	4599999	20.7003	7.3732		chr9	98140000	98149999	17.7228	1.27169		chr12	80426000	80426999	59.2775	30.641		chr17	84556000	84556999	22.8748	0.67243
chr18	4600000	4609999	13.6586	7.14252		chr9	107110000	107119999	8.78287	1.0001		chr12	80653000	80653999	57.6463	21.3273		chr17	85146000	85146999	31.2741	1.28205
chr18	7100000	7109999	18.1064	9.51736		chr9	108630000	108639999	22.7824	0.87575		chr12	80654000	80654999	46.5937	20.3139		chr17	87953000	87953999	42.1053	1.03448
chr18	7950000	7959999	10.4065	1.56866		chr9	112150000	112159999	6.64886	0.760548		chr12	80812000	80812999	37.6977	13.0125		chr17	89004000	89004999	22.0588	0
chr18	12380000	12389999	11.1201	1.60579		chr9	114670000	114679999	6.29283	0.833742		chr12	81815000	81815999	31.09	5.76816		chr17	91520000	91520999	30.6122	1.2987
chr18	12410000	12419999	10.1409	5.0904		chr9	116490000	116499999	7.20533	0.837887		chr12	81816000	81816999	26.0608	2.66711		chr17	94674000	94674999	60.2073	10.8272
chr18	14760000	14769999	71.2067	19.6683		chr9	116880000	116889999	7.30681	0.832361		chr12	82597000	82597999	72.3257	14.7297		chr17	94675000	94675999	31.3137	1.67979
chr18	15120000	15129999	28.8723	9.15637		chr9	118800000	118809999	15.3291	0.870017		chr12	82598000	82598999	23.2723	1.45565		chr17	94716000	94716999	37.3462	0.891632
chr18	17050000	17059999	18.1071	12.6143		chr9	121120000	121129999	28.3645	1.77217		chr12	83797000	83797999	45.8597	18.6835		chr18	4515000	4515999	34.7431	2.4629
chr18	19030000	19039999	45.1197	8.9351		chr9	123200000	123209999	12.9118	0.878899		chr12	83927000	83927999	28.8465	2.83308		chr18	4533000	4533999	26.087	2.30326
chr18	20650000	20659999	20.9835	2.84986		chrX	3050000	3059999	14.2522	1.10089		chr12	83928000	83928999	56.7047	8.84369		chr18	7100000	7100999	22.3207	1.94207
chr18	21800000	21809999	7.87889	2.68698		chrX	3210000	3219999	11.6589	1.16398		chr12	84963000	84963999	37.9087	14.913		chr18	10351000	10351999	58.3333	8.72675
chr18	22030000	22039999	6.34629	0.741902		chrX	3240000	3249999	9.89848	0.844773		chr12	84965000	84965999	54.4824	25.3309		chr18	12382000	12382999	23.8662	1.61216
chr18	22040000	22049999	7.73996	1.5589		chrX	3250000	3259999	6.08696	0.713903		chr12	85948000	85948999	85.1837	44.9262		chr18	14768000	14768999	81.8145	14.3472
chr18	23170000	23179999	8.00433	1.30653		chrX	3290000	3299999	6.94358	0.910415		chr12	86125000	86125999	37.7355	15.4057		chr18	14769000	14769999	66.57	5.9245
chr18	24260000	24269999	25.2903	15.7577		chrX	3520000	3529999	5.78512	0.518135		chr12	86130000	86130999	21.829	0.431779		chr18	15128000	15128999	55.5978	5.20032
chr18	26020000	26029999	7.88187	1.56287		chrX	3820000	3829999	27.2037	2.12323		chr12	86179000	86179999	63.6552	20.2922		chr18	15129000	15129999	53.0063	3.7176
chr18	26240000	26249999	21.5893	1.83888		chrX	4130000	4139999	8.58006	0.598563		chr12	87611000	87611999	42	0.45045		chr18	19037000	19037999	43.0514	1.43691
chr18	28620000	28629999	22.1005	5.77933		chrX	4140000	4149999	9.86031	0.514286		chr12	87809000	87809999	85.8617	9.36902		chr18	19038000	19038999	63.0923	14.4039
chr18	28960000	28969999	35.336	5.06757		chrX	4570000	4579999	15.8736	1.48699		chr12	87810000	87810999	47.1041	8.42359		chr18	20650000	20650999	37.7995	1.24827
chr18	28970000	28979999	36.0555	4.438		chrX	4580000	4589999	7.2456	0.678459		chr12	87909000	87909999	34.7097	0.329381		chr18	20651000	20651999	27.1782	1.62242
chr18	28980000	28989999	16.92	2.21924		chrX	4940000	4949999	6.10134	0.799128		chr12	89774000	89774999	38.8274	18.2281		chr18	21805000	21805999	40.2568	0.913563
chr18	29660000	29669999	25.7521	6.98722		chrX	5090000	5099999	5.93957	0.851869		chr12	90467000	90467999	57.6125	14.0775		chr18	24261000	24261999	26.3374	0.926431
chr18	30680000	30689999	8.80952	1.08403		chrX	5170000	5179999	6.59239	0.39548		chr12	90468000	90468999	67.2524	20.3606		chr18	26242000	26242999	33.8235	1.61002
chr18	30760000	30769999	6.79408	1.22349		chrX	5180000	5189999	15.4594	0.83682		chr12	91094000	91094999	69.406	34.3408		chr18	28621000	28621999	39.5248	2.66667
chr18	31510000	31519999	8.28579	1.3075		chrX	5220000	5229999	9.7561	0.875912		chr12	91095000	91095999	83.9321	41.2698		chr18	28969000	28969999	24.9153	1.26382
chr18	31810000	31819999	64.648	19.4211		chrX	5310000	5319999	24.5588	1.55389		chr12	91096000	91096999	83.9426	41.4384		chr18	28977000	28977999	31.2659	0.71885
chr18	31940000	31949999	25.3909	2.68027		chrX	8720000	8729999	25.8633	3.29157		chr12	91194000	91194999	43.9609	11.3043		chr18	29667000	29667999	34.4754	2.21137
chr18	32090000	32099999	26.5926	13.14		chrX	10780000	10789999	36.146	2.25925		chr12	93333000	93333999	71.9879	17.1368		chr18	30524000	30524999	35.5856	0.286533
chr18	32900000	32909999	12.0124	1.55896		chrX	11470000	11479999	27.0347	0.766284		chr12	94273000	94273999	37.5	5.22088		chr18	31815000	31815999	73.0555	6.04092
chr18	33430000	33439999	10.078	1.71318		chrX	11830000	11839999	8.48557	1.21457		chr12	94469000	94469999	52.0385	16.1538		chr18	31942000	31942999	44.9092	3.5279
chr18	34190000	34199999	64.7788	13.5574		chrX	13800000	13809999	6.94933	0.587308		chr12	94470000	94470999	41.7924	14.0642		chr18	31943000	31943999	36.8257	1.46918
chr18	34450000	34459999	56.6144	18.5034		chrX	13810000	13819999	9.80008	1.26839		chr12	95308000	95308999	27.2665	3.6045		chr18	32099000	32099999	57.0528	2.40896
chr18	34460000	34469999	16.0457	10.6281		chrX	13820000	13829999	10.0821	0.966913		chr12	95310000	95310999	30.2585	1.90092		chr18	34195000	34195999	56.043	2.48062
chr18	35590000	35599999	8.04374	1.9781		chrX	18610000	18619999	12.6699	1.77491		chr12	95579000	95579999	31.324	0.315457		chr18	34196000	34196999	76.7442	8.54451
chr18	35750000	35759999	8.21736	2.50997		chrX	19440000	19449999	9.08391	0.791766		chr12	95660000	95660999	40.9219	7.77027		chr18	34197000	34197999	30.025	2.83495
chr18	35760000	35769999	18.2004	2.65116		chrX	24480000	24489999	17.7379	1.6944		chr12	95661000	95661999	39.995	9.65743		chr18	34456000	34456999	70.9368	7.39316
chr18	36560000	36569999	15.3373	6.35886		chrX	24670000	24679999	33.5597	3.1295		chr12	96059000	96059999	20.7029	0.272665		chr18	37625000	37625999	26.0492	0.851703
chr18	37580000	37589999	8.58226	2.49099		chrX	26960000	26969999	5.55556	0		chr12	96995000	96995999	35.9253	5.47065		chr18	39150000	39150999	24.6114	2.14026
chr18	37620000	37629999	30.3068	6.228		chrX	27420000	27429999	14.2857	1.35135		chr12	96996000	96996999	31.8498	2.2		chr18	41821000	41821999	21.3235	0.887574
chr18	41430000	41439999	9.87664	1.48819		chrX	28510000	28519999	8.33333	0		chr12	97929000	97929999	86.0896	30.113		chr18	42477000	42477999	27.5434	0.987492
chr18	41460000	41469999	9.37696	0.910856		chrX	30650000	30659999	5.26316	0		chr12	97978000	97978999	36.9355	2.00687		chr18	44034000	44034999	24.2424	2.32558
chr18	41590000	41599999	13.6126	2.39705		chrX	31150000	31159999	7.01471	0.639869		chr12	97979000	97979999	23.7476	2.72867		chr18	44644000	44644999	42.971	2.3374
chr18	43280000	43289999	17.2212	1.94158		chrX	31230000	31239999	7.09151	1.04936		chr12	98514000	98514999	24.0838	0.641026		chr18	44798000	44798999	32.4756	0.95986
chr18	44640000	44649999	9.03209	3.1434		chrX	31930000	31939999	6.65499	0.374532		chr12	98703000	98703999	55.6428	24.8308		chr18	45134000	45134999	30.1746	0.844119
chr18	44790000	44799999	21.7469	3.09915		chrX	32240000	32249999	13.7255	0.633914		chr12	98704000	98704999	83.0025	48.0628		chr18	48847000	48847999	50.6795	2.71739
chr18	48840000	48849999	28.3478	5.48152		chrX	33250000	33259999	7.82918	0.857143		chr12	99222000	99222999	44.5609	14.7158		chr18	49384000	49384999	53.1729	2.48419
chr18	49380000	49389999	44.2848	13.724		chrX	33300000	33309999	10.2119	1.28205		chr12	99286000	99286999	44.9153	22.4008		chr18	49385000	49385999	41.0176	4.53345
chr18	53460000	53469999	24.6037	5.35799		chrX	33600000	33609999	7.21739	0.448682		chr12	100324000	100324999	45.7792	19.8934		chr18	50497000	50497999	22.2808	1.75012
chr18	54060000	54069999	8.95714	3.73788		chrX	33680000	33689999	10.7692	0.724361		chr12	100802000	100802999	21.2625	0.757576		chr18	53230000	53230999	54.8213	1.28012
chr18	54070000	54079999	13.9546	2.92547		chrX	33730000	33739999	6.2635	0.679502		chr12	100831000	100831999	26.3201	3.83725		chr18	53468000	53468999	35.4766	0.702679
chr18	54150000	54159999	6.7151	1.05962		chrX	33830000	33839999	9.04027	2.48109		chr12	100869000	100869999	24.1395	1.07774		chr18	54073000	54073999	21.42	1.07672
chr18	55260000	55269999	9.3861	4.01099		chrX	34200000	34209999	6.85985	0.566202		chr12	103780000	103780999	88.2353	0		chr18	55346000	55346999	33.6755	1.44978
chr18	55340000	55349999	35.5669	12.552		chrX	34510000	34519999	5.77999	0.423077		chr12	103805000	103805999	20.4193	0		chr18	55347000	55347999	42.602	1.97011
chr18	58440000	58449999	16.5426	2.11397		chrX	35220000	35229999	27.5449	2.41935		chr12	104565000	104565999	43.5629	10.2657		chr18	58449000	58449999	27.8689	1.44416
chr18	58450000	58459999	58.8411	11.3256		chrX	36520000	36529999	8.56011	1.86439		chr12	105308000	105308999	23.7251	1.61381		chr18	58451000	58451999	51.7632	1.57938
chr18	58460000	58469999	13.8297	3.13054		chrX	40430000	40439999	18.3307	1.22118		chr12	106278000	106278999	24.7072	3.29805		chr18	58452000	58452999	39.1542	0.815772
chr18	58500000	58509999	14.7831	3.95976		chrX	42020000	42029999	12.0898	0.769675		chr12	106884000	106884999	62.6297	15.1844		chr18	58453000	58453999	28.4314	2.69637
chr18	58660000	58669999	27.519	5.18661		chrX	43150000	43159999	14.2022	0.975026		chr12	107838000	107838999	35.4485	3.90535		chr18	58454000	58454999	28.8314	0.823893
chr18	63420000	63429999	18.9367	2.5641		chrX	44310000	44319999	8.67864	0.487918		chr12	109571000	109571999	83.2567	39.4615		chr18	58456000	58456999	22.7732	2.32448
chr18	66390000	66399999	38.5463	5.21572		chrX	46550000	46559999	6.56265	0.772749		chr12	110123000	110123999	48.7479	9.19152		chr18	58457000	58457999	31.4096	2.93856
chr18	67270000	67279999	8.40686	1.70991		chrX	48660000	48669999	7.3752	0.647466		chr12	110666000	110666999	53.863	20.1288		chr18	58458000	58458999	40.3056	1.60116
chr18	67370000	67379999	33.5099	6.78196		chrX	53200000	53209999	6.92423	1.07073		chr12	112533000	112533999	25.9816	2.38167		chr18	58459000	58459999	21.3364	1.05018
chr18	69730000	69739999	17.078	2.04674		chrX	53820000	53829999	7.90747	0.910679		chr12	112716000	112716999	76.5034	32.5157		chr18	58460000	58460999	21.4905	0.738809
chr18	71340000	71349999	7.29037	1.46165		chrX	54260000	54269999	13.3884	0.958466		chr12	112717000	112717999	77.7407	33.1219		chr18	58664000	58664999	39.5018	2.65487
chr18	75800000	75809999	12.2991	6.15156		chrX	54690000	54699999	15.9817	4.18251		chr12	112718000	112718999	72.544	21.4901		chr18	58665000	58665999	28.28	3.16561
chr18	76230000	76239999	6.38531	1.07918		chrX	54720000	54729999	7.43243	0.747664		chr12	113172000	113172999	71.9998	25.958		chr18	63426000	63426999	49.5511	0.655308
chr18	76620000	76629999	39.7869	8.27757		chrX	55210000	55219999	8.98204	1.19048		chr12	114555000	114555999	65.4751	18.0039		chr18	65386000	65386999	27.5862	1.49254
chr18	76840000	76849999	15.1344	2.47242		chrX	55770000	55779999	19.7222	0.903342		chr12	115498000	115498999	23.1896	1.38996		chr18	66390000	66390999	31.4762	0.364964
chr18	77760000	77769999	37.0862	8.10423		chrX	58760000	58769999	9.76442	0.676452		chr12	116968000	116968999	31.8972	1.87375		chr18	66391000	66391999	21.1597	0.693029
chr18	78700000	78709999	18.0253	3.11301		chrX	59010000	59019999	17.3055	1.46341		chr12	118251000	118251999	52.7078	15.4628		chr18	67378000	67378999	30.9155	1.53417
chr18	80340000	80349999	9.59222	2.20366		chrX	63040000	63049999	16.0208	1.19609		chr12	119122000	119122999	33.3333	0		chr18	67379000	67379999	54.3689	3.58744
chr18	83730000	83739999	22.5976	3.17256		chrX	63050000	63059999	28.3418	1.15705		chr12	119888000	119888999	25.3877	1.66667		chr18	69860000	69860999	21.1801	0.39267
chr18	85070000	85079999	45.6503	7.57902		chrX	63620000	63629999	6.61597	0.536481		chr12	119892000	119892999	25.8574	4.01885		chr18	70338000	70338999	25.6158	0.419727
chr18	85260000	85269999	15.1287	1.90819		chrX	67210000	67219999	5.88711	0.865741		chr12	119895000	119895999	27.6198	2.62321		chr18	70422000	70422999	21.6667	0.904977
chr18	86110000	86119999	24.6344	4.77149		chrX	70190000	70199999	12.1388	0.865869		chr13	3895000	3895999	29.3676	0.978091		chr18	71291000	71291999	33.8129	1.05541
chr18	88300000	88309999	23.6373	4.8015		chrX	70390000	70399999	6.13409	0.789118		chr13	4830000	4830999	32.1327	5.40427		chr18	73917000	73917999	22.1649	0.43956
chr18	89500000	89509999	11.3223	1.55167		chrX	70440000	70449999	7.89474	0.37594		chr13	4831000	4831999	80.9536	38.7153		chr18	74588000	74588999	21.8271	0.502765
chr19	4930000	4939999	9.99545	1.15321		chrX	70580000	70589999	24.7579	1.70551		chr13	4834000	4834999	38.694	8.77193		chr18	75535000	75535999	29.918	1.69355
chr19	6140000	6149999	10.2532	1.57536		chrX	72110000	72119999	5.94982	0.895072		chr13	4835000	4835999	71.5174	12.4566		chr18	76575000	76575999	71.3333	31.7757
chr19	7880000	7889999	19.2543	8.40315		chrX	72900000	72909999	6.13998	0.811202		chr13	5213000	5213999	70.1345	11.9148		chr18	76576000	76576999	35.1421	0.766284
chr19	8300000	8309999	17.8108	1.28947		chrX	74000000	74009999	5.82211	0.625541		chr13	5214000	5214999	61.6056	12.7424		chr18	76622000	76622999	54.083	6.72976
chr19	13070000	13079999	8.64534	2.85592		chrX	74080000	74089999	79.7838	9.30487		chr13	5228000	5228999	24.0541	0.599475		chr18	77760000	77760999	23.4907	1.871
chr19	13080000	13089999	10.3191	1.46835		chrX	74810000	74819999	17.3228	0.849257		chr13	6127000	6127999	42.9121	7.56848		chr18	77761000	77761999	45.8735	2.19451
chr19	13350000	13359999	54.4745	11.9032		chrX	75570000	75579999	8.26465	0.79147		chr13	6648000	6648999	72.0559	23.1812		chr18	78198000	78198999	29.6	7.2549
chr19	15560000	15569999	6.03064	1.02474		chrX	76170000	76179999	7.2	1.23549		chr13	6649000	6649999	74.3152	14.7785		chr18	83738000	83738999	38.8451	0.560224
chr19	15750000	15759999	8.14605	3.00854		chrX	80850000	80859999	9.14214	0.38482		chr13	6650000	6650999	30.3836	7.69576		chr18	85072000	85072999	34.9401	7.47126
chr19	16920000	16929999	9.3128	1.02534		chrX	80860000	80869999	7.77797	0.831156		chr13	7465000	7465999	23.6067	0.446927		chr18	85073000	85073999	44.376	2.91358
chr19	16980000	16989999	21.2467	2.63068		chrX	82530000	82539999	12	0.541901		chr13	8971000	8971999	31.0814	9.84848		chr18	88304000	88304999	27.9049	0.896496
chr19	17800000	17809999	21.649	1.95666		chrX	87430000	87439999	26.2958	0.962513		chr13	9621000	9621999	37.2783	13.3163		chr19	8305000	8305999	37.9135	2.0751
chr19	17860000	17869999	8.98167	1.02769		chrX	88930000	88939999	14.1735	0.851442		chr13	10115000	10115999	71.0033	24.3643		chr19	8306000	8306999	20.8278	0.536993
chr19	18660000	18669999	13.8634	1.21337		chrX	89940000	89949999	6.46694	0.575742		chr13	10116000	10116999	85.2307	25.8412		chr19	8819000	8819999	23.3233	3.27491
chr19	18670000	18679999	23.187	11.1598		chrX	90490000	90499999	8.8	0.656299		chr13	13043000	13043999	26.1155	3.82514		chr19	9673000	9673999	24.4838	1.87793
chr19	18810000	18819999	34.8576	5.14291		chrX	92440000	92449999	30.841	1.49223		chr13	13044000	13044999	24.3056	0.178571		chr19	12452000	12452999	44.4444	0
chr19	22930000	22939999	15.632	1.83277		chrX	96140000	96149999	16.058	0.780581		chr13	13280000	13280999	23.9367	2.26895		chr19	13358000	13358999	63.3148	2.15962
chr19	22940000	22949999	17.585	2.60286		chrX	96500000	96509999	10.0624	1.80072		chr13	13809000	13809999	36.0236	3.33717		chr19	13359000	13359999	38.9947	2.46508
chr19	22950000	22959999	10.2043	2.77947		chrX	107520000	107529999	10.9538	0.754907		chr13	13984000	13984999	89.7461	52.1044		chr19	15344000	15344999	23.224	0.926999
chr19	23080000	23089999	25.0656	4.99694		chrX	108120000	108129999	6.18017	0.876712		chr13	13985000	13985999	50.1041	16.1127		chr19	16925000	16925999	20.7317	0.627803
chr19	25580000	25589999	8.64421	1.59928		chrX	109350000	109359999	8.65566	0.858563		chr13	14341000	14341999	25.733	1.25324		chr19	16926000	16926999	26.9041	0.451031
chr19	26100000	26109999	8.493	1.12562		chrX	109690000	109699999	17.2474	0.883546		chr13	14405000	14405999	31.534	2.12054		chr19	16986000	16986999	26.3117	0.356718
chr19	26900000	26909999	13.2777	1.55912		chrX	110770000	110779999	6.65524	0.756364		chr13	14406000	14406999	43.1133	2.71836		chr19	16987000	16987999	34.8552	3.84615
chr19	27330000	27339999	18.1023	8.79208		chrX	117650000	117659999	6.43341	0.644454		chr13	14857000	14857999	27.3997	7.34809		chr19	18476000	18476999	29.8246	0.565428
chr19	27340000	27349999	9.48547	1.69515		chrX	122260000	122269999	9.61066	1.53759		chr13	14858000	14858999	30.3754	6.62526		chr19	18495000	18495999	31.1111	0.728863
chr19	27670000	27679999	11.7968	2.35787		chrX	122270000	122279999	13.4606	1.39761		chr13	15041000	15041999	40.4963	2.31352		chr19	18816000	18816999	54.6374	4.01381
chr19	28530000	28539999	8.04757	0.949859		chrX	122280000	122289999	7.97198	0.671141		chr13	15042000	15042999	76.1785	18.0073		chr19	18817000	18817999	29.6505	0.993724
chr19	28650000	28659999	12.7895	1.36629		chrX	123430000	123439999	18.2857	2.477		chr13	15043000	15043999	78.2118	25.8768		chr19	23083000	23083999	37.9955	0.44757
chr19	28980000	28989999	7.11807	1.04704		chrX	123490000	123499999	14.3898	6.40569		chr13	15044000	15044999	65.8619	13.4606		chr19	23084000	23084999	24.5822	1.24069
chr19	29000000	29009999	26.8683	13.9498		chrX	124620000	124629999	19.0476	0		chr13	15696000	15696999	30.2505	7.34814		chr19	25371000	25371999	35.0649	8.99083
chr19	30050000	30059999	36.5593	11.4362		chrX	125380000	125389999	14.2857	2.27273		chr13	16104000	16104999	45.5094	9.27904		chr19	25837000	25837999	26.7352	0.778547
chr19	33210000	33219999	17.4913	8.55793		chrX	125970000	125979999	10.8959	0.113122		chr13	16105000	16105999	40.4974	7.03801		chr19	26908000	26908999	28.404	0.546117
chr19	33470000	33479999	44.8676	9.92479		chrX	127380000	127389999	24.6411	1.67081		chr13	16711000	16711999	33.4946	6.16829		chr19	27338000	27338999	21.358	0.604122
chr19	33550000	33559999	22.485	3.16962		chrX	129780000	129789999	45.3528	3.14415		chr13	16804000	16804999	59.4695	13.087		chr19	27339000	27339999	22.4895	0.655933
chr19	34740000	34749999	47.0663	10.6427		chrX	131340000	131349999	6.75566	0.677038		chr13	16805000	16805999	79.7562	27.9919		chr19	27340000	27340999	25.5401	0.998004
chr19	35890000	35899999	13.4948	2.10637		chrX	137350000	137359999	6.639	0.782026		chr13	18043000	18043999	65.0776	14.2161		chr19	28656000	28656999	35.8209	1.08696
chr19	38150000	38159999	37.6549	7.6108		chrX	140370000	140379999	7.27417	0.899488		chr13	19595000	19595999	40.5765	3.25983		chr19	29007000	29007999	32.2088	0.800854
chr19	39030000	39039999	9.64383	1.8161		chrX	140670000	140679999	6.81298	1.08985		chr13	21076000	21076999	26.7416	0.853659		chr19	29008000	29008999	38.6124	0.428571
chr19	40820000	40829999	17.268	8.85998		chrX	140680000	140689999	10.9819	1.43714		chr13	23214000	23214999	27.555	0.815956		chr19	30057000	30057999	35.0404	1.02443
chr19	41050000	41059999	55.6964	9.02478		chrX	147080000	147089999	8.40183	1.07513		chr13	23905000	23905999	23.1586	0.747113		chr19	30058000	30058999	48.715	0.654022
chr19	42390000	42399999	10.6839	1.44344		chrX	148210000	148219999	7.44681	1.5873		chr13	23934000	23934999	41.6517	9.62002		chr19	30059000	30059999	40.6627	1.00604
chr19	42480000	42489999	6.34118	1.26168		chrX	148840000	148849999	5.65186	0		chr13	23998000	23998999	29.4144	3.34066		chr19	30918000	30918999	27.592	0.977199
chr19	43870000	43879999	33.5461	9.92366		chrX	149220000	149229999	5.98504	0.437956		chr13	24769000	24769999	89.5783	40.2155		chr19	33217000	33217999	29.5014	0.601422
chr19	43880000	43889999	11.5545	6.1591		chrX	149410000	149419999	45.7386	1.76991		chr13	24770000	24770999	86.6291	35.5656		chr19	33218000	33218999	24.263	0.900901
chr19	44240000	44249999	24.542	9.09287		chrX	149460000	149469999	11.7647	0		chr13	24880000	24880999	45.4075	18.2675		chr19	33471000	33471999	23.7933	0.649351
chr19	48630000	48639999	9.80976	2.81497		chrX	151180000	151189999	11.0363	1.13504		chr13	24881000	24881999	78.5094	35.9191		chr19	33472000	33472999	59.4142	0.775194
chr19	48640000	48649999	21.9479	5.45552		chrX	151810000	151819999	6.31494	0.611845		chr13	24882000	24882999	53.3395	25.1222		chr19	34740000	34740999	83.1517	7.72727
chr19	48650000	48659999	11.4144	2.86758		chrX	152710000	152719999	23.454	1.35654		chr13	24941000	24941999	28.152	5.45985		chr19	34741000	34741999	47.7506	3.11688
chr19	49310000	49319999	17.9564	4.15431		chrX	155110000	155119999	20.3397	1.50484		chr13	25195000	25195999	82.8943	24.7534		chr19	38155000	38155999	50.8811	2.92172
chr19	49530000	49539999	6.28579	0.92871		chrX	156340000	156349999	8.72093	0.827723		chr13	25196000	25196999	90.8084	51.8211		chr19	41053000	41053999	64.6433	7.49747
chr19	49540000	49549999	8.06744	1.59814		chrX	156350000	156359999	21.4683	1.35233		chr13	25354000	25354999	53.5043	17.2043		chr19	41054000	41054999	27.9259	3.36902
chr19	50630000	50639999	11.0376	1.13261		chrX	156360000	156369999	7.58673	0.891419		chr13	25355000	25355999	51.7066	8.83333		chr19	43879000	43879999	49.6574	3.36432
chr19	51390000	51399999	16.7303	3.32274		chrX	158210000	158219999	9.16346	0.884583		chr13	25817000	25817999	72.1099	13.7831		chr19	43880000	43880999	29.8432	0.774051
chr19	51850000	51859999	55.8904	17.345		chrX	159070000	159079999	13.493	0.653724		chr13	25818000	25818999	74.7314	26.2641		chr19	44248000	44248999	38.184	0.561798
chr19	54140000	54149999	15.7412	1.48835		chrX	161000000	161009999	20.5809	1.15376		chr13	26290000	26290999	39.8334	3.46336		chr19	44269000	44269999	35.2014	0.403226
chr19	54150000	54159999	15.8018	2.31146		chrX	161010000	161019999	8.78431	1.42208		chr13	26291000	26291999	67.1813	16.1562		chr19	46269000	46269999	30.3136	0.54486
chr19	54370000	54379999	20.1057	3.31903		chrX	161320000	161329999	6.19849	0.692004		chr13	27121000	27121999	28.4409	5.37836		chr19	48646000	48646999	20.7617	0.451354
chr19	58000000	58009999	19.3297	7.51111		chrX	162000000	162009999	6.61886	0.685839		chr13	28067000	28067999	21.8208	0		chr19	48647000	48647999	26.0228	2.01397
chr19	58480000	58489999	12.0328	1.90328		chrX	163430000	163439999	11.965	1.40295		chr13	28613000	28613999	96.9139	73.8701		chr19	49314000	49314999	25.2627	2.30973
chr19	59960000	59969999	8.05584	1.44602		chrX	163680000	163689999	24.5693	1.74122		chr13	28614000	28614999	93.8344	54.2969		chr19	49550000	49550999	21.5951	0.384123
chr19	60750000	60759999	25.9143	4.80048		chrX	163980000	163989999	11.7303	0.659658		chr13	29767000	29767999	43.174	10.8181		chr19	51391000	51391999	22.7244	0.745257
chr19	60810000	60819999	37.211	12.3271		chrX	164970000	164979999	7.88902	1.2071		chr13	29823000	29823999	47.0294	20.7202		chr19	51851000	51851999	60.2286	9.47897
chr19	61000000	61009999	34.2497	10.1733		chrX	166940000	166949999	9.60867	0.622691		chr13	31967000	31967999	37.9614	15.8215		chr19	54152000	54152999	21.3975	0.657277
chr2	5550000	5559999	41.1968	10.3001		chrX	167070000	167079999	14.6984	1.48472		chr13	32582000	32582999	66.5972	11.5553		chr19	54376000	54376999	33.0672	0.997698
chr2	7050000	7059999	25.3667	14.2714		chrX	167240000	167249999	7.96822	0.697192		chr13	32583000	32583999	47.1632	6.18337		chr19	58000000	58000999	23.4295	0.589855
chr2	7780000	7789999	20.5637	3.98405		chrX	168430000	168439999	8.17299	0.725571		chr13	33306000	33306999	28.2588	1.26316		chr19	60758000	60758999	34.0748	9.01883
chr2	7790000	7799999	35.2092	4.57578		chrX	168470000	168479999	15.024	1.05516		chr13	33466000	33466999	32.5696	3.07882		chr19	60815000	60815999	67.7526	3.95792
chr2	8450000	8459999	18.4727	6.77976		chrX	168480000	168489999	14.3381	0.769379		chr13	35230000	35230999	63.4403	13.8342		chr19	61004000	61004999	43.837	1.93224
chr2	10220000	10229999	6.5599	1.41628		chrX	169770000	169779999	6.88701	0.741073		chr13	35231000	35231999	44.9081	12.8867		chr19	61005000	61005999	30.3962	0.478065
chr2	10230000	10239999	12.9151	1.89993		chrX	170750000	170759999	79.3269	0		chr13	35901000	35901999	43.0074	17.274		chr19	61331000	61331999	85.5469	37.1237
chr2	11100000	11109999	7.30388	0.762709		chrY	3730000	3739999	60.8333	0.634921		chr13	35902000	35902999	40.4791	13.7684		chr2	5552000	5552999	42.4772	2.09376
chr2	11590000	11599999	27.7073	10.7764		chrY	3790000	3799999	29.0323	0		chr13	35995000	35995999	38.612	15.6129		chr2	5650000	5650999	28.2007	0.654762
chr2	11620000	11629999	8.21997	1.24865		chrY	4410000	4419999	6.42595	1.35987		chr13	35996000	35996999	41.0714	17.7697		chr2	5866000	5866999	43.4686	1.17779
chr2	11630000	11639999	17.8245	1.44288		chrY	7270000	7279999	21.9512	1.23967		chr13	36955000	36955999	34.4737	4.75591		chr2	6396000	6396999	28.7774	0.721732
chr2	14670000	14679999	35.6076	10.6335		chrY	10270000	10279999	18.0392	4.97063		chr13	37599000	37599999	38.9461	15.3262		chr2	7059000	7059999	47.7758	5.70698
chr2	20080000	20089999	26.2177	2.79136		chrY	11960000	11969999	20.4545	0		chr13	37842000	37842999	40.7146	13.8268		chr2	7060000	7060999	33.9209	3.27273
chr2	22690000	22699999	15.9314	3.58542		chrY	13820000	13829999	44.5783	1.6129		chr13	38848000	38848999	30.9188	2.13618		chr2	7638000	7638999	25.9557	0.456274
chr2	25060000	25069999	22.4315	8.52012		chrY	14930000	14939999	6.66667	0		chr13	39141000	39141999	26.1833	3.36229		chr2	7787000	7787999	26.2963	0.625652
chr2	25780000	25789999	9.38898	1.01633		chrY	15150000	15159999	5.33333	0		chr13	39143000	39143999	33.4741	0.284698		chr2	7790000	7790999	21.7043	0.611888
chr2	25870000	25879999	8.39317	0.963959		chrY	15190000	15199999	40.9449	0.552486		chr13	39540000	39540999	93.8893	60.5285		chr2	7792000	7792999	25.5136	0.533175
chr2	28970000	28979999	26.4267	11.2257		chrY	15880000	15889999	55.1282	0		chr13	39541000	39541999	38.2348	7.11718		chr2	7793000	7793999	24.3814	1.34228
chr2	30190000	30199999	13.325	4.83377		chrY	15890000	15899999	51.5873	0		chr13	39984000	39984999	51.7764	8.4511		chr2	8452000	8452999	24.9131	0.965251
chr2	32300000	32309999	28.0271	12.2621		chrY	16460000	16469999	13.8158	0.294118		chr13	41462000	41462999	23.2963	2.45557		chr2	8453000	8453999	31.7055	0.84262
chr2	32640000	32649999	29.8428	3.41535		chrY	16680000	16689999	24.1379	2.18978		chr13	42741000	42741999	28.7635	2.67701		chr2	9100000	9100999	21.977	0.326264
chr2	33110000	33119999	7.22622	1.90511		chrY	17300000	17309999	100	40		chr13	42742000	42742999	25.9625	4.38977		chr2	10129000	10129999	20.6215	0.616333
chr2	33530000	33539999	12.9891	6.44546		chrY	17590000	17599999	37.3832	7.53968		chr13	42743000	42743999	22.4688	0.831601		chr2	10230000	10230999	21.5663	0.660611
chr2	33550000	33559999	18.7444	8.67777		chrY	18360000	18369999	5.16717	0		chr13	47066000	47066999	59.1419	25.2427		chr2	11591000	11591999	40.5431	2.42504
chr2	36830000	36839999	36.9982	5.0713		chrY	18730000	18739999	10	1.47059		chr13	47869000	47869999	36.8797	8.36544		chr2	11592000	11592999	42.0835	1.07198
chr2	36840000	36849999	50.7155	11.5201		chrY	18940000	18949999	6.38298	0		chr13	49698000	49698999	100	0		chr2	14677000	14677999	67.0518	1.70565
chr2	36850000	36859999	16.3738	2.77761		chrY	19000000	19009999	28.6517	1.11732		chr13	50331000	50331999	36.1644	3.64605		chr2	14678000	14678999	21.7234	0.784152
chr2	37180000	37189999	67.4573	16.4456		chrY	19010000	19019999	8.75	1.78571		chr13	52673000	52673999	52.5463	8.23563		chr2	17437000	17437999	23.133	0.542092
chr2	37640000	37649999	10.9397	5.71347		chrY	19580000	19589999	7.14286	0		chr13	52674000	52674999	86.8444	40.1863		chr2	17438000	17438999	22.4153	0.370096
chr2	41850000	41859999	8.63329	1.32046		chrY	19660000	19669999	71.7391	1.5625		chr13	53136000	53136999	57.1429	0		chr2	22590000	22590999	26.1161	0.536673
chr2	41860000	41869999	26.1251	6.01266		chrY	21170000	21179999	9.68379	0.65445		chr13	54077000	54077999	41.1591	1.90244		chr2	22691000	22691999	29.7931	0.527241
chr2	43130000	43139999	12.0985	1.29299		chrY	21760000	21769999	7.62527	0.934579		chr13	54840000	54840999	23.5573	0.569896		chr2	25062000	25062999	24.6015	0.566893
chr2	43440000	43449999	14.4084	4.47761		chrY	21960000	21969999	26.3374	1.56863		chr13	54841000	54841999	38.3568	3.71166		chr2	28974000	28974999	44.0786	2.08065
chr2	43570000	43579999	39.8019	5.75277		chrY	22520000	22529999	42.5311	1.00503		chr13	54934000	54934999	35.1759	2.55312		chr2	30329000	30329999	32.384	1.8018
chr2	45310000	45319999	5.47491	0.418136		chrY	22770000	22779999	5.12821	0		chr13	54935000	54935999	35.1422	10.4209		chr2	32015000	32015999	28.4161	2.06731
chr2	46010000	46019999	26.4597	4.00081		chrY	24470000	24479999	18.6722	1.20846		chr13	55358000	55358999	60.1448	20.2904		chr2	32306000	32306999	40.8828	2.54612
chr2	47080000	47089999	13.3139	1.45267		chrY	24930000	24939999	14.2857	0		chr13	56126000	56126999	56.2825	19.2778		chr2	32644000	32644999	31.277	2.59289
chr2	47240000	47249999	8.0611	1.16726		chrY	25510000	25519999	6.25	0		chr13	57497000	57497999	89.0574	54.7775		chr2	32645000	32645999	39.7767	1.29088
chr2	47250000	47259999	10.8047	1.75358		chrY	25810000	25819999	19.171	1.36054		chr13	57498000	57498999	83.6562	46.8907		chr2	33539000	33539999	31.8857	0.240674
chr2	50750000	50759999	11.9468	1.49011		chrY	26370000	26379999	8.33333	0		chr13	57999000	57999999	37.6822	5.06164		chr2	33556000	33556999	57.8877	5.34995
chr2	51900000	51909999	11.2753	1.69456		chrY	26580000	26589999	7.14286	0		chr13	59289000	59289999	32.4957	5.00399		chr2	36019000	36019999	27.8993	5.30452
chr2	52340000	52349999	11.305	2.47439		chrY	26830000	26839999	5	0		chr13	59977000	59977999	23.4532	1.81481		chr2	36837000	36837999	27.0059	3.27755
chr2	53820000	53829999	23.7264	3.12005		chrY	26870000	26879999	5.55556	0		chr13	61160000	61160999	42.3581	1.36823		chr2	36838000	36838999	28.7234	0.649878
chr2	53830000	53839999	7.32025	0.944659		chrY	27570000	27579999	8.69565	3.44828		chr13	61346000	61346999	22.3771	1.2275		chr2	36840000	36840999	30.8984	0.74539
chr2	55440000	55449999	36.0063	3.34266		chrY	28310000	28319999	11.2211	0.845666		chr13	63252000	63252999	43.6031	9.71993		chr2	36841000	36841999	22.433	0.600601
chr2	59010000	59019999	12.1609	2.09946		chrY	30220000	30229999	33.3333	0		chr13	64323000	64323999	30.8687	3.63924		chr2	36844000	36844999	24.0575	1.64496
chr2	59020000	59029999	10.7376	1.48824		chrY	30390000	30399999	49.1525	0.507614		chr13	65429000	65429999	89.9061	2.43056		chr2	36845000	36845999	28.2759	0.422833
chr2	60270000	60279999	9.2564	1.22294		chrY	30730000	30739999	13.4783	0.340136		chr13	65668000	65668999	46.5116	7.51916		chr2	36849000	36849999	24.7934	0.327011
chr2	61550000	61559999	8.64096	2.06014		chrY	31640000	31649999	13.0435	0.630915		chr13	65982000	65982999	72.4879	30.1706		chr2	37180000	37180999	45.6633	1.68443
chr2	61980000	61989999	12.8389	1.45749		chrY	31780000	31789999	5.55556	0		chr13	65983000	65983999	88.3694	46.5292		chr2	37181000	37181999	75.8409	8.99743
chr2	63220000	63229999	7.60578	1.3245		chrY	33420000	33429999	100	0		chr13	66057000	66057999	60.3222	14.6895		chr2	37182000	37182999	36.2448	4.1698
chr2	64040000	64049999	32.5002	3.32698		chrY	36140000	36149999	23.0415	0.207469		chr13	66218000	66218999	78.6982	0		chr2	43572000	43572999	67.1545	5.84329
chr2	65350000	65359999	6.25105	0.757412		chrY	36500000	36509999	5.82524	0.477897		chr13	66320000	66320999	29.4141	8.72332		chr2	46011000	46011999	24.0068	0.482703
chr2	65640000	65649999	6.9447	0.738868		chrY	36680000	36689999	91.5254	81.8182		chr13	66663000	66663999	33.6485	1.07212		chr2	49300000	49300999	28.8283	4.98084
chr2	66560000	66569999	64.2427	13.7551		chrY	36790000	36799999	24.6032	0		chr13	66664000	66664999	64.1509	2.31023		chr2	51722000	51722999	35.2321	0.932568
chr2	66730000	66739999	8.15721	1.50192		chrY	36880000	36889999	6.55738	0		chr13	67238000	67238999	32.7018	2.83073		chr2	52099000	52099999	28.2209	0.847458
chr2	69290000	69299999	10.3876	1.10535		chrY	37110000	37119999	66.6667	0		chr13	67377000	67377999	84.3184	35.8335		chr2	52340000	52340999	30.3197	2.64672
chr2	69410000	69419999	6.26372	1.23616		chrY	37160000	37169999	27.3684	0.704225		chr13	67378000	67378999	76.4218	21.3957		chr2	53824000	53824999	20.3578	0.311526
chr2	70590000	70599999	47.8857	30.294		chrY	37200000	37209999	70.7921	57.4468		chr13	67406000	67406999	59.0001	7.3206		chr2	53833000	53833999	22.3228	0.683891
chr2	70650000	70659999	7.02137	1.14127		chrY	37890000	37899999	12.8609	0.40568		chr13	67448000	67448999	64.2721	6.49475		chr2	54888000	54888999	22.2222	0
chr2	72630000	72639999	69.9263	17.3598		chrY	38020000	38029999	5.36278	0.108814		chr13	67741000	67741999	28.514	3.24279		chr2	55446000	55446999	25.857	2.35732
chr2	74530000	74539999	20.5436	11.2918		chrY	39870000	39879999	6.97674	0.238379		chr13	67742000	67742999	25.0306	2.12934		chr2	55447000	55447999	33.9795	0.795756
chr2	74720000	74729999	27.4895	4.66856		chrY	40560000	40569999	10.7143	0.718778		chr13	67743000	67743999	23.9742	3.42668		chr2	56923000	56923999	23.4558	2.01342
chr2	75310000	75319999	10.9855	1.46176		chrY	42140000	42149999	8.17927	1.99814		chr13	67745000	67745999	31.8059	3.00939		chr2	64046000	64046999	30.4136	1.76638
chr2	76090000	76099999	50.5388	9.45884		chrY	42720000	42729999	35.3741	1.5444		chr13	67746000	67746999	44.5743	10.3697		chr2	64047000	64047999	58.4656	0.551978
chr2	76500000	76509999	9.94951	2.45416		chrY	43000000	43009999	12.5	0		chr13	67748000	67748999	34.692	7.10153		chr2	65404000	65404999	27.1308	0.520446
chr2	77700000	77709999	16.7771	2.29672		chrY	43080000	43089999	18.9189	1.59363		chr13	68142000	68142999	24.7608	3.92843		chr2	66560000	66560999	23.9372	1.01614
chr2	79420000	79429999	7.74702	1.42421		chrY	43170000	43179999	10.8033	0.58651		chr13	68541000	68541999	84.3563	43.2692		chr2	66561000	66561999	67.8571	6.71642
chr2	79550000	79559999	8.17618	1.58635		chrY	44230000	44239999	6.33245	1.3245		chr13	68542000	68542999	31.9107	4.99412		chr2	66562000	66562999	73.8678	5.21042
chr2	79610000	79619999	12.2175	3.89553		chrY	44450000	44459999	13.61	0.430339		chr13	70330000	70330999	43.8722	4.1851		chr2	66563000	66563999	55.506	4.58204
chr2	79730000	79739999	9.74901	1.36695		chrY	46900000	46909999	15.9363	1.98675		chr13	70369000	70369999	25.8263	1.47982		chr2	70591000	70591999	89.0197	17.3747
chr2	79740000	79749999	7.68969	1.12139		chrY	47140000	47149999	36.8421	0		chr13	70652000	70652999	61.8794	14.6042		chr2	70592000	70592999	50.7088	4.23453
chr2	79750000	79759999	9.23034	2.20626		chrY	47670000	47679999	5.26316	0		chr13	71784000	71784999	26.0748	1.14115		chr2	70654000	70654999	33.2709	1.72816
chr2	81400000	81409999	9.70918	1.95309		chrY	47900000	47909999	53.125	0		chr13	72309000	72309999	74.4868	23.7601		chr2	72633000	72633999	82.9596	17.5175
chr2	81410000	81419999	26.6048	5.02819		chrY	48580000	48589999	6.25	0		chr13	73117000	73117999	30.3938	7.21925		chr2	72634000	72634999	68.637	6.45016
chr2	81990000	81999999	7.82005	1.64382		chrY	48670000	48679999	5.88235	0		chr13	73748000	73748999	58.4503	10.7478		chr2	74539000	74539999	35.9551	0.732303
chr2	83210000	83219999	8.27175	1.86788		chrY	49470000	49479999	5	0		chr13	75616000	75616999	52.5722	11.77		chr2	74722000	74722999	57.9436	0.900277
chr2	83520000	83529999	9.51283	2.46869		chrY	49700000	49709999	6.45161	1.11111		chr13	76940000	76940999	22.9005	0.780419		chr2	75319000	75319999	24.7394	0.815558
chr2	84000000	84009999	15.8212	3.80361		chrY	50280000	50289999	8.33333	0		chr13	77467000	77467999	36.7613	16.1583		chr2	75433000	75433999	22.2054	0.168776
chr2	85010000	85019999	21.1423	10.6467		chrY	50880000	50889999	5	0		chr13	79191000	79191999	37.0098	2.66831		chr2	75844000	75844999	22.3636	1.05171
chr2	86600000	86609999	8.71773	0.896966		chrY	51180000	51189999	40.6061	0		chr13	79193000	79193999	27.6271	4.5713		chr2	76090000	76090999	21.9605	0.721884
chr2	86830000	86839999	6.56702	1.27249		chrY	51440000	51449999	7.69231	0		chr13	79194000	79194999	63.6221	9.16335		chr2	76091000	76091999	65.7812	5.97964
chr2	87170000	87179999	7.80379	1.46496		chrY	52400000	52409999	13.7931	0		chr13	79195000	79195999	42.6888	7.31871		chr2	76092000	76092999	69.4393	2.69679
chr2	88090000	88099999	19.0356	11.2778		chrY	52490000	52499999	6.72269	0.869565		chr13	79196000	79196999	29.1709	5.81304		chr2	77708000	77708999	31.436	6.14597
chr2	88450000	88459999	11.4561	1.01363		chrY	52900000	52909999	11.7647	4.47761		chr13	79197000	79197999	38.3882	4.97164		chr2	79552000	79552999	20.9624	0.467914
chr2	89570000	89579999	6.85261	1.43008		chrY	53590000	53599999	9.22266	0.85389		chr13	79198000	79198999	42.0682	3.84525		chr2	79619000	79619999	22.2892	0.4914
chr2	89630000	89639999	18.4976	2.82353		chrY	53970000	53979999	28.9474	0		chr13	79199000	79199999	31.9161	0.918695		chr2	79621000	79621999	34.153	2.27681
chr2	89670000	89679999	8.58199	1.80583		chrY	54100000	54109999	9.25926	1.40845		chr13	79200000	79200999	29.0474	3.35484		chr2	81411000	81411999	44.7325	3.84995
chr2	89950000	89959999	11.9805	1.62564		chrY	54150000	54159999	6.25	0		chr13	79201000	79201999	30.8002	1.0989		chr2	83528000	83528999	28.4211	1.61744
chr2	91450000	91459999	9.57635	1.15895		chrY	54480000	54489999	5.26316	0		chr13	79202000	79202999	28.3832	1.12045		chr2	84006000	84006999	25.0367	0.682261
chr2	91470000	91479999	11.8931	3.23526		chrY	55050000	55059999	7.69231	1.23457		chr13	80846000	80846999	35.7995	0.236407		chr2	85012000	85012999	33.7778	2.16469
chr2	91520000	91529999	17.2907	3.70795		chrY	55500000	55509999	9.09091	0		chr13	80943000	80943999	28.0846	1.20219		chr2	85013000	85013999	46.2984	0.665457
chr2	91530000	91539999	25.586	12.2814		chrY	55780000	55789999	18.75	0		chr13	82872000	82872999	23.0024	0.549115		chr2	87370000	87370999	36.7589	0.844595
chr2	92730000	92739999	19.4998	2.37388		chrY	55800000	55809999	5.83942	0		chr13	83507000	83507999	28.6967	3.77488		chr2	88094000	88094999	27.3546	1.0582
chr2	93010000	93019999	12.2481	2.2104		chrY	55880000	55889999	32.8947	0.558659		chr13	85516000	85516999	64.6637	6.53534		chr2	88456000	88456999	33.7472	0.929368
chr2	94910000	94919999	9.42486	1.42413		chrY	56240000	56249999	50	0.913242		chr13	85942000	85942999	21.5997	1.1236		chr2	89389000	89389999	55.8511	0
chr2	96120000	96129999	7.44282	2.25445		chrY	56500000	56509999	11.3208	2.1164		chr13	90158000	90158999	29.8982	1.41732		chr2	89671000	89671999	22.5426	2.32019
chr2	96130000	96139999	9.34259	1.83162		chrY	57000000	57009999	21.4953	1.74927		chr13	90210000	90210999	60.4629	20.2128		chr2	89950000	89950999	55.7908	0.696056
chr2	96150000	96159999	31.559	4.44247		chrY	57020000	57029999	27.027	1.03093		chr13	90211000	90211999	33.3572	4.48485		chr2	91478000	91478999	30.2606	0.725733
chr2	96450000	96459999	8.55536	1.84943		chrY	58350000	58359999	16.6667	0		chr13	90517000	90517999	38.1448	4.23307		chr2	91528000	91528999	31.7308	1.36396
chr2	96760000	96769999	30.7512	5.08508		chrY	58400000	58409999	20.1439	10.5469		chr13	90679000	90679999	20.2008	0.17331		chr2	91529000	91529999	27.9877	0.879205
chr2	97440000	97449999	13.4955	1.85303		chrY	58440000	58449999	6	0		chr13	90691000	90691999	21.7566	1.22699		chr2	91530000	91530999	27.0703	1.66667
chr2	97790000	97799999	7.79164	1.33442		chrY	58460000	58469999	5.66449	0.184502		chr13	90999000	90999999	39.8762	3.86074		chr2	91531000	91531999	25.4183	1.74489
chr2	101620000	101629999	7.33004	1.58395		chrY	58890000	58899999	14.9847	1.36364		chr13	92031000	92031999	26.0488	1.18694		chr2	92739000	92739999	25.2812	0.916031
chr2	102240000	102249999	45.9356	5.57397		chrY	58940000	58949999	8.17121	0.657895		chr13	92489000	92489999	34.5499	7.24638		chr2	93019000	93019999	40.8828	4.37637
chr2	102640000	102649999	8.59933	1.43443		chrY	59000000	59009999	37.9085	1.45985		chr13	93286000	93286999	21.6695	1.34941		chr2	96129000	96129999	21.9648	0.27959
chr2	102780000	102789999	35.1432	6.29818		chrY	59070000	59079999	12.4031	0.78125		chr13	93505000	93505999	72.4949	21.8399		chr2	96130000	96130999	26.0234	0.920716
chr2	102790000	102799999	36.2463	6.04002		chrY	60240000	60249999	25.1163	2.09424		chr13	93506000	93506999	90.639	55.2107		chr2	96158000	96158999	50.1517	7.59952
chr2	105620000	105629999	7.55191	0.920467		chrY	60620000	60629999	66.1765	0		chr13	93507000	93507999	90.2714	60.5195		chr2	96159000	96159999	41.6011	1.90421
chr2	108350000	108359999	11.8022	3.87069		chrY	60630000	60639999	5.88235	0		chr13	93508000	93508999	89.5409	57.896		chr2	96760000	96760999	53.6571	1.56522
chr2	108940000	108949999	5.69674	0.674284		chrY	60820000	60829999	43.0233	0		chr13	93509000	93509999	76.5474	40.6379		chr2	97445000	97445999	29.053	1.04603
chr2	112830000	112839999	16.0122	10.1866		chrY	60880000	60889999	5.55556	0		chr13	95188000	95188999	49.1639	23.2238		chr2	97446000	97446999	28.7377	0.913838
chr2	114730000	114739999	10.141	1.37324		chrY	61070000	61079999	10	3.7037		chr13	95189000	95189999	60.7247	23.0814		chr2	97791000	97791999	38.4884	0.372671
chr2	114930000	114939999	12.5629	0.981354		chrY	61100000	61109999	21.3793	0		chr13	95190000	95190999	45.1853	22.7716		chr2	102245000	102245999	61.1095	6.43326
chr2	115470000	115479999	6.22947	0.738024		chrY	61170000	61179999	20.8556	0		chr13	99045000	99045999	26.2625	2.51381		chr2	102246000	102246999	39.1221	3.87473
chr2	116270000	116279999	12.6423	2.76605		chrY	61620000	61629999	100	0		chr13	100922000	100922999	25	0		chr2	102643000	102643999	33.1182	0.859599
chr2	116280000	116289999	12.6602	1.64896		chrY	62760000	62769999	10	0		chr13	102531000	102531999	42.6886	7.36677		chr2	102789000	102789999	61.7056	4.1415
chr2	116290000	116299999	25.388	2.49676		chrY	63840000	63849999	5.26316	0		chr13	102840000	102840999	57.0962	21.7927		chr2	102790000	102790999	58.0816	7.11232
chr2	116630000	116639999	21.3902	3.50644		chrY	63870000	63879999	6.25	0		chr13	102841000	102841999	73.3542	29.825		chr2	104082000	104082999	47.0833	0.125945
chr2	117330000	117339999	12.9392	1.18701		chrY	64060000	64069999	7.69231	1.88679		chr13	103765000	103765999	56.7031	28.003		chr2	105619000	105619999	29.028	0.554871
chr2	119910000	119919999	9.60413	3.62631		chrY	64320000	64329999	5.55556	0		chr13	104916000	104916999	22.0769	1.64788		chr2	105779000	105779999	24.7283	0.930233
chr2	122150000	122159999	16.7485	7.34837		chrY	66560000	66569999	8.69565	2.22222		chr13	104932000	104932999	54.7378	5.74956		chr2	113715000	113715999	27.1964	0.81666
chr2	122890000	122899999	7.5136	1.08574		chrY	66650000	66659999	38.7597	0.3861		chr13	105195000	105195999	47.1845	15.4953		chr2	116295000	116295999	24.3848	0.228833
chr2	122900000	122909999	10.4741	1.67795		chrY	67040000	67049999	5	0		chr13	107565000	107565999	45.7697	7.59092		chr2	116631000	116631999	44.3252	1.04457
chr2	123460000	123469999	15.1515	3.30508		chrY	67050000	67059999	12.5	0.847458		chr13	107796000	107796999	61.8534	40.609		chr2	117331000	117331999	34.0357	1.23299
chr2	124010000	124019999	6.52315	1.00162		chrY	67350000	67359999	33.3333	1.67598		chr13	108245000	108245999	33.4413	6.75996		chr2	123463000	123463999	42.3792	0.485774
chr2	124020000	124029999	8.77889	0.97999		chrY	68450000	68459999	9.09091	0		chr13	108246000	108246999	39.2427	10.0416		chr2	123464000	123464999	22.4101	1.02282
chr2	124140000	124149999	31.6917	10.1225		chrY	68790000	68799999	82.6087	1.04167		chr13	108247000	108247999	31.4902	3.49398		chr2	124149000	124149999	64.3047	10.5971
chr2	124150000	124159999	61.075	17.2455		chrY	69240000	69249999	9.03427	0.119474		chr13	108248000	108248999	39.8949	7.79825		chr2	124150000	124150999	76.1999	1.19318
chr2	124620000	124629999	24.4132	5.70437		chrY	69400000	69409999	20	0		chr13	108249000	108249999	54.091	7.29327		chr2	124151000	124151999	64.4005	4.44349
chr2	124730000	124739999	30.8557	4.92021		chrY	70060000	70069999	11.7647	0		chr13	108250000	108250999	46.4168	11.6066		chr2	124624000	124624999	49.1742	3.58484
chr2	124740000	124749999	9.45946	1.36119		chrY	70070000	70079999	5.40541	0		chr13	108251000	108251999	46.1878	6.05417		chr2	124739000	124739999	39.7671	1.79028
chr2	124760000	124769999	42.5246	6.24312		chrY	70240000	70249999	18.75	1.38568		chr13	108252000	108252999	45.5628	14.4619		chr2	124768000	124768999	52.0388	2.36967
chr2	124940000	124949999	8.90332	1.55325		chrY	70250000	70259999	26.875	0.70922		chr13	108253000	108253999	38.4305	8.37528		chr2	125758000	125758999	41.6719	2.08978
chr2	125750000	125759999	19.4101	12.2427		chrY	71350000	71359999	8.33333	0		chr13	108254000	108254999	34.446	2.62826		chr2	129993000	129993999	58.9637	1.15154
chr2	129990000	129999999	34.2931	6.26188		chrY	71400000	71409999	22.2222	0		chr13	108255000	108255999	37.3734	9.37228		chr2	132069000	132069999	37.004	1.27202
chr2	131840000	131849999	5.76505	0.723432		chrY	72130000	72139999	6.60377	0.530504		chr13	108256000	108256999	51.4964	6.28587		chr2	134338000	134338999	21.2443	0.995733
chr2	132060000	132069999	12.8913	7.16537		chrY	73230000	73239999	19.2593	0.372439		chr13	108257000	108257999	41.7054	6.06269		chr2	135681000	135681999	60.154	2.15154
chr2	135680000	135689999	21.3625	1.87936		chrY	73250000	73259999	13.8028	0		chr13	108258000	108258999	46.6817	4.4522		chr2	136275000	136275999	50	0
chr2	136360000	136369999	13.5282	4.4143		chrY	74030000	74039999	7.43494	0.729927		chr13	108259000	108259999	44.2337	0.844444		chr2	139220000	139220999	56.5492	1.07868
chr2	136700000	136709999	8.90157	0.811042		chrY	74090000	74099999	6.2201	0.978474		chr13	109043000	109043999	23.0993	2.71934		chr2	139221000	139221999	65.2922	8.20298
chr2	138590000	138599999	7.71114	0.676719		chrY	74650000	74659999	8.37156	0.242718		chr13	110583000	110583999	21.7863	1.44346		chr2	142652000	142652999	27.9661	1.71896
chr2	139220000	139229999	62.3612	13.9988		chrY	75350000	75359999	8.91365	0.5		chr13	111554000	111554999	45.0797	19.7319		chr2	143355000	143355999	39.9314	0.73107
chr2	141150000	141159999	13.5903	3.94062		chrY	75590000	75599999	25.3676	0.361011		chr13	112836000	112836999	66.6667	18.6319		chr2	144219000	144219999	29.7191	0.553042
chr2	143350000	143359999	27.753	4.48267		chrY	76000000	76009999	23.5602	0.301205		chr13	112837000	112837999	54.4215	25.2855		chr2	145418000	145418999	23.75	0.669915
chr2	144210000	144219999	22.2107	2.67802		chrY	76320000	76329999	8.9518	0.617708		chr13	112838000	112838999	75	27.3337		chr2	145419000	145419999	26.3505	3.26256
chr2	145410000	145419999	17.581	11.7407		chrY	76480000	76489999	12.1622	0.412371		chr13	112839000	112839999	57.9164	20.8384		chr2	145817000	145817999	28.0968	0.562588
chr2	145810000	145819999	29.1887	13.8613		chrY	76730000	76739999	5.55556	0		chr13	113127000	113127999	21.9265	1.03152		chr2	145818000	145818999	25.9182	3.01028
chr2	145990000	145999999	68.5013	31.6173		chrY	77130000	77139999	60.2273	0.618812		chr13	114446000	114446999	32.816	3.07791		chr2	145997000	145997999	61.3208	3.94439
chr2	146600000	146609999	25.0736	3.56274		chrY	77160000	77169999	5.26316	0		chr13	116418000	116418999	41.9643	0.509944		chr2	145998000	145998999	71.3359	2.87286
chr2	146610000	146619999	41.7428	5.70769		chrY	77470000	77479999	9.7561	0		chr13	116423000	116423999	21.1955	0.704556		chr2	145999000	145999999	21.7729	1.15098
chr2	147000000	147009999	14.729	4.9045		chrY	78140000	78149999	9.63303	1.30152		chr13	119934000	119934999	39.5062	0		chr2	146609000	146609999	27.2686	1.59672
chr2	147310000	147319999	46.9884	8.85875		chrY	78220000	78229999	47.8261	0		chr14	3009000	3009999	54.6624	0		chr2	146610000	146610999	34.8742	0.853485
chr2	147640000	147649999	6.2561	0.734358		chrY	78420000	78429999	5.88235	0		chr14	3122000	3122999	25.4032	0		chr2	146614000	146614999	23.0686	2.95359
chr2	148720000	148729999	23.4218	13.678		chrY	79320000	79329999	5	0		chr14	4085000	4085999	27.0514	0.153846		chr2	146615000	146615999	25.3309	0.810979
chr2	149880000	149889999	14.6115	2.41168		chrY	79510000	79519999	11.5789	0		chr14	4089000	4089999	35	0		chr2	147315000	147315999	66.7242	4.5698
chr2	150320000	150329999	14.133	7.77961		chrY	80450000	80459999	12.2642	1.41844		chr14	4114000	4114999	64.7577	0		chr2	148720000	148720999	33.3815	0.615285
chr2	152650000	152659999	15.8173	1.2078		chrY	80680000	80689999	22.2222	0.854701		chr14	4116000	4116999	22.2948	1.0305		chr2	149590000	149590999	21.4286	0
chr2	153640000	153649999	31.7407	7.85006		chrY	81500000	81509999	10.6838	0.926999		chr14	4182000	4182999	30.2134	0.966879		chr2	150325000	150325999	22.2222	0.729927
chr2	153870000	153879999	10.5614	1.19221		chrY	81960000	81969999	9.00196	0.533808		chr14	4454000	4454999	82.5481	20		chr2	151252000	151252999	27.957	0
chr2	157040000	157049999	16.1537	3.60684		chrY	82550000	82559999	5.81717	0.293255		chr14	4600000	4600999	91.703	32.3129		chr2	151625000	151625999	33.9869	13.2863
chr2	157710000	157719999	18.1986	3.04622		chrY	83650000	83659999	5.26316	0		chr14	4945000	4945999	66.3082	15.2249		chr2	152654000	152654999	26.3952	0.926269
chr2	158230000	158239999	8.38354	1.70613		chrY	84860000	84869999	5.85317	0.8		chr14	5084000	5084999	36.2949	2.58621		chr2	153645000	153645999	45.8719	1.8552
chr2	160370000	160379999	7.70231	1.37375		chrY	85920000	85929999	6.55738	0.775194		chr14	5653000	5653999	47.3118	2.5		chr2	153646000	153646999	31.7204	0.661313
chr2	163760000	163769999	44.1877	6.77681		chrY	87650000	87659999	6.40335	0.517598		chr14	5884000	5884999	39.3247	3.48004		chr2	155218000	155218999	25.3705	2.63473
chr2	165180000	165189999	10.5159	1.39353		chrY	87660000	87669999	26.8025	0.851064		chr14	5962000	5962999	30.6637	6.87687		chr2	157041000	157041999	23.4103	0.939794
chr2	169320000	169329999	9.01107	1.35584		chrY	90280000	90289999	10.5263	1.15473		chr14	6402000	6402999	39.2045	4.07125		chr2	157716000	157716999	29.198	1.58529
chr2	170090000	170099999	8.48803	2.03423								chr14	6487000	6487999	29.4855	1.75529		chr2	159266000	159266999	27.2269	1.0632
chr2	171280000	171289999	14.9725	1.6831								chr14	6597000	6597999	35.9841	0		chr2	160634000	160634999	32.8386	0.187617
chr2	171760000	171769999	15.0587	2.56417								chr14	6605000	6605999	29.7468	4.89796		chr2	160635000	160635999	31.3725	0
chr2	171770000	171779999	16.422	3.79369								chr14	6890000	6890999	30.8617	0		chr2	163763000	163763999	28.3655	2.5974
chr2	174120000	174129999	6.79085	0.913744								chr14	6922000	6922999	25.0817	0.610221		chr2	163764000	163764999	42.6589	2.53514
chr2	174190000	174199999	10.8053	1.06537								chr14	6946000	6946999	68.6275	0		chr2	164079000	164079999	26.032	4.48864
chr2	175420000	175429999	7.93651	0								chr14	6994000	6994999	37.2973	0.316957		chr2	164314000	164314999	20.1835	0
chr2	175950000	175959999	50	0								chr14	7248000	7248999	26.9608	1.75439		chr2	171280000	171280999	26.1215	1.44231
chr2	176540000	176549999	12.069	1.52672								chr14	7477000	7477999	53.112	5.39419		chr2	171767000	171767999	27.8468	0.876494
chr2	176620000	176629999	6.52174	0								chr14	7481000	7481999	26.2887	0.750939		chr2	172901000	172901999	64.3782	5.38413
chr2	177750000	177759999	22.3926	5.30786								chr14	7559000	7559999	37.155	0		chr2	173381000	173381999	33.2834	1.22478
chr2	179080000	179089999	13.9931	2.02519								chr14	8156000	8156999	56.1489	22.1838		chr2	173396000	173396999	29.77	5.14706
chr2	179560000	179569999	18.2067	9.03975								chr14	8193000	8193999	24.4694	0.668151		chr2	173959000	173959999	39.5238	1.14723
chr2	180080000	180089999	18.7293	8.48049								chr14	9801000	9801999	22.1946	1.5625		chr2	174193000	174193999	20.9028	0.70922
chr2	180410000	180419999	7.59856	1.30852								chr14	9802000	9802999	48.5092	8.05217		chr2	178593000	178593999	57.4468	29.4574
chr2	181070000	181079999	7.7728	1.50636								chr14	10833000	10833999	31.972	9.12746		chr2	179084000	179084999	23.5943	0.810979
chr2	181740000	181749999	29.192	4.47168								chr14	10834000	10834999	36.6801	15.4147		chr2	179560000	179560999	42.118	1.98207
chr2	181750000	181759999	19.1922	1.93591								chr14	11119000	11119999	27.8918	6.06411		chr2	180416000	180416999	25.8467	0.717547
chr2	181800000	181809999	19.1392	4.97858								chr14	11120000	11120999	35.2698	5.05741		chr2	181252000	181252999	28.6245	2.16079
chr2	181900000	181909999	39.3236	5.54221								chr14	11190000	11190999	71.6899	23.3445		chr2	181807000	181807999	29.8576	1.47213
chr3	5200000	5209999	6.04846	0.953961								chr14	11191000	11191999	70.4376	9.61393		chr2	181902000	181902999	25.791	1.71821
chr3	6760000	6769999	6.68716	1.27096								chr14	11620000	11620999	47.953	16.2816		chr2	181903000	181903999	70.5854	1.56076
chr3	14000000	14009999	15.9657	1.69894								chr14	11818000	11818999	69.0253	20.3796		chr2	182012000	182012999	71.2946	42.9971
chr3	16480000	16489999	27.899	8.95565								chr14	11819000	11819999	95.5025	69.8615		chr2	182013000	182013999	100	73.3624
chr3	18610000	18619999	14.4536	5.06032								chr14	11820000	11820999	96.1467	63.5767		chr3	6765000	6765999	22.2222	1.05932
chr3	18660000	18669999	7.16471	1.57289								chr14	11821000	11821999	93.9287	64.3216		chr3	6943000	6943999	50	1.8018
chr3	20190000	20199999	12.6318	1.41485								chr14	11822000	11822999	85.0958	38.5669		chr3	11332000	11332999	20	0
chr3	21200000	21209999	11.7788	6.11646								chr14	14161000	14161999	22.0721	0.636689		chr3	14000000	14000999	26.6954	3.89811
chr3	21880000	21889999	6.87603	0.997051								chr14	14207000	14207999	22.5187	2.20618		chr3	16486000	16486999	23.6599	0.516529
chr3	22510000	22519999	21.3843	2.87486								chr14	14208000	14208999	21.2691	0.777047		chr3	18611000	18611999	29.872	5.96864
chr3	23420000	23429999	9.52245	1.09364								chr14	15001000	15001999	49.2656	19.9385		chr3	21205000	21205999	24.0762	3.50877
chr3	23620000	23629999	62.9014	12.2433								chr14	15002000	15002999	48.6966	18.6327		chr3	22513000	22513999	28.1978	2.7933
chr3	26860000	26869999	16.6139	3.70711								chr14	16041000	16041999	34.9868	6.63598		chr3	23620000	23620999	57.0136	2.7027
chr3	29470000	29479999	24.0646	3.85215								chr14	16042000	16042999	43.6281	3.28746		chr3	23621000	23621999	24.0894	0.81103
chr3	30060000	30069999	39.6806	8.00082								chr14	16845000	16845999	22.8097	2.77778		chr3	28492000	28492999	26.0676	0.714541
chr3	30610000	30619999	17.7028	9.92997								chr14	16846000	16846999	29.6963	1.79426		chr3	29475000	29475999	34.3664	1.96906
chr3	30620000	30629999	70.0611	22.3449								chr14	16847000	16847999	38.7469	2.05214		chr3	30065000	30065999	28.3688	3.53228
chr3	30630000	30639999	40.7562	13.1113								chr14	16849000	16849999	21.2958	1.15551		chr3	30066000	30066999	52.2523	2.15983
chr3	30750000	30759999	22.5244	14.9369								chr14	17568000	17568999	30.5877	3.47011		chr3	30067000	30067999	35.4305	1.1828
chr3	32500000	32509999	10.3351	4.92615								chr14	19201000	19201999	23.3979	0.857889		chr3	30620000	30620999	25.554	1.63869
chr3	33870000	33879999	6.93914	1.58182								chr14	19245000	19245999	27.8499	6.68435		chr3	30621000	30621999	31.4754	1.5098
chr3	34970000	34979999	7.60866	1.23089								chr14	19248000	19248999	32.9123	3.2342		chr3	30622000	30622999	46.9	2.10909
chr3	35530000	35539999	27.1834	8.94701								chr14	19250000	19250999	40.7851	2.72239		chr3	30623000	30623999	33.6387	1.63876
chr3	36680000	36689999	37.7277	6.98103								chr14	19251000	19251999	30.8831	3.88813		chr3	30624000	30624999	24.2492	2.38462
chr3	37190000	37199999	10.7701	2.70744								chr14	19255000	19255999	29.7872	6.57143		chr3	30625000	30625999	33.3766	1.11881
chr3	38250000	38259999	8.94792	1.2728								chr14	19582000	19582999	36.9369	0		chr3	30626000	30626999	34.679	2.134
chr3	39300000	39309999	10.8335	1.93922								chr14	19887000	19887999	42.4359	10.828		chr3	30627000	30627999	60.2703	3.39578
chr3	44110000	44119999	17.5761	3.16465								chr14	20148000	20148999	56.6195	6.60256		chr3	30628000	30628999	63.3291	2.12389
chr3	44120000	44129999	9.35207	1.12707								chr14	21995000	21995999	42.4438	3.12714		chr3	30629000	30629999	42.7607	0.769231
chr3	45250000	45259999	26.1049	2.71628								chr14	24145000	24145999	75.8725	43.8941		chr3	30630000	30630999	39.9586	3.294
chr3	46120000	46129999	8.7909	1.69762								chr14	24146000	24146999	59.2654	24.0818		chr3	30631000	30631999	22.4199	1.17521
chr3	46710000	46719999	10.5459	1.50596								chr14	24413000	24413999	34.5768	0.302115		chr3	30633000	30633999	33.8534	0.726979
chr3	51270000	51279999	48.1361	14.0606								chr14	24509000	24509999	89.0921	44.6477		chr3	30752000	30752999	42.9996	3.58405
chr3	51650000	51659999	8.23268	1.37414								chr14	24510000	24510999	48.7457	13.5901		chr3	32509000	32509999	24.1361	0.924214
chr3	53960000	53969999	17.3997	1.44363								chr14	25069000	25069999	27.0773	2.06813		chr3	35533000	35533999	47.0785	3.63916
chr3	54540000	54549999	6.94285	1.1503								chr14	25172000	25172999	34.2982	1.71665		chr3	36680000	36680999	56.9567	6.98361
chr3	54680000	54689999	6.73851	1.44618								chr14	25173000	25173999	47.732	2.93737		chr3	36681000	36681999	54.5756	1.15254
chr3	55010000	55019999	26.3092	4.27965								chr14	25551000	25551999	30.5102	2.31631		chr3	42947000	42947999	21.9828	0.442478
chr3	55870000	55879999	6.68687	1.41499								chr14	26564000	26564999	60.2648	5.40966		chr3	43942000	43942999	100	0
chr3	56630000	56639999	76.2777	21.4618								chr14	26565000	26565999	64.9438	10.4781		chr3	44116000	44116999	22.0379	0.647668
chr3	56790000	56799999	71.1769	18.7817								chr14	27209000	27209999	32.3591	10.479		chr3	45254000	45254999	31.807	3.38983
chr3	58260000	58269999	21.0791	2.49851								chr14	27336000	27336999	21.07	0.191882		chr3	45255000	45255999	27.85	1.94658
chr3	58270000	58279999	28.5997	3.86339								chr14	27739000	27739999	30.0947	8		chr3	49717000	49717999	37.1094	0.552486
chr3	58280000	58289999	25.8989	4.72912								chr14	28684000	28684999	26.1314	5.93463		chr3	49853000	49853999	23.5941	0.45489
chr3	60190000	60199999	8.07666	1.23809								chr14	29582000	29582999	88.6466	45.5207		chr3	51277000	51277999	61.9772	3.49265
chr3	60230000	60239999	6.58826	1.17604								chr14	31478000	31478999	71.4597	21.7966		chr3	51278000	51278999	53.7935	5.06438
chr3	61330000	61339999	11.4723	1.46748								chr14	32656000	32656999	42.8502	5.65388		chr3	51657000	51657999	21.3985	0.772343
chr3	65500000	65509999	13.8063	8.77835								chr14	32699000	32699999	44.6502	9.68889		chr3	53629000	53629999	95.3828	30.8483
chr3	67610000	67619999	8.73168	1.34615								chr14	33219000	33219999	72.9202	20.5146		chr3	53630000	53630999	96.356	37.667
chr3	67620000	67629999	9.74622	1.28127								chr14	33220000	33220999	45.9622	15.2345		chr3	53631000	53631999	93.0725	20.0879
chr3	69670000	69679999	7.51204	1.19214								chr14	34815000	34815999	54.6368	9.07534		chr3	54690000	54690999	21.0891	0.880923
chr3	71180000	71189999	9.0549	0.783567								chr14	36442000	36442999	34.4656	7.71337		chr3	55011000	55011999	51.8239	1.78759
chr3	71400000	71409999	8.56717	2.41041								chr14	43033000	43033999	50	0		chr3	56633000	56633999	76.0682	4.34316
chr3	71710000	71719999	26.892	2.61939								chr14	43179000	43179999	32.4427	2.69058		chr3	56634000	56634999	85.2856	11.4088
chr3	72340000	72349999	11.4601	1.93803								chr14	43486000	43486999	70	0		chr3	56793000	56793999	49.635	2.48599
chr3	72390000	72399999	7.64715	1.39511								chr14	43648000	43648999	24.6873	4.18977		chr3	56794000	56794999	74.4488	10.8769
chr3	72840000	72849999	12.0959	1.93665								chr14	45464000	45464999	85.0484	55.9087		chr3	56795000	56795999	68.7284	2.71691
chr3	74270000	74279999	21.0266	2.35666								chr14	45465000	45465999	76.536	35.5304		chr3	59635000	59635999	23.6196	0.61674
chr3	74860000	74869999	11.2123	1.84995								chr14	46644000	46644999	39.8126	6.47258		chr3	64475000	64475999	26.1765	0
chr3	75380000	75389999	8.16923	1.43717								chr14	46645000	46645999	59.6858	28.4553		chr3	66002000	66002999	26.6212	4.35316
chr3	76210000	76219999	20.5463	6.98246								chr14	46988000	46988999	21.3071	1.1315		chr3	69345000	69345999	61.0778	17.0543
chr3	79040000	79049999	14.6517	5.17293								chr14	47068000	47068999	40.6441	3.8289		chr3	70509000	70509999	40.5535	6.10837
chr3	80700000	80709999	9.7055	1.88544								chr14	47070000	47070999	42.0101	3.57217		chr3	71717000	71717999	45.4054	4.19325
chr3	83370000	83379999	9.63392	1.49953								chr14	47071000	47071999	47.6128	3.57472		chr3	74271000	74271999	25.9036	0.559284
chr3	83380000	83389999	18.3014	4.17573								chr14	47072000	47072999	24.9777	4.35519		chr3	74272000	74272999	20.4545	0.39886
chr3	84040000	84049999	13.6596	7.27945								chr14	47075000	47075999	25.8425	3.0498		chr3	76217000	76217999	55.1339	1.64706
chr3	87210000	87219999	38.2523	6.4359								chr14	47076000	47076999	34.9891	7.42337		chr3	77721000	77721999	22.6027	0.576037
chr3	88380000	88389999	53.4115	11.2491								chr14	47077000	47077999	27.1622	4.53779		chr3	79049000	79049999	60.2151	12.357
chr3	90330000	90339999	12.7325	7.06169								chr14	47078000	47078999	22.8013	2.71521		chr3	80704000	80704999	42.7157	1.21317
chr3	90400000	90409999	40.75	18.0294								chr14	49972000	49972999	26.9897	1.32802		chr3	84042000	84042999	45.38	4.42145
chr3	91410000	91419999	8.56593	1.54693								chr14	49976000	49976999	22.3529	0.143541		chr3	87214000	87214999	38.39	1.98733
chr3	91500000	91509999	24.5029	3.39437								chr14	49978000	49978999	29.4456	1.31827		chr3	87215000	87215999	41.8094	0.88848
chr3	92640000	92649999	16.9437	2.50146								chr14	50700000	50700999	21.2342	0.685826		chr3	88383000	88383999	23.6501	2.74592
chr3	93910000	93919999	18.9146	1.73845								chr14	51041000	51041999	82.2395	29.4416		chr3	88384000	88384999	45.3557	2.82546
chr3	96560000	96569999	13.7384	2.68979								chr14	51042000	51042999	51.5119	9.47368		chr3	90403000	90403999	29.3416	0.959079
chr3	98420000	98429999	21.0656	4.05788								chr14	51349000	51349999	29.7641	2.27348		chr3	90404000	90404999	51.2514	1.65762
chr3	98640000	98649999	7.04513	1.27763								chr14	51352000	51352999	26.5926	6.53224		chr3	90405000	90405999	22.0629	1.27473
chr3	98810000	98819999	34.1317	5.11441								chr14	51353000	51353999	24.9421	4.60817		chr3	96562000	96562999	21.522	0.760264
chr3	101250000	101259999	8.19682	1.59952								chr14	51355000	51355999	26.6863	4.4201		chr3	98429000	98429999	36.3419	0.604839
chr3	101260000	101269999	8.28117	1.65179								chr14	51359000	51359999	24.7113	1.05237		chr3	98814000	98814999	55.0625	5.94262
chr3	102370000	102379999	37.7638	6.65683								chr14	51360000	51360999	34.9282	3.0379		chr3	102374000	102374999	29.7927	0.650759
chr3	102380000	102389999	30.0844	3.50642								chr14	51361000	51361999	45.5255	2.45005		chr3	103197000	103197999	50.8202	1.58555
chr3	103190000	103199999	30.9774	4.36022								chr14	51362000	51362999	43.4591	3.79251		chr3	103980000	103980999	37.2634	2.23485
chr3	103980000	103989999	18.8118	8.71636								chr14	51363000	51363999	27.0718	3.53316		chr3	104391000	104391999	36.3935	1.60673
chr3	104390000	104399999	21.5701	3.72128								chr14	51367000	51367999	36.1159	6.77254		chr3	104842000	104842999	30.7292	3.50195
chr3	105560000	105569999	36.1083	11.8548								chr14	51368000	51368999	35.5346	0.990099		chr3	105564000	105564999	33.3422	3.27522
chr3	108050000	108059999	79.1275	27.0865								chr14	52242000	52242999	31.1927	5.79911		chr3	105565000	105565999	42.4926	1.85714
chr3	108590000	108599999	13.9589	8.07793								chr14	52904000	52904999	23.5294	0		chr3	108053000	108053999	79.2002	6.11082
chr3	111670000	111679999	8.78437	2.55709								chr14	53063000	53063999	80.5285	4.32692		chr3	108054000	108054999	85.6762	21.3123
chr3	113040000	113049999	7.16444	1.88106								chr14	53064000	53064999	64.1135	26.5455		chr3	108594000	108594999	30.9108	2.13348
chr3	113050000	113059999	7.70637	1.52607								chr14	53215000	53215999	51.3514	0		chr3	112121000	112121999	32.0826	0.210305
chr3	116490000	116499999	58.199	26.7711								chr14	54219000	54219999	40.1256	4.55228		chr3	113367000	113367999	95.8333	0
chr3	119870000	119879999	7.94532	1.05958								chr14	58008000	58008999	34.5442	9.6342		chr3	116487000	116487999	24.6734	1.86071
chr3	119880000	119889999	5.79174	0.740499								chr14	59151000	59151999	38.275	12.9633		chr3	116492000	116492999	77.2554	10.8621
chr3	121120000	121129999	9.20303	1.6071								chr14	59152000	59152999	34.21	9.72763		chr3	116493000	116493999	76.6218	6.01671
chr3	121450000	121459999	18.4717	7.8633								chr14	59909000	59909999	25.062	2.38871		chr3	119383000	119383999	50.2762	15.4839
chr3	123210000	123219999	30.0263	3.12445								chr14	59910000	59910999	26.2972	3.13753		chr3	122709000	122709999	28.5714	0.870511
chr3	123770000	123779999	11.6886	1.55244								chr14	60184000	60184999	26.0886	2.524		chr3	123217000	123217999	27.0543	2.72502
chr3	124280000	124289999	10.962	1.29691								chr14	60941000	60941999	25.0121	1.7491		chr3	123218000	123218999	27.4982	2.28252
chr3	124590000	124599999	6.96351	1.05902								chr14	61760000	61760999	32.8875	3.46983		chr3	124441000	124441999	21.4497	0.767918
chr3	125360000	125369999	6.64116	1.46006								chr14	61761000	61761999	66.546	12.0724		chr3	126612000	126612999	21.3689	0.791766
chr3	126610000	126619999	14.0458	2.99596								chr14	61762000	61762999	55.8348	6.13516		chr3	126839000	126839999	47.1687	2.35973
chr3	126830000	126839999	26.6726	4.94563								chr14	61873000	61873999	32.2406	5.4988		chr3	127361000	127361999	22.4645	0.69535
chr3	127360000	127369999	10.9759	1.68032								chr14	62184000	62184999	27.8522	2.49669		chr3	127646000	127646999	38.1235	5.44153
chr3	127640000	127649999	21.0426	2.59083								chr14	62185000	62185999	27.9635	0.836661		chr3	128794000	128794999	30	7.06436
chr3	128120000	128129999	7.37881	0.937398								chr14	62186000	62186999	25.7209	2.06897		chr3	128848000	128848999	81.953	12.5464
chr3	128680000	128689999	9.07703	1.46659								chr14	62193000	62193999	28.8187	0.244499		chr3	133966000	133966999	23.1818	1.05758
chr3	128840000	128849999	48.0644	9.56393								chr14	62347000	62347999	81.6524	39.9439		chr3	135942000	135942999	31.2888	0.475867
chr3	133960000	133969999	11.5545	1.75612								chr14	62348000	62348999	66.8269	30.1007		chr3	136578000	136578999	61.0371	5.33443
chr3	134990000	134999999	7.18641	1.6098								chr14	62612000	62612999	51.1071	26.7452		chr3	136579000	136579999	49.8303	4.73684
chr3	135000000	135009999	6.57752	1.35888								chr14	62613000	62613999	71.9737	24.695		chr3	136580000	136580999	33.2035	2.94118
chr3	135930000	135939999	10.3894	1.24181								chr14	63634000	63634999	33.5549	2.35246		chr3	136969000	136969999	23.2708	0.632911
chr3	135940000	135949999	20.2774	2.15272								chr14	63865000	63865999	52.5019	13.0651		chr3	138381000	138381999	45.6949	3.07861
chr3	136570000	136579999	53.604	19.7058								chr14	63866000	63866999	34.2294	14.0231		chr3	139160000	139160999	84.3366	10.0652
chr3	136580000	136589999	21.8918	13.2867								chr14	64234000	64234999	37.7055	7.84031		chr3	139893000	139893999	69.2922	3.79638
chr3	136960000	136969999	11.6363	1.05853								chr14	64235000	64235999	28.6902	4.28082		chr3	139894000	139894999	54.6778	5.72337
chr3	138380000	138389999	18.0007	2.33406								chr14	64775000	64775999	52.7346	8.77571		chr3	140392000	140392999	32.3837	2.09593
chr3	139890000	139899999	40.3648	7.69287								chr14	64776000	64776999	51.3532	14.8028		chr3	141843000	141843999	24.965	2.24274
chr3	140390000	140399999	22.0164	2.92215								chr14	65196000	65196999	70.2751	14.5463		chr3	144765000	144765999	27.073	0.475737
chr3	143590000	143599999	7.4823	0.777581								chr14	65197000	65197999	60.0013	7.4778		chr3	147305000	147305999	53.3333	1.53846
chr3	144110000	144119999	11.6171	2.61464								chr14	65198000	65198999	76.2014	35.1653		chr3	149059000	149059999	38.6598	9.07504
chr3	144120000	144129999	6.70208	1.30441								chr14	66068000	66068999	38.0337	2.15794		chr3	153108000	153108999	46.1413	1.139
chr3	144760000	144769999	14.2627	1.86073								chr14	66798000	66798999	65.2065	13.0405		chr3	153276000	153276999	26.222	3.0303
chr3	147300000	147309999	14.5735	1.31227								chr14	70682000	70682999	64.4323	25.1569		chr3	153645000	153645999	30.0741	0.910046
chr3	147320000	147329999	10.1268	1.71847								chr14	70683000	70683999	36.2301	13.5827		chr3	154164000	154164999	30.3139	3.40587
chr3	147500000	147509999	12.4279	1.7521								chr14	70821000	70821999	84.7411	37.429		chr3	154218000	154218999	97.491	72.4138
chr3	147510000	147519999	14.3741	2.24537								chr14	70822000	70822999	93.9633	59.3074		chr3	154433000	154433999	47.4292	0.480962
chr3	147840000	147849999	8.76965	1.90962								chr14	73464000	73464999	27.2025	3.25112		chr3	158377000	158377999	29.7683	1.18026
chr3	149130000	149139999	16.1278	2.24396								chr14	73551000	73551999	23.0129	0.784109		chr4	3069000	3069999	55.2858	3.98295
chr3	149880000	149889999	6.67716	0.642311								chr14	73556000	73556999	27.2605	5.11123		chr4	3070000	3070999	69.7504	3.05175
chr3	152320000	152329999	8.60139	3.00515								chr14	73561000	73561999	47.7033	8.36105		chr4	3071000	3071999	23.5764	1.33543
chr3	153100000	153109999	29.42	4.29056								chr14	73563000	73563999	33.65	8.67021		chr4	3456000	3456999	23.508	0.784314
chr3	153270000	153279999	21.9957	8.1738								chr14	73564000	73564999	44.2552	7.97491		chr4	5450000	5450999	32.49	0.832466
chr3	153640000	153649999	22.923	4.36451								chr14	75033000	75033999	38.4029	3.25226		chr4	6412000	6412999	22.7337	2.49829
chr3	154160000	154169999	17.5706	2.30771								chr14	77365000	77365999	21.0422	0.622961		chr4	7039000	7039999	24.085	0.751033
chr3	154430000	154439999	22.2715	5.57245								chr14	78701000	78701999	46.774	9.65226		chr4	10402000	10402999	51.5585	1.45474
chr3	156850000	156859999	9.17964	1.17008								chr14	79378000	79378999	64.5957	23.3691		chr4	10403000	10403999	21.1365	0.659341
chr3	158170000	158179999	9.42847	1.92009								chr14	79379000	79379999	64.5818	28.554		chr4	11409000	11409999	27.5256	3.27343
chr3	158180000	158189999	8.93004	1.63865								chr14	80364000	80364999	42.6443	5.83984		chr4	11410000	11410999	70.2223	6.1934
chr4	3060000	3069999	27.1471	5.35201								chr14	80365000	80365999	56.5801	15.1025		chr4	11411000	11411999	42.2006	4.90857
chr4	3070000	3079999	55.8529	14.794								chr14	80366000	80366999	28.3006	4.68801		chr4	11937000	11937999	23.0769	1.17028
chr4	3450000	3459999	18.9313	4.02806								chr14	82664000	82664999	24.8684	0.187091		chr4	12526000	12526999	30.7431	0.439078
chr4	4310000	4319999	9.31525	2.64373								chr14	82863000	82863999	21.7576	0.539374		chr4	12854000	12854999	82.8208	12.1519
chr4	4780000	4789999	7.54075	2.20289								chr14	82867000	82867999	25.2089	1.43541		chr4	12855000	12855999	60.9696	7.52639
chr4	5440000	5449999	6.34257	1.28897								chr14	86505000	86505999	34.5704	5.15173		chr4	12915000	12915999	62.3146	4.89192
chr4	5450000	5459999	8.09987	1.55258								chr14	88591000	88591999	27.733	1.61951		chr4	12916000	12916999	80.5159	11.1696
chr4	10400000	10409999	30.0341	4.00974								chr14	89092000	89092999	23.4441	0.626959		chr4	15704000	15704999	22.9961	0.788091
chr4	11400000	11409999	14.9541	9.30131								chr14	89720000	89720999	23.5683	2.09475		chr4	15709000	15709999	34.5877	0.793126
chr4	11410000	11419999	54.9965	15.5701								chr14	89794000	89794999	27.7895	2.67261		chr4	18579000	18579999	37.5207	4.77273
chr4	11450000	11459999	6.07316	1.02931								chr14	89797000	89797999	24.7495	0.556399		chr4	18805000	18805999	76.4368	1.9656
chr4	11480000	11489999	6.4051	1.0858								chr14	90105000	90105999	25	2.29277		chr4	21278000	21278999	20.7385	0.560224
chr4	11930000	11939999	7.19831	1.48813								chr14	90124000	90124999	66.7964	0.29985		chr4	21279000	21279999	28.5137	1.10121
chr4	12520000	12529999	11.1438	2.1116								chr14	90619000	90619999	29.4191	1.60279		chr4	21293000	21293999	26.9257	0.799361
chr4	12740000	12749999	6.29423	1.09936								chr14	91999000	91999999	29.1465	3.75218		chr4	28488000	28488999	40.7602	0.246305
chr4	12850000	12859999	66.5628	16.7843								chr14	92000000	92000999	50.9393	4.41767		chr4	28871000	28871999	22.4666	0.95941
chr4	12910000	12919999	62.7443	23.5827								chr14	92500000	92500999	25.515	2.10061		chr4	28872000	28872999	25.8087	0.988701
chr4	14870000	14879999	9.32833	1.14403								chr14	95352000	95352999	30.7106	4.53446		chr4	32330000	32330999	26.3556	1.00917
chr4	15700000	15709999	30.0533	10.2383								chr14	95353000	95353999	30.4835	2.88809		chr4	32894000	32894999	28.9191	0.711201
chr4	16710000	16719999	8.79879	1.93212								chr14	95356000	95356999	27.856	2.7361		chr4	32895000	32895999	65.8961	9.23858
chr4	21270000	21279999	27.3414	3.83551								chr14	95582000	95582999	62.4651	12.9745		chr4	33240000	33240999	76.1905	48.7342
chr4	21290000	21299999	9.12516	1.80233								chr14	95583000	95583999	91.7066	55.7705		chr4	33362000	33362999	26.979	0.725514
chr4	23320000	23329999	18.7177	1.31057								chr14	95584000	95584999	87.4402	32.0475		chr4	33831000	33831999	22.6364	2.57426
chr4	23330000	23339999	9.98537	1.14761								chr14	95844000	95844999	56.853	10.6055		chr4	33870000	33870999	24.6201	0.149701
chr4	26960000	26969999	6.9845	0.761246								chr14	95845000	95845999	70.8504	8.8909		chr4	34540000	34540999	25	0
chr4	28350000	28359999	8.70213	1.40201								chr14	95846000	95846999	50.9406	8.59775		chr4	34857000	34857999	54.0799	4.92874
chr4	28480000	28489999	9.93625	1.26138								chr14	96193000	96193999	42.8571	0		chr4	34858000	34858999	52.2855	3.23887
chr4	28870000	28879999	15.2857	4.55726								chr14	97370000	97370999	25.2927	0		chr4	36024000	36024999	49.3289	0.767754
chr4	32330000	32339999	10.564	1.79226								chr14	97608000	97608999	63.957	16.0182		chr4	40043000	40043999	30.6403	2.92712
chr4	32450000	32459999	7.21768	1.10581								chr14	97609000	97609999	81.6731	16.2578		chr4	40044000	40044999	44.4221	1.97216
chr4	32460000	32469999	10.723	1.70782								chr14	97610000	97610999	74.8602	20.7855		chr4	45282000	45282999	29.9492	0.254777
chr4	32890000	32899999	33.3528	17.0014								chr14	97648000	97648999	20.904	0.377834		chr4	45594000	45594999	29.326	5.12618
chr4	33160000	33169999	15.2279	3.06966								chr14	97956000	97956999	46.2802	0.518732		chr4	45930000	45930999	25.8146	2.07533
chr4	34850000	34859999	30.0408	18.0479								chr14	99429000	99429999	54.7251	8.59959		chr4	49181000	49181999	37.3762	0.691882
chr4	36130000	36139999	18.434	6.31703								chr14	99430000	99430999	32.07	4.85785		chr4	49182000	49182999	50.8349	3.02697
chr4	40040000	40049999	34.4264	5.03709								chr14	99652000	99652999	23.5294	3.47003		chr4	49318000	49318999	26.1698	0.288739
chr4	42120000	42129999	10.5263	0								chr14	99955000	99955999	46.8796	8.53866		chr4	49906000	49906999	32.5762	0.823045
chr4	42360000	42369999	29.0323	0								chr14	101487000	101487999	31.0751	2.18247		chr4	54519000	54519999	53.7846	4.4163
chr4	44640000	44649999	6.87528	1.21759								chr14	101762000	101762999	44.0285	8.51393		chr4	54606000	54606999	23.2969	0.867052
chr4	45660000	45669999	13.4055	1.88172								chr14	101763000	101763999	44.6178	2.62915		chr4	55820000	55820999	42.1098	1.30529
chr4	45930000	45939999	15.7032	6.69471								chr14	101764000	101764999	35.1028	4.47937		chr4	56775000	56775999	43.4227	2.29376
chr4	47650000	47659999	14.9307	1.22466								chr14	102240000	102240999	21.0838	0.415677		chr4	57356000	57356999	51.8108	0.646445
chr4	49180000	49189999	41.4458	4.89604								chr14	102636000	102636999	48.8783	6.69935		chr4	59980000	59980999	33.3333	1.7094
chr4	49260000	49269999	14.0678	2.39523								chr14	102637000	102637999	88.2054	27.2018		chr4	60238000	60238999	26.9504	0.4662
chr4	49310000	49319999	11.2774	1.62056								chr14	103785000	103785999	49.7086	14.0313		chr4	63146000	63146999	25.55	0.772201
chr4	49800000	49809999	8.65572	1.38235								chr14	105678000	105678999	35.2672	4.42159		chr4	65043000	65043999	23.1959	0.913838
chr4	49900000	49909999	8.65321	2.18964								chr14	105679000	105679999	52.605	9.96183		chr4	65044000	65044999	33.6621	0.72402
chr4	50170000	50179999	6.6741	1.11488								chr14	106940000	106940999	51.5184	11.834		chr4	65045000	65045999	24.2007	0.934094
chr4	50380000	50389999	8.93463	1.66581								chr14	106941000	106941999	50.0453	6.92432		chr4	65192000	65192999	48.6316	0.91623
chr4	51420000	51429999	6.59062	1.21665								chr14	107199000	107199999	45.8556	1.98925		chr4	65237000	65237999	33.1946	0.973097
chr4	54300000	54309999	26.4802	3.85264								chr14	107200000	107200999	23.0471	2.38854		chr4	68059000	68059999	31.9527	0.555556
chr4	54310000	54319999	20.1612	2.91753								chr14	107579000	107579999	22.807	1.01744		chr4	69614000	69614999	40.8367	0.340265
chr4	54510000	54519999	31.1894	9.66937								chr14	109667000	109667999	28.5383	0.679694		chr4	70150000	70150999	100	9.52381
chr4	54600000	54609999	11.418	0.933948								chr14	109721000	109721999	24.6333	0.548446		chr4	71635000	71635999	85.4014	8.02948
chr4	54610000	54619999	7.44652	1.17793								chr14	110863000	110863999	70.1299	0		chr4	71636000	71636999	77.2563	8.03102
chr4	54760000	54769999	10.1698	0.926889								chr14	110939000	110939999	49.6473	10.5362		chr4	72713000	72713999	27.451	0.881057
chr4	55280000	55289999	8.38289	1.27249								chr14	110940000	110940999	57.8252	8.83534		chr4	78030000	78030999	22.6685	0.736196
chr4	55820000	55829999	11.9313	1.47572								chr14	111836000	111836999	41.5584	0		chr4	81409000	81409999	25	0
chr4	56770000	56779999	21.3959	15.9119								chr14	112900000	112900999	94.1657	29.9534		chr4	83742000	83742999	54.3287	8.24222
chr4	57350000	57359999	28.0431	3.90635								chr14	112901000	112901999	73.1252	18.738		chr4	83743000	83743999	63.4607	3.42517
chr4	60730000	60739999	17.6066	0.394322								chr14	113182000	113182999	54.9632	11.5469		chr4	84118000	84118999	36.0538	11.1111
chr4	60770000	60779999	6.76329	1.69082								chr14	113498000	113498999	42.8827	3.69783		chr4	84488000	84488999	54.9826	0.841424
chr4	61540000	61549999	15.7883	0.74184								chr14	113537000	113537999	27.9813	5.14534		chr4	84489000	84489999	55.9853	1.03093
chr4	61700000	61709999	9.79588	1.59287								chr14	113974000	113974999	38.9219	14.8629		chr4	84490000	84490999	24.5885	3.66682
chr4	61710000	61719999	9.37612	1.51458								chr14	115546000	115546999	36.0585	14.2592		chr4	86678000	86678999	29.7818	7.73519
chr4	62130000	62139999	7.39619	1.72138								chr14	115551000	115551999	29.3012	6.5046		chr4	89314000	89314999	32.2846	0.666349
chr4	65040000	65049999	22.4536	3.01493								chr14	116214000	116214999	25.7021	0.522388		chr4	89316000	89316999	23.9879	0.473485
chr4	65230000	65239999	13.7908	2.12864								chr14	116893000	116893999	47.482	12.7279		chr4	89780000	89780999	30.876	0.498504
chr4	65280000	65289999	7.37392	1.40582								chr14	116894000	116894999	52.7916	12.4041		chr4	89781000	89781999	34.5063	0.554631
chr4	67880000	67889999	10.696	2.91225								chr14	118192000	118192999	42.8731	7.90274		chr4	94434000	94434999	24.4706	0.944584
chr4	68050000	68059999	15.0683	2.13721								chr14	118193000	118193999	35.877	11.0108		chr4	94834000	94834999	23.5247	0.739176
chr4	69340000	69349999	8.9816	2.77762								chr14	119149000	119149999	44.3783	7.33146		chr4	95236000	95236999	26.6865	2.3213
chr4	69610000	69619999	27.9156	4.86529								chr14	119150000	119150999	79.9175	41.5697		chr4	95766000	95766999	22.3054	0.513875
chr4	71630000	71639999	78.2789	26.3503								chr14	119151000	119151999	69.5896	20.6293		chr4	96797000	96797999	74.4093	2.65557
chr4	73900000	73909999	11.1224	3.89222								chr14	119152000	119152999	73.125	16.8366		chr4	96798000	96798999	80.7485	3.46369
chr4	75700000	75709999	8.52367	1.99784								chr14	121583000	121583999	72.9191	31.7627		chr4	99594000	99594999	30.1597	3.01109
chr4	75800000	75809999	6.09907	0.830602								chr14	123219000	123219999	42.8228	4.06156		chr4	99595000	99595999	28.0408	0.606254
chr4	75810000	75819999	7.81375	0.958336								chr14	123371000	123371999	77.5171	26.1046		chr4	100320000	100320999	32.5338	0.54878
chr4	78030000	78039999	13.7013	1.48258								chr15	3827000	3827999	34.3465	6.226		chr4	101605000	101605999	55.4049	2.19473
chr4	78130000	78139999	8.96299	1.05849								chr15	3828000	3828999	49.6451	3.77358		chr4	101606000	101606999	55.1673	3.50292
chr4	78520000	78529999	13.2871	0.859824								chr15	3829000	3829999	25.977	2.02415		chr4	101843000	101843999	51.7393	3.69849
chr4	79330000	79339999	7.15003	1.95196								chr15	3831000	3831999	53.1346	17.1784		chr4	101844000	101844999	37.1301	0.686813
chr4	79450000	79459999	7.04258	0.963398								chr15	3832000	3832999	69.1576	26.354		chr4	104274000	104274999	44.2884	0.825826
chr4	79980000	79989999	7.48078	1.50241								chr15	3833000	3833999	74.7044	16.8727		chr4	104486000	104486999	22.3571	0.900394
chr4	79990000	79999999	7.82371	1.29787								chr15	3834000	3834999	55.6202	18.9893		chr4	104577000	104577999	64.3093	3.49087
chr4	80070000	80079999	10.2262	1.38284								chr15	3835000	3835999	54.5148	22.3744		chr4	104578000	104578999	48.0419	1.75635
chr4	83740000	83749999	69.7507	35.4137								chr15	3836000	3836999	54.6504	16.1362		chr4	105492000	105492999	39.7846	7.68919
chr4	84480000	84489999	40.1029	15.7268								chr15	3838000	3838999	43.9777	16.5899		chr4	105493000	105493999	32.1549	0.982244
chr4	84490000	84499999	26.1925	12.6997								chr15	3864000	3864999	48.031	5.40107		chr4	105710000	105710999	81.0744	5.56316
chr4	87800000	87809999	20.209	9.62161								chr15	5417000	5417999	21.0994	0.416956		chr4	106144000	106144999	37.7016	1.62162
chr4	88140000	88149999	21.2099	15.0938								chr15	8553000	8553999	38.8159	5.71266		chr4	106994000	106994999	35.1992	1.41401
chr4	88470000	88479999	27.8672	7.31109								chr15	8787000	8787999	41.5112	8.22589		chr4	106995000	106995999	41.4913	1.20356
chr4	88480000	88489999	6.01115	0.684025								chr15	8832000	8832999	48.0572	12.3296		chr4	107140000	107140999	52.1575	4.88239
chr4	89310000	89319999	30.6287	5.88705								chr15	10566000	10566999	31.9749	1.96903		chr4	110518000	110518999	68.4824	11.0147
chr4	89780000	89789999	27.5566	4.21025								chr15	12271000	12271999	38.7089	9.72902		chr4	112643000	112643999	20.5224	0
chr4	92110000	92119999	10.3023	1.56266								chr15	13052000	13052999	27.1152	2.73883		chr4	114272000	114272999	69.2308	0
chr4	92440000	92449999	6.18799	1.17444								chr15	13749000	13749999	21.7264	0.714529		chr4	119339000	119339999	37.0199	1.24297
chr4	92450000	92459999	18.8489	2.51415								chr15	14830000	14830999	31.2936	1.37642		chr4	119340000	119340999	45.5598	1.81374
chr4	93250000	93259999	8.39348	1.72954								chr15	14834000	14834999	23.0146	2.69058		chr4	123031000	123031999	70.1809	4.08039
chr4	93340000	93349999	9.47235	0.866099								chr15	14855000	14855999	27.9285	0.0749906		chr4	123032000	123032999	81.8511	11.6784
chr4	94430000	94439999	12.8923	2.79336								chr15	14860000	14860999	33.3431	2.37792		chr4	123980000	123980999	38.2771	5.75126
chr4	94910000	94919999	7.81579	1.56498								chr15	14861000	14861999	22.9965	1.47783		chr4	123981000	123981999	40.7087	1.61101
chr4	95230000	95239999	13.6049	1.64535								chr15	14867000	14867999	28.1648	2.94944		chr4	125983000	125983999	51.2695	2.05405
chr4	95760000	95769999	12.6323	1.91733								chr15	15772000	15772999	37.9717	0.934579		chr4	125984000	125984999	44.5841	1.71761
chr4	96790000	96799999	63.47	11.4545								chr15	15898000	15898999	46.0137	2.56734		chr4	126177000	126177999	38.7879	0.862689
chr4	99590000	99599999	20.8846	13.6241								chr15	17387000	17387999	24.1486	0.299625		chr4	126689000	126689999	28.1759	0.949367
chr4	100640000	100649999	8.25463	0.952715								chr15	18055000	18055999	26.2222	0		chr4	126712000	126712999	61.1442	4.76799
chr4	101600000	101609999	48.6487	7.81001								chr15	18286000	18286999	22.5205	1.36364		chr4	129480000	129480999	52.3288	2.52708
chr4	101830000	101839999	12.2797	2.51526								chr15	18592000	18592999	28.5049	0.34828		chr4	130997000	130997999	20.9601	0.811542
chr4	101840000	101849999	35.5262	4.64167								chr15	18593000	18593999	38.0372	9.57354		chr4	130998000	130998999	44.05	0.331596
chr4	104270000	104279999	24.9795	10.6804								chr15	18595000	18595999	42.2827	3.87046		chr4	131929000	131929999	23.3962	2.55924
chr4	104570000	104579999	48.5969	10.1843								chr15	18596000	18596999	25.6922	1.99105		chr4	133610000	133610999	50.5727	2.75884
chr4	105490000	105499999	30.8671	4.66097								chr15	18597000	18597999	27.8716	3.94784		chr4	134795000	134795999	24.8705	0.998004
chr4	105710000	105719999	68.3362	17.4667								chr15	18598000	18598999	46.0452	4.34783		chr4	136775000	136775999	45.6724	2.44091
chr4	106140000	106149999	15.8311	2.78085								chr15	18599000	18599999	27.5336	2.41863		chr4	136840000	136840999	53.4896	2.36175
chr4	106990000	106999999	33.352	17.8225								chr15	18600000	18600999	28.3643	3.78229		chr4	139099000	139099999	50.7937	3.13924
chr4	107140000	107149999	33.2985	16.8678								chr15	18601000	18601999	26.9209	2.15323		chr4	139926000	139926999	44.8477	1.33333
chr4	109580000	109589999	6.21314	0.8618								chr15	18602000	18602999	25.9469	2.91925		chr4	139927000	139927999	58.5355	6.53352
chr4	109590000	109599999	8.78109	1.20671								chr15	19238000	19238999	26.6964	4.24739		chr4	139928000	139928999	42.9863	2.73156
chr4	110560000	110569999	13.643	2.41216								chr15	21375000	21375999	21.15	1.06538		chr4	140485000	140485999	21.3254	0.71062
chr4	112470000	112479999	23.6336	4.6508								chr15	21713000	21713999	44.5073	6.37584		chr4	140495000	140495999	46.2692	1.92688
chr4	112480000	112489999	12.3998	3.17884								chr15	21714000	21714999	52.6897	8.0786		chr4	140496000	140496999	48.1702	2.96372
chr4	119340000	119349999	14.515	3.23287								chr15	22080000	22080999	66.2496	19.633		chr4	143373000	143373999	47.2374	3.22395
chr4	122730000	122739999	6.10458	0.704722								chr15	22081000	22081999	96.7393	62.6751		chr4	143374000	143374999	46.1271	0.777745
chr4	123030000	123039999	68.3178	19.631								chr15	23885000	23885999	40.8815	9.50764		chr4	143985000	143985999	36.5325	0.943396
chr4	123980000	123989999	25.2078	5.9068								chr15	24114000	24114999	80.3233	11.0092		chr4	146258000	146258999	31.4815	0.78125
chr4	124710000	124719999	19.1213	6.84209								chr15	24545000	24545999	47.294	18.2462		chr4	147708000	147708999	31.405	0.696056
chr4	125630000	125639999	14.0445	1.81632								chr15	24744000	24744999	35.9949	6.41975		chr4	149158000	149158999	53.4223	4.9658
chr4	125980000	125989999	50.3077	19.5681								chr15	24745000	24745999	29.4587	0.925926		chr4	149383000	149383999	58.1548	6.10687
chr4	126710000	126719999	28.4193	9.91781								chr15	24746000	24746999	44.1227	3.04143		chr4	149384000	149384999	36.348	2.35825
chr4	128000000	128009999	9.25273	2.69954								chr15	24747000	24747999	39.0169	5.41612		chr4	150052000	150052999	21.2281	0.707965
chr4	128630000	128639999	8.35121	1.0862								chr15	24749000	24749999	31.4202	3.00221		chr4	150909000	150909999	29.9133	0.512013
chr4	129480000	129489999	30.6523	11.0847								chr15	24750000	24750999	47.0572	8.45137		chr4	150910000	150910999	30.5771	2.78207
chr4	130730000	130739999	20.3463	7.16108								chr15	24751000	24751999	42.6826	4.44079		chr4	151804000	151804999	33.1118	0.537634
chr4	130990000	130999999	15.5027	6.99403								chr15	24752000	24752999	48.7105	5.48686		chr4	151805000	151805999	40.6961	0.940071
chr4	133610000	133619999	14.9035	9.3069								chr15	24753000	24753999	26.041	1.96078		chr4	151966000	151966999	57.5542	3.22851
chr4	134790000	134799999	9.68742	1.6884								chr15	24754000	24754999	27.0386	5.58982		chr4	151984000	151984999	27.6715	1.62374
chr4	136770000	136779999	19.0035	2.36914								chr15	24755000	24755999	35.352	3.57815		chr4	153169000	153169999	27.7303	6.93548
chr4	136840000	136849999	28.1926	3.30205								chr15	24757000	24757999	24.0823	2.52849		chr4	154734000	154734999	43.0412	1.40845
chr4	138600000	138609999	9.96866	1.02752								chr15	25344000	25344999	37.4601	3.55897		chr4	155722000	155722999	32.1398	3.30747
chr4	139090000	139099999	12.5032	2.32271								chr15	25573000	25573999	34.5692	0.980392		chr4	155723000	155723999	33.8416	1.97759
chr4	139920000	139929999	54.1357	12.8135								chr15	25574000	25574999	40.2167	7.39327		chr5	3733000	3733999	30.1863	3.93343
chr4	140220000	140229999	8.26061	1.35563								chr15	25681000	25681999	33.9586	11.9241		chr5	7055000	7055999	25.3369	1.5873
chr4	140360000	140369999	7.13575	1.35823								chr15	25946000	25946999	57.9841	11.341		chr5	7357000	7357999	40.4836	1.21906
chr4	140480000	140489999	13.2873	2.15363								chr15	25947000	25947999	69.7549	12.3324		chr5	7358000	7358999	55.7852	3.95844
chr4	140490000	140499999	47.3994	7.463								chr15	25948000	25948999	53.7614	5.80071		chr5	9122000	9122999	31.6134	0.212314
chr4	143370000	143379999	43.0546	6.95631								chr15	26602000	26602999	32.0681	8.93571		chr5	9577000	9577999	42.1853	2.92135
chr4	145850000	145859999	14.9135	3.58387								chr15	27198000	27198999	44.9889	14.7239		chr5	9821000	9821999	59.8058	0.891663
chr4	147350000	147359999	18.7759	2.72903								chr15	27199000	27199999	49.5892	9.65499		chr5	11204000	11204999	25.1701	0.561798
chr4	149150000	149159999	36.3656	18.2037								chr15	29641000	29641999	34.2179	4.55426		chr5	11205000	11205999	35.3875	0.960769
chr4	149380000	149389999	42.2772	11.1592								chr15	30282000	30282999	71.3425	12.7233		chr5	12837000	12837999	39.9078	0.890208
chr4	150910000	150919999	16.6901	3.67182								chr15	30283000	30283999	68.0351	13.4792		chr5	16377000	16377999	100	64.2857
chr4	151800000	151809999	24.7457	16.8607								chr15	32140000	32140999	24.6626	3.36634		chr5	17962000	17962999	93.9102	20.3771
chr4	151860000	151869999	8.67956	1.76224								chr15	32141000	32141999	28.3107	0.393701		chr5	17963000	17963999	76.7205	8.08937
chr4	151870000	151879999	12.6931	1.62088								chr15	32143000	32143999	28.7472	4.18582		chr5	19836000	19836999	25.5696	1.27893
chr4	151960000	151969999	27.0348	6.52666								chr15	32357000	32357999	37.274	14.5879		chr5	19837000	19837999	35.426	0.875146
chr4	155720000	155729999	29.0808	8.51399								chr15	32428000	32428999	39.8952	8.01358		chr5	19838000	19838999	26.9231	2.69483
chr5	3650000	3659999	6.8782	1.07757								chr15	33152000	33152999	21.8502	0.299103		chr5	20589000	20589999	33.371	0.3367
chr5	7350000	7359999	40.1276	7.92292								chr15	34739000	34739999	35.5748	5.19878		chr5	20590000	20590999	56.2789	3.08937
chr5	9070000	9079999	6.57748	1.07449								chr15	35162000	35162999	47.4176	10.665		chr5	20591000	20591999	26.2326	0.319489
chr5	9820000	9829999	36.8583	9.31934								chr15	35702000	35702999	37.926	4.60568		chr5	22451000	22451999	43.3511	2.07982
chr5	10090000	10099999	15.2559	1.90605								chr15	36235000	36235999	50.7923	12.209		chr5	23042000	23042999	25.8322	0.938967
chr5	11200000	11209999	11.7154	2.30106								chr15	36985000	36985999	68.2882	14.5967		chr5	24211000	24211999	21.4538	0.531561
chr5	11370000	11379999	23.1808	1.87638								chr15	37056000	37056999	80.5161	32.5943		chr5	27758000	27758999	70.3057	5.6284
chr5	11380000	11389999	24.2796	1.86882								chr15	39020000	39020999	26.2673	0.372154		chr5	28259000	28259999	41.0899	8.67945
chr5	11490000	11499999	6.42396	0.828516								chr15	39021000	39021999	23.4749	1.13232		chr5	30224000	30224999	93.75	0
chr5	14060000	14069999	15.3953	6.7499								chr15	39305000	39305999	39.939	0.659341		chr5	31922000	31922999	66.8806	0.668779
chr5	16370000	16379999	17.3144	6.61816								chr15	39321000	39321999	30.9111	0.890208		chr5	31923000	31923999	47.2806	6.05837
chr5	17720000	17729999	6.57493	1.15654								chr15	39322000	39322999	45.752	7.99714		chr5	36036000	36036999	24.2683	0.80429
chr5	17960000	17969999	75.7535	32.147								chr15	39645000	39645999	73.1949	11.2041		chr5	37154000	37154999	43.5998	1.96675
chr5	19830000	19839999	24.2898	11.949								chr15	39646000	39646999	26.8672	3.5015		chr5	39927000	39927999	25.5837	0.597976
chr5	20590000	20599999	45.2316	16.6157								chr15	40660000	40660999	26.6486	1.67064		chr5	41404000	41404999	26.5256	0.887574
chr5	22450000	22459999	34.5757	4.83388								chr15	42553000	42553999	44.7821	8.90948		chr5	41405000	41405999	27.8599	0.710015
chr5	23040000	23049999	16.5545	3.05424								chr15	43337000	43337999	88.4279	31.2003		chr5	42616000	42616999	27.1544	1.1236
chr5	24210000	24219999	19.1478	1.77371								chr15	43566000	43566999	57.1006	2.51289		chr5	43272000	43272999	49.1346	4.85036
chr5	25600000	25609999	6.85233	1.3573								chr15	43567000	43567999	50.6752	7.98787		chr5	44071000	44071999	24.5094	0.474934
chr5	31920000	31929999	55.3221	20.5808								chr15	43568000	43568999	52.6704	12.681		chr5	44072000	44072999	23.6315	0.899965
chr5	37050000	37059999	12.7759	2.93409								chr15	43854000	43854999	24.461	1.26874		chr5	44104000	44104999	36.8095	3.80991
chr5	37150000	37159999	23.9166	11.0516								chr15	44214000	44214999	67.3489	13.012		chr5	54816000	54816999	31.0222	1.07759
chr5	39310000	39319999	9.73595	1.49721								chr15	44215000	44215999	89.2049	33.6444		chr5	55358000	55358999	22.3037	1.80033
chr5	39320000	39329999	14.7525	1.73448								chr15	44216000	44216999	85.9517	42.1977		chr5	55359000	55359999	65.2416	6.34218
chr5	39850000	39859999	7.11163	1.5537								chr15	44217000	44217999	84.3149	33.0857		chr5	55360000	55360999	52.4528	3.02817
chr5	39920000	39929999	19.6553	4.00515								chr15	45340000	45340999	92.4597	67.5648		chr5	56665000	56665999	26.0927	1.45914
chr5	40580000	40589999	7.37066	2.36589								chr15	45341000	45341999	89.4387	26.946		chr5	57284000	57284999	20.7339	0.496689
chr5	40680000	40689999	14.9248	1.93539								chr15	46899000	46899999	26.4906	1.70054		chr5	57285000	57285999	67.0269	4.09357
chr5	41400000	41409999	26.0236	4.73063								chr15	49891000	49891999	21.3523	0.3621		chr5	57286000	57286999	63.0191	6.34441
chr5	42610000	42619999	16.6161	1.93248								chr15	49997000	49997999	31.875	1.63644		chr5	58673000	58673999	21.8023	1.23839
chr5	43560000	43569999	6.94423	1.32086								chr15	50931000	50931999	68.1974	29.3881		chr5	59526000	59526999	22.5989	0.412088
chr5	43570000	43579999	7.58224	1.43572								chr15	51092000	51092999	70.3067	18.4573		chr5	64388000	64388999	65.7309	4.38997
chr5	44070000	44079999	14.2418	5.3629								chr15	51093000	51093999	67.0565	21.1208		chr5	66158000	66158999	26.3478	2.00698
chr5	44100000	44109999	21.5502	8.58521								chr15	51827000	51827999	47.7485	8.58442		chr5	67849000	67849999	35.0309	1.07305
chr5	47340000	47349999	9.0458	3.47769								chr15	52392000	52392999	77.9642	33.6749		chr5	70018000	70018999	31.4456	0.56243
chr5	47460000	47469999	8.08564	1.74013								chr15	55934000	55934999	35.1992	5.14653		chr5	72962000	72962999	34.662	1.29271
chr5	52770000	52779999	9.07836	1.94126								chr15	58180000	58180999	31.8188	3.56169		chr5	73524000	73524999	44.6756	0.817204
chr5	54810000	54819999	18.9199	5.03664								chr15	58181000	58181999	25.6444	3.64512		chr5	73525000	73525999	32.284	0.987492
chr5	55350000	55359999	45.6094	5.74823								chr15	58959000	58959999	62.3728	20.3487		chr5	73818000	73818999	28.5714	1.47547
chr5	55360000	55369999	21.1691	2.40618								chr15	60415000	60415999	40	4.21053		chr5	78673000	78673999	21.6797	0.309119
chr5	55550000	55559999	9.94656	1.5083								chr15	67001000	67001999	20.4724	0		chr5	80859000	80859999	23.3385	0.549954
chr5	57280000	57289999	61.6751	10.8832								chr15	67715000	67715999	35.7466	4.30334		chr5	83216000	83216999	22.3022	0.192308
chr5	59520000	59529999	18.5514	10.8539								chr15	68480000	68480999	42.8797	9.22401		chr5	88701000	88701999	47.5103	3.4288
chr5	64080000	64089999	7.68003	0.827529								chr15	69251000	69251999	28.2929	1.3573		chr5	88702000	88702999	26.1409	0.81666
chr5	64380000	64389999	36.8106	5.98024								chr15	69873000	69873999	81.7653	26.0179		chr5	90393000	90393999	37.5533	1.06024
chr5	66150000	66159999	12.1811	4.95596								chr15	71501000	71501999	37.0582	4.80274		chr5	92214000	92214999	22.2937	1.40237
chr5	66220000	66229999	7.69106	1.32781								chr15	72324000	72324999	64.5752	7.99692		chr5	92337000	92337999	24.6993	1.39373
chr5	67840000	67849999	17.9004	4.22826								chr15	72325000	72325999	39.762	4.1187		chr5	92480000	92480999	63.253	13.8614
chr5	72960000	72969999	20.4655	15.225								chr15	73359000	73359999	28.3449	6.26506		chr5	93500000	93500999	24.8485	0
chr5	73520000	73529999	25.4304	17.9335								chr15	73678000	73678999	35.6436	6.26468		chr5	94060000	94060999	98.4375	0
chr5	73810000	73819999	14.5289	2.53434								chr15	74291000	74291999	43.2911	7.71554		chr5	94298000	94298999	94.4444	3.38983
chr5	73830000	73839999	8.15925	2.1667								chr15	75158000	75158999	33.2557	7.17284		chr5	94299000	94299999	44.0559	0
chr5	75190000	75199999	13.7623	3.98997								chr15	75159000	75159999	67.1708	16.7797		chr5	94428000	94428999	57.5342	1.68067
chr5	78880000	78889999	7.05155	1.09972								chr15	75160000	75160999	60.5726	18.7764		chr5	94836000	94836999	26.9406	0.257069
chr5	78900000	78909999	11.3426	2.29518								chr15	75716000	75716999	30.4593	8.51975		chr5	95264000	95264999	52.9412	0
chr5	81560000	81569999	10.9757	2.69782								chr15	75717000	75717999	50.3799	6.90509		chr5	95265000	95265999	20.6897	0
chr5	84230000	84239999	24.4206	4.51602								chr15	76309000	76309999	33.8062	8.06894		chr5	95954000	95954999	24.1403	1.57068
chr5	84240000	84249999	21.1634	3.03593								chr15	76604000	76604999	81.2941	39.1776		chr5	95955000	95955999	47.7618	2.9985
chr5	88490000	88499999	6.43505	0.650895								chr15	77356000	77356999	51.5692	5.26683		chr5	97301000	97301999	39.4283	3.68446
chr5	88700000	88709999	29.0598	4.45165								chr15	77488000	77488999	40.2216	4.79868		chr5	98232000	98232999	54.9807	3.83117
chr5	90390000	90399999	23.8236	4.17748								chr15	79115000	79115999	26.123	3.13257		chr5	98233000	98233999	85.8727	9.49099
chr5	92330000	92339999	9.45256	1.32195								chr15	79116000	79116999	38.8932	3.67918		chr5	104113000	104113999	24.0364	0.657606
chr5	93720000	93729999	14.3812	1.42892								chr15	80109000	80109999	77.3942	14.3454		chr5	104114000	104114999	45.8628	3.2224
chr5	93730000	93739999	8.03971	1.44728								chr15	80110000	80110999	66.1982	15.8163		chr5	106115000	106115999	42.328	2.3422
chr5	95580000	95589999	12.0269	3.06748								chr15	80111000	80111999	68.2456	12.9173		chr5	106669000	106669999	53.1977	1.88075
chr5	95950000	95959999	34.8114	16.0347								chr15	80112000	80112999	59.9179	12.7815		chr5	111552000	111552999	31.1594	2.12014
chr5	97260000	97269999	15.435	1.37983								chr15	81073000	81073999	28.4488	5.63519		chr5	112084000	112084999	23.3173	0.723982
chr5	97300000	97309999	15.3854	3.15708								chr15	81130000	81130999	37.8878	10.4391		chr5	112688000	112688999	29.3656	1.2947
chr5	98230000	98239999	63.9268	13.5134								chr15	81131000	81131999	37.9643	9.7164		chr5	112689000	112689999	41.9248	0.36483
chr5	100410000	100419999	12.7503	5.13082								chr15	84168000	84168999	54.2073	12.5052		chr5	112690000	112690999	31.6895	0.764656
chr5	102710000	102719999	7.69231	1.10049								chr15	84169000	84169999	79.5399	33.2467		chr5	116366000	116366999	46.247	2.27442
chr5	102750000	102759999	7.73133	1.2366								chr15	84616000	84616999	43.8762	6.51296		chr5	116367000	116367999	29.4559	6.43591
chr5	104110000	104119999	21.5405	4.66879								chr15	84617000	84617999	27.9988	1.66201		chr5	116391000	116391999	26.2458	4.67091
chr5	106110000	106119999	18.786	3.05092								chr15	84636000	84636999	23.106	1.60819		chr5	118001000	118001999	23.295	0.962199
chr5	106660000	106669999	22.0413	12.3257								chr15	85497000	85497999	76.1402	25.093		chr5	119423000	119423999	20.691	0.49597
chr5	109050000	109059999	8.94549	2.19402								chr15	86159000	86159999	57.0938	13.9963		chr5	119583000	119583999	26.4634	0.768574
chr5	109260000	109269999	6.76538	1.54538								chr15	86197000	86197999	35.9387	3.00132		chr5	122506000	122506999	23.2804	0.550661
chr5	109800000	109809999	12.6669	1.7931								chr15	86464000	86464999	75.7104	32.8299		chr5	123204000	123204999	52.809	3.75483
chr5	111410000	111419999	6.75912	1.62634								chr15	86465000	86465999	57.1921	24.9801		chr5	123205000	123205999	66.2147	0.768246
chr5	112680000	112689999	36.7801	5.19909								chr15	87136000	87136999	61.5089	16.4534		chr5	123206000	123206999	55.0134	3.06977
chr5	112690000	112699999	14.9972	1.65908								chr15	87137000	87137999	56.7589	19.4272		chr5	123480000	123480999	45.1206	0.456158
chr5	116360000	116369999	43.5674	8.57382								chr15	87564000	87564999	64.1483	11.2528		chr5	123481000	123481999	50.0745	1.70008
chr5	116380000	116389999	11.3192	1.84811								chr15	87565000	87565999	68.0708	18.3727		chr5	124294000	124294999	33.1541	0.678477
chr5	116390000	116399999	29.1005	4.7585								chr15	90433000	90433999	86.628	52.622		chr5	124371000	124371999	46.2226	2.61981
chr5	118360000	118369999	12.0824	1.66182								chr15	90593000	90593999	35.6102	7.49396		chr5	124372000	124372999	41.9125	1.65732
chr5	123200000	123209999	65.9797	15.9435								chr15	91152000	91152999	29.9618	3.89134		chr5	124459000	124459999	26.307	1.37131
chr5	123480000	123489999	41.3169	5.51472								chr15	91153000	91153999	34.0774	4.68105		chr5	124460000	124460999	23.48	2.09948
chr5	123880000	123889999	7.66403	1.12623								chr15	91155000	91155999	22.132	0.740056		chr5	125790000	125790999	24.8609	0.747443
chr5	124370000	124379999	42.8951	21.1092								chr15	91160000	91160999	23.9142	0.124146		chr5	126172000	126172999	34.8884	3.00111
chr5	124460000	124469999	10.9598	3.88354								chr15	91944000	91944999	25.1236	0.785752		chr5	126758000	126758999	36.93	2.65393
chr5	125790000	125799999	10.3082	4.54843								chr15	91951000	91951999	25.9177	4.2745		chr5	126759000	126759999	25.3629	0.929512
chr5	125980000	125989999	9.37241	2.36684								chr15	92520000	92520999	33.8118	9.16007		chr5	127330000	127330999	23.8523	0.642988
chr5	126170000	126179999	27.0529	5.19385								chr15	92545000	92545999	66.1387	26.9794		chr5	127918000	127918999	33.5748	1.02964
chr5	126660000	126669999	9.43916	1.08965								chr15	92546000	92546999	74.6032	26.3706		chr5	127919000	127919999	37.0471	0.739012
chr5	126750000	126759999	31.1793	4.05628								chr15	92658000	92658999	48.1154	8.83621		chr5	130266000	130266999	53.1373	4.00925
chr5	127910000	127919999	38.6964	15.936								chr15	92659000	92659999	62.8755	17.3418		chr5	130730000	130730999	22.167	0.983965
chr5	130260000	130269999	31.9699	12.5827								chr15	94420000	94420999	46.6401	9.04294		chr5	131449000	131449999	46.2545	6.20438
chr5	131440000	131449999	21.1627	12.2708								chr15	95503000	95503999	83.7568	46.9585		chr5	131450000	131450999	45.0016	1.69421
chr5	131450000	131459999	17.5262	11.5059								chr15	95504000	95504999	90.0348	42.7576		chr5	131735000	131735999	24.6136	1.14416
chr5	132540000	132549999	29.8151	5.94197								chr15	96294000	96294999	34.9376	12.7435		chr5	132545000	132545999	30.7877	1.01612
chr5	132860000	132869999	7.90898	1.18705								chr15	96295000	96295999	64.335	5.52083		chr5	132546000	132546999	42.6867	1.56403
chr5	133090000	133099999	37.3627	9.44338								chr15	97038000	97038999	42.5979	13.7959		chr5	133096000	133096999	71.1816	0.803723
chr5	133950000	133959999	5.85679	0.490687								chr15	98473000	98473999	25.144	0.74813		chr5	133659000	133659999	26.779	3.71517
chr5	134000000	134009999	6.2606	1.10938								chr15	98932000	98932999	36.4508	5.86011		chr5	133673000	133673999	24.9712	0.56953
chr5	134610000	134619999	21.2563	12.2451								chr15	99693000	99693999	24.16	1.68196		chr5	134618000	134618999	56.9763	3.03665
chr5	134920000	134929999	32.5062	5.39131								chr15	99694000	99694999	65.0953	12.7469		chr5	134921000	134921999	40.9394	2.05128
chr5	136130000	136139999	29.3566	12.3749								chr15	99695000	99695999	62.9519	17.1913		chr5	134922000	134922999	31.1638	1.62536
chr5	136500000	136509999	11.3763	3.55045								chr15	100347000	100347999	25.8511	5.79019		chr5	135154000	135154999	39.9198	0.512295
chr5	137700000	137709999	17.4015	4.8534								chr15	100348000	100348999	22.6846	2.6121		chr5	135295000	135295999	47.1377	8.03059
chr5	138520000	138529999	7.0274	1.07159								chr15	100482000	100482999	39.2307	14.7059		chr5	135296000	135296999	91.7689	19.1962
chr5	139370000	139379999	27.7678	8.75004								chr15	100692000	100692999	91.8991	54.2344		chr5	136134000	136134999	33.21	1.90948
chr5	141070000	141079999	39.7287	5.17527								chr15	101403000	101403999	82.0714	30.6644		chr5	136135000	136135999	29.9657	1.43863
chr5	142180000	142189999	16.7812	8.84564								chr15	101404000	101404999	82.4383	31.066		chr5	137703000	137703999	34.2148	0.567779
chr5	145480000	145489999	6.75187	1.56647								chr16	3021000	3021999	29.4118	1.38889		chr5	139372000	139372999	50.4212	1.08494
chr5	146180000	146189999	12.7012	2.94793								chr16	3262000	3262999	40.1643	6.29092		chr5	139373000	139373999	25.939	2.58993
chr5	146620000	146629999	34.9373	5.65206								chr16	3263000	3263999	79.2821	25.1747		chr5	140475000	140475999	31.8927	0.72942
chr5	146690000	146699999	6.75287	1.58517								chr16	6464000	6464999	37.7169	2.22851		chr5	141070000	141070999	51.6626	1.18223
chr5	147110000	147119999	15.9208	5.29965								chr16	6466000	6466999	30.5268	2.75337		chr5	141071000	141071999	48.4307	2.04623
chr5	149410000	149419999	36.2076	7.58983								chr16	6848000	6848999	46.6346	9.90064		chr5	141752000	141752999	31.4385	7.35736
chr5	149780000	149789999	72.1864	22.2297								chr16	7545000	7545999	30.6319	2.68618		chr5	142827000	142827999	22.3805	0.362647
chr5	151670000	151679999	7.77533	1.64844								chr16	7546000	7546999	25.2738	0.474433		chr5	142828000	142828999	22.306	1.2782
chr6	3350000	3359999	8.93989	2.07392								chr16	7748000	7748999	23.027	2.2231		chr5	143816000	143816999	27.0502	0.8726
chr6	4120000	4129999	12.1835	1.08229								chr16	7877000	7877999	40.3813	2.41563		chr5	146622000	146622999	41.9911	2.08333
chr6	4220000	4229999	10.7708	2.01781								chr16	8023000	8023999	38.1707	12.6321		chr5	146623000	146623999	34.3714	1.47106
chr6	4510000	4519999	6.82915	0.989178								chr16	8107000	8107999	26.4983	1.03503		chr5	147115000	147115999	30.6767	0.770791
chr6	5600000	5609999	7.36215	2.09506								chr16	8108000	8108999	21.9614	1.33307		chr5	149414000	149414999	53.321	10.1828
chr6	5810000	5819999	16.3902	3.58838								chr16	8586000	8586999	57.1258	16.2157		chr5	149788000	149788999	90.1822	14.4857
chr6	5860000	5869999	16.2675	8.01772								chr16	13475000	13475999	42.5723	7.6469		chr6	3056000	3056999	59.0909	0
chr6	6340000	6349999	25.4087	9.40966								chr16	13476000	13476999	74.8627	20.0969		chr6	4716000	4716999	31.6302	0.943396
chr6	6440000	6449999	58.1062	24.8633								chr16	13477000	13477999	65.7481	22.7972		chr6	5612000	5612999	26.8041	1.16279
chr6	6960000	6969999	27.4113	14.6756								chr16	14044000	14044999	52.5682	9.40533		chr6	5862000	5862999	22.9824	2.31561
chr6	12970000	12979999	7.62088	2.16827								chr16	15461000	15461999	90.6593	52.52		chr6	5863000	5863999	24.076	0.570207
chr6	13710000	13719999	12.9528	5.91624								chr16	15462000	15462999	97.5148	76.8545		chr6	6345000	6345999	42.6266	3.40081
chr6	16380000	16389999	7.49118	1.85449								chr16	15463000	15463999	95.4013	73.2637		chr6	6445000	6445999	85.7824	20.283
chr6	16470000	16479999	6.05676	0.935991								chr16	15464000	15464999	83.055	41.2681		chr6	6967000	6967999	29.8083	1.86071
chr6	16800000	16809999	27.262	3.01609								chr16	15534000	15534999	45.0102	3.5074		chr6	6968000	6968999	46.0925	2.14521
chr6	21690000	21699999	7.92613	1.67315								chr16	15893000	15893999	62.8093	23.129		chr6	12139000	12139999	27.6899	0.273224
chr6	22470000	22479999	15.513	6.71098								chr16	15894000	15894999	49.8867	18.9943		chr6	16399000	16399999	29.4118	0.719424
chr6	22610000	22619999	10.6552	1.2319								chr16	16396000	16396999	30.531	4.33071		chr6	16806000	16806999	36.6748	1.55945
chr6	26210000	26219999	9.58022	2.82017								chr16	17414000	17414999	28.8227	4.42683		chr6	21693000	21693999	29.3179	2.29965
chr6	26220000	26229999	13.2057	2.07877								chr16	17594000	17594999	54.1089	3.76497		chr6	21694000	21694999	20.7388	0.710564
chr6	27180000	27189999	31.0511	4.49174								chr16	17854000	17854999	37.1795	7.65579		chr6	23064000	23064999	47.3118	0
chr6	29260000	29269999	48.0708	7.81193								chr16	18383000	18383999	53.1117	24.3236		chr6	24154000	24154999	22.4841	1.28726
chr6	29550000	29559999	11.1489	5.4861								chr16	19288000	19288999	80.4489	46.6339		chr6	25516000	25516999	76.4706	0
chr6	29850000	29859999	35.266	13.6332								chr16	19750000	19750999	55.1263	5.74006		chr6	27181000	27181999	22.9194	1.00167
chr6	31740000	31749999	8.65344	1.49386								chr16	19751000	19751999	28.603	4.59866		chr6	27182000	27182999	39.1844	0.874636
chr6	31770000	31779999	32.0254	3.19336								chr16	19752000	19752999	31.4675	2.24215		chr6	27183000	27183999	31.5362	0.528302
chr6	33220000	33229999	20.518	2.57061								chr16	19753000	19753999	35.4839	4.5393		chr6	29080000	29080999	22.4344	1.93939
chr6	33230000	33239999	55.4035	10.2182								chr16	19756000	19756999	21.5532	0.509165		chr6	29261000	29261999	23.5127	2.34335
chr6	33240000	33249999	7.58426	1.32628								chr16	20417000	20417999	37.4513	5.56026		chr6	29262000	29262999	54.2	1.52068
chr6	37410000	37419999	13.0449	1.86539								chr16	20718000	20718999	51.7468	11.6289		chr6	29263000	29263999	39.0949	3.52668
chr6	39190000	39199999	37.6526	14.4609								chr16	20719000	20719999	43.6911	16.4537		chr6	29857000	29857999	24.6231	1.47145
chr6	41850000	41859999	9.53468	2.15501								chr16	21174000	21174999	77.6598	18.062		chr6	29858000	29858999	35.6308	1.40333
chr6	41940000	41949999	23.1361	4.30033								chr16	21308000	21308999	40.8389	2.54322		chr6	29859000	29859999	41.0097	4.6627
chr6	42540000	42549999	8.70228	3.13576								chr16	21309000	21309999	39.5973	3.03235		chr6	31774000	31774999	28.7912	1.88098
chr6	45000000	45009999	8.13508	2.13468								chr16	21714000	21714999	25.6739	0.57971		chr6	31775000	31775999	24.641	1.40056
chr6	45100000	45109999	14.2871	2.34322								chr16	21857000	21857999	62.5789	11.0458		chr6	33231000	33231999	24.3156	0.565463
chr6	46660000	46669999	8.32711	1.7429								chr16	21858000	21858999	60.0803	15.9259		chr6	33234000	33234999	25.9912	1
chr6	47350000	47359999	57.5931	8.58087								chr16	22612000	22612999	59.6849	4.53304		chr6	33235000	33235999	29.8558	2.2323
chr6	48250000	48259999	11.8021	1.09305								chr16	22613000	22613999	73.8168	21.6257		chr6	33236000	33236999	33.5883	0.285624
chr6	48260000	48269999	26.0286	3.39788								chr16	22614000	22614999	60.5566	14.7254		chr6	33237000	33237999	34.1549	0.858369
chr6	48390000	48399999	15.4026	7.19957								chr16	22622000	22622999	40.4555	8.74513		chr6	33239000	33239999	30.2315	1.02407
chr6	48770000	48779999	46.84	8.02236								chr16	22623000	22623999	48.3193	10.4966		chr6	33240000	33240999	24.5649	0.510204
chr6	50500000	50509999	53.2537	7.17091								chr16	23200000	23200999	33.9041	1.19048		chr6	35871000	35871999	88.0895	12.8106
chr6	51020000	51029999	17.9118	2.43157								chr16	23265000	23265999	34.3389	5.34116		chr6	35872000	35872999	93.1362	23.562
chr6	52680000	52689999	16.3806	2.03891								chr16	23515000	23515999	33.356	5.04574		chr6	35873000	35873999	93.2408	40
chr6	55970000	55979999	8.72611	2.26423								chr16	23537000	23537999	36.4167	12.08		chr6	37417000	37417999	23.6669	2.57112
chr6	57200000	57209999	11.857	2.00485								chr16	24319000	24319999	41.1389	8.27846		chr6	39190000	39190999	46.463	3.00169
chr6	57910000	57919999	9.55248	1.97452								chr16	24320000	24320999	37.0652	8.76739		chr6	39191000	39191999	20.6151	0.51963
chr6	58470000	58479999	34.4128	4.61199								chr16	24620000	24620999	79.1348	31.0771		chr6	41850000	41850999	27.1233	1.19543
chr6	60130000	60139999	7.15363	0.989877								chr16	25597000	25597999	27.6612	0.607903		chr6	41946000	41946999	24.1504	1.02696
chr6	60140000	60149999	27.9321	7.09609								chr16	27720000	27720999	27.2124	0.827967		chr6	41947000	41947999	40.1482	0.729572
chr6	60150000	60159999	13.2553	2.17203								chr16	28451000	28451999	22.9796	1.5578		chr6	42549000	42549999	25.814	0.774393
chr6	60330000	60339999	10.8797	2.3539								chr16	28820000	28820999	38.0228	3.76189		chr6	45101000	45101999	24.8207	1.00559
chr6	60560000	60569999	9.46535	1.44572								chr16	29122000	29122999	30.6709	0.357462		chr6	45212000	45212999	23.4004	1.15108
chr6	61050000	61059999	9.42982	0.98228								chr16	29483000	29483999	72.3819	20.9296		chr6	47353000	47353999	43.9912	0.887978
chr6	62670000	62679999	13.221	1.59057								chr16	29484000	29484999	33.981	4.56062		chr6	47354000	47354999	58.7237	6.2963
chr6	64580000	64589999	21.4975	2.44448								chr16	29615000	29615999	52.6459	7.56215		chr6	47355000	47355999	38.7632	1.52916
chr6	66790000	66799999	13.2086	1.54094								chr16	32532000	32532999	64.6339	15.833		chr6	47356000	47356999	39.6581	4.2404
chr6	66800000	66809999	19.543	2.61493								chr16	33275000	33275999	89.5868	45.7888		chr6	48397000	48397999	28.0843	0.689853
chr6	67350000	67359999	9.08665	1.07313								chr16	34395000	34395999	49.8634	18.7341		chr6	48398000	48398999	22.2431	0.838658
chr6	70130000	70139999	8.62387	0.96367								chr16	34396000	34396999	32.0563	3.41714		chr6	48772000	48772999	54.2664	1.42349
chr6	70460000	70469999	12.1584	2.1111								chr16	35087000	35087999	36.1513	14.7586		chr6	48773000	48773999	45.9136	2.04309
chr6	70740000	70749999	51.2451	13.6658								chr16	35229000	35229999	56.8303	24.3788		chr6	48911000	48911999	30.285	0.290557
chr6	72620000	72629999	38.8529	6.72032								chr16	35230000	35230999	84.6291	44.8611		chr6	50501000	50501999	38.7869	2.20619
chr6	73140000	73149999	13.3992	7.12205								chr16	35231000	35231999	84.3697	45.6852		chr6	50502000	50502999	41.7987	2.10877
chr6	74860000	74869999	15.0492	1.72441								chr16	35232000	35232999	49.0644	18.7013		chr6	50503000	50503999	43.0283	0.593472
chr6	75430000	75439999	9.31479	1.36313								chr16	35555000	35555999	33.0372	2.9076		chr6	50931000	50931999	36.6025	8.57633
chr6	76460000	76469999	9.10023	1.31645								chr16	36273000	36273999	33.9934	0.590551		chr6	51026000	51026999	27.6316	4.17827
chr6	76830000	76839999	17.5885	1.99456								chr16	37232000	37232999	33.5724	11.6248		chr6	52689000	52689999	46.2963	0.726099
chr6	76840000	76849999	16.6447	4.22623								chr16	37414000	37414999	100	1.13636		chr6	53084000	53084999	69.5364	1.02041
chr6	76850000	76859999	15.4107	1.4713								chr16	37787000	37787999	79.5654	26.0486		chr6	57910000	57910999	26.3245	0.33541
chr6	77120000	77129999	16.0082	2.60907								chr16	37788000	37788999	37.8503	4.98853		chr6	58475000	58475999	40.9566	1.19332
chr6	77800000	77809999	16.7928	2.77305								chr16	38889000	38889999	25.6207	1.83449		chr6	58476000	58476999	48.4281	3.64912
chr6	77810000	77819999	29.3103	3.89061								chr16	38958000	38958999	39.3792	15.986		chr6	60146000	60146999	35.044	0.707965
chr6	80300000	80309999	11.077	1.48794								chr16	38961000	38961999	24.4253	2.21374		chr6	61054000	61054999	21.3641	0.715072
chr6	80310000	80319999	9.69819	1.98218								chr16	38962000	38962999	30.3962	0.537442		chr6	64586000	64586999	27.6958	0.671729
chr6	83750000	83759999	8.00776	1.41689								chr16	39236000	39236999	35.2489	2.64325		chr6	70461000	70461999	27.0958	1.53846
chr6	88080000	88089999	15.7605	6.155								chr16	39237000	39237999	40.2224	10.9929		chr6	70743000	70743999	47.3722	2.46416
chr6	88560000	88569999	70.3842	17.4441								chr16	39685000	39685999	37.9203	4.55055		chr6	70744000	70744999	61.3666	7.54032
chr6	89620000	89629999	9.80765	1.5582								chr16	39686000	39686999	43.4001	1.18525		chr6	72627000	72627999	42.4465	1.78508
chr6	90870000	90879999	7.06082	1.63796								chr16	41514000	41514999	63.7377	14.6926		chr6	72628000	72628999	62.4814	7.65086
chr6	91290000	91299999	25.5049	2.97031								chr16	41771000	41771999	47.9956	5.56177		chr6	73141000	73141999	31.3801	1.31777
chr6	93780000	93789999	27.3983	16.0843								chr16	41772000	41772999	53.6457	11.808		chr6	75000000	75000999	35.1579	0.566038
chr6	95240000	95249999	13.7354	6.58911								chr16	42418000	42418999	50.9724	8.81403		chr6	77125000	77125999	34.3949	0.631681
chr6	96350000	96359999	6.44882	0.900682								chr16	42419000	42419999	48.8544	7.68288		chr6	77809000	77809999	25	1.71592
chr6	98270000	98279999	28.0136	3.05037								chr16	42581000	42581999	29.6192	9.3424		chr6	77810000	77810999	56.4792	1.85582
chr6	98300000	98309999	13.1298	1.53923								chr16	43270000	43270999	75.7467	13.7297		chr6	83975000	83975999	25.7732	0.84507
chr6	99760000	99769999	14.956	1.74577								chr16	43271000	43271999	78.8359	17.238		chr6	88082000	88082999	25.5655	0.77891
chr6	99840000	99849999	22.906	2.43475								chr16	45146000	45146999	42.4441	17.8903		chr6	88563000	88563999	71.4448	8.42549
chr6	100290000	100299999	30.5404	3.74258								chr16	45775000	45775999	72.3974	31.029		chr6	88564000	88564999	74.2547	7.4922
chr6	100310000	100319999	6.41614	0.747949								chr16	45863000	45863999	22.7761	1.21511		chr6	90383000	90383999	31.167	2.68331
chr6	101480000	101489999	7.36862	1.01683								chr16	46230000	46230999	57.6976	1.14943		chr6	91290000	91290999	21.7801	1.55356
chr6	102140000	102149999	19.2333	2.78643								chr16	46403000	46403999	85.2616	35.1507		chr6	93784000	93784999	55.6736	6.60377
chr6	102310000	102319999	35.8825	6.34921								chr16	46404000	46404999	81.241	33.9463		chr6	94320000	94320999	36.3868	1.3468
chr6	102640000	102649999	11.0806	1.67811								chr16	47380000	47380999	100	0		chr6	98274000	98274999	22.2452	0.889996
chr6	103250000	103259999	11.0378	1.80912								chr16	48225000	48225999	44.5045	8.6596		chr6	98275000	98275999	31.6346	0.658617
chr6	103710000	103719999	13.521	1.58723								chr16	48261000	48261999	51.7433	6.37882		chr6	99761000	99761999	25.1351	0.262192
chr6	104580000	104589999	6.10784	0.807542								chr16	49466000	49466999	34.8733	13.2567		chr6	99846000	99846999	43.9526	1.54251
chr6	108170000	108179999	24.4219	9.94825								chr16	49486000	49486999	25.436	4.72765		chr6	100292000	100292999	36.3043	0.654818
chr6	110040000	110049999	28.2553	5.21552								chr16	49996000	49996999	56.0191	14.2121		chr6	100293000	100293999	27.5158	1.87244
chr6	111040000	111049999	7.24098	2.14725								chr16	49997000	49997999	49.9411	15.1453		chr6	102142000	102142999	27.4705	1.98807
chr6	111630000	111639999	21.869	2.11524								chr16	50467000	50467999	23.287	2.46794		chr6	102315000	102315999	22.4209	1.66065
chr6	111640000	111649999	36.1824	4.96357								chr16	51113000	51113999	53.0581	3.75		chr6	102316000	102316999	54.281	4.19255
chr6	112320000	112329999	62.7057	12.3042								chr16	54900000	54900999	20.9583	0.0898204		chr6	102645000	102645999	26.0292	0.661157
chr6	113980000	113989999	20.2165	3.01141								chr16	55565000	55565999	22.9919	1.28795		chr6	103716000	103716999	22.1494	0.500501
chr6	118620000	118629999	50.1505	9.30454								chr16	56581000	56581999	32.9933	11.2004		chr6	105663000	105663999	20	0
chr6	119170000	119179999	18.375	2.0348								chr16	56582000	56582999	26.0721	4.39919		chr6	108171000	108171999	26.3061	0.904636
chr6	119590000	119599999	50.4431	25.185								chr16	56678000	56678999	63.0842	26.9045		chr6	108172000	108172999	43.8885	3.6308
chr6	123240000	123249999	8.82699	1.68195								chr16	56779000	56779999	58.132	13.4863		chr6	108604000	108604999	21.2963	0.320171
chr6	123950000	123959999	7.95316	1.82533								chr16	58240000	58240999	35.9606	0.31348		chr6	110044000	110044999	51.9608	5.23964
chr6	124040000	124049999	8.79027	1.3028								chr16	59218000	59218999	29.902	6.04134		chr6	111639000	111639999	26.5823	0.502513
chr6	124050000	124059999	12.275	2.6042								chr16	59586000	59586999	45.4418	21.4137		chr6	111641000	111641999	45.5851	1.03391
chr6	127200000	127209999	28.2068	4.65658								chr16	60526000	60526999	48.4621	14.8789		chr6	111643000	111643999	27.1104	0.540541
chr6	127680000	127689999	17.4898	2.13204								chr16	60528000	60528999	34.4602	6.2167		chr6	112323000	112323999	53.4759	2.50668
chr6	130390000	130399999	7.01999	1.76226								chr16	61287000	61287999	39.2445	8.03162		chr6	112324000	112324999	62.8538	5.69745
chr6	134420000	134429999	42.0095	6.34665								chr16	61325000	61325999	37.6474	9.6374		chr6	112325000	112325999	58.3309	4.19687
chr6	135300000	135309999	24.7288	3.61202								chr16	61480000	61480999	30.69	0.443459		chr6	113201000	113201999	52.3132	15.0943
chr6	135830000	135839999	30.5503	9.87821								chr16	61481000	61481999	34.5826	0.069979		chr6	113983000	113983999	32.1281	2.66055
chr6	136050000	136059999	29.6921	4.13824								chr16	61482000	61482999	31.9938	3.0378		chr6	118113000	118113999	33.3699	0.84666
chr6	140270000	140279999	6.60617	0.972002								chr16	62082000	62082999	30.7014	2.26895		chr6	118114000	118114999	30.4455	1.7301
chr6	140280000	140289999	7.42516	1.45859								chr16	62084000	62084999	24.3243	0.0494071		chr6	118625000	118625999	49.2222	2.99885
chr6	140430000	140439999	65.1829	25.5241								chr16	62112000	62112999	30.1916	3.40909		chr6	118626000	118626999	50.0234	4.20194
chr6	140440000	140449999	61.4575	18.4659								chr16	62113000	62113999	29.2845	1.71717		chr6	119590000	119590999	67.4593	4.33437
chr6	140550000	140559999	21.7769	15.9947								chr16	62947000	62947999	29.936	6.70467		chr6	119591000	119591999	51.4763	2.31392
chr6	140760000	140769999	20.6614	10.0474								chr16	62948000	62948999	28.5566	7.61506		chr6	122544000	122544999	39.168	12.4534
chr6	141310000	141319999	21.3098	12.9421								chr16	64559000	64559999	31.5964	0.651997		chr6	127200000	127200999	28.0029	0.791855
chr6	141830000	141839999	7.21113	1.37929								chr16	64560000	64560999	33.912	5.02939		chr6	127201000	127201999	55.9828	4.6798
chr6	142690000	142699999	54.4894	10.1361								chr16	65441000	65441999	29.0663	1.00503		chr6	127380000	127380999	49.4575	9.13183
chr6	144100000	144109999	12.1468	3.10372								chr16	66733000	66733999	23.7875	0.800534		chr6	127686000	127686999	30.1721	3.02509
chr6	144240000	144249999	26.0413	8.63034								chr16	67281000	67281999	30.3659	5.83673		chr6	127914000	127914999	32.1361	0
chr6	145060000	145069999	54.8441	10.2883								chr16	67282000	67282999	31.1549	6.63265		chr6	132246000	132246999	42.7136	1.17647
chr6	145940000	145949999	46.7628	18.2868								chr16	68765000	68765999	32.5701	1.22732		chr6	133970000	133970999	34.7082	3.48692
chr6	145950000	145959999	20.9753	14.9								chr16	69935000	69935999	49.2141	8.41453		chr6	134425000	134425999	28.868	2.49138
chr7	3500000	3509999	21.6644	12.0791								chr16	69936000	69936999	27.0236	1.58904		chr6	134426000	134426999	64.7025	6.69437
chr7	3740000	3749999	12.6691	2.67666								chr16	70117000	70117999	27.7292	1.22951		chr6	135309000	135309999	50.1533	4.33071
chr7	3750000	3759999	18.2301	0.859788								chr16	70146000	70146999	21.7737	1.0609		chr6	135832000	135832999	31.4913	1.44124
chr7	5450000	5459999	28.7349	4.9441								chr16	70781000	70781999	57.8411	5.93343		chr6	135833000	135833999	23.3223	0.661157
chr7	7830000	7839999	9.18605	1.95719								chr16	72669000	72669999	48.1074	4.29099		chr6	136056000	136056999	36.5049	3.29087
chr7	8960000	8969999	7.68443	1.43288								chr16	72670000	72670999	69.9346	21.264		chr6	136057000	136057999	37.9699	0.559701
chr7	9030000	9039999	7.21223	1.62871								chr16	72671000	72671999	54.7276	25.591		chr6	137942000	137942999	56.1702	25.6545
chr7	12470000	12479999	8.69575	1.88283								chr16	73358000	73358999	100	0.621118		chr6	139940000	139940999	73.1429	0
chr7	14410000	14419999	10.9293	1.67048								chr16	74111000	74111999	33.1093	1.0881		chr6	140437000	140437999	48.4486	2.14797
chr7	15200000	15209999	8.52985	0.478261								chr16	76287000	76287999	26.0259	5.18868		chr6	140438000	140438999	69.5889	3.13517
chr7	16030000	16039999	15.6997	4.57458								chr16	76496000	76496999	41.7012	6.31579		chr6	140439000	140439999	70.5392	7.20356
chr7	16760000	16769999	11.1984	1.74212								chr16	76497000	76497999	29.9747	4.88293		chr6	140440000	140440999	62.4166	4.03226
chr7	17240000	17249999	6.20956	0.485568								chr16	76502000	76502999	26.5845	2.13737		chr6	140447000	140447999	46.6694	8.47374
chr7	17550000	17559999	28.9352	4.01014								chr16	76503000	76503999	25.4011	1.44038		chr6	140448000	140448999	59.8515	6.05487
chr7	20210000	20219999	8.75513	0.617284								chr16	76904000	76904999	46.1716	9.57938		chr6	140554000	140554999	23.0563	1.1552
chr7	20700000	20709999	26.6147	2.66223								chr16	76905000	76905999	49.033	11.5475		chr6	140763000	140763999	27.8012	0.551268
chr7	21310000	21319999	16.4369	3.57953								chr16	76906000	76906999	60.7804	10.9577		chr6	140826000	140826999	26.0914	1.6995
chr7	21790000	21799999	11.1588	0								chr16	76907000	76907999	41.4749	11.8458		chr6	140864000	140864999	26.1538	0.70922
chr7	21870000	21879999	34.2857	0.961538								chr16	77040000	77040999	47.3854	2.14573		chr6	141288000	141288999	46.2264	9.69582
chr7	22790000	22799999	11.3664	1.69821								chr16	77041000	77041999	57.9443	2.58714		chr6	141311000	141311999	27.8017	0.574113
chr7	26180000	26189999	9.62186	1.54297								chr16	77823000	77823999	83.6806	29.0815		chr6	141312000	141312999	22.7976	1.15636
chr7	26620000	26629999	8.36902	2.87821								chr16	77824000	77824999	91.0193	69.3223		chr6	142693000	142693999	35.7349	2.12435
chr7	29570000	29579999	13.9645	2.13832								chr16	77825000	77825999	92.5717	56.0347		chr6	142694000	142694999	74.7817	11.3141
chr7	32640000	32649999	11.3861	2.29885								chr16	78446000	78446999	21.6418	1.28205		chr6	142902000	142902999	53.8462	0
chr7	32930000	32939999	5.55556	0								chr16	79178000	79178999	24.0092	0.471032		chr6	144245000	144245999	36.3348	1.40965
chr7	34700000	34709999	20.2879	2.09329								chr16	79766000	79766999	23.4214	2.08167		chr6	145065000	145065999	39.3145	2.1885
chr7	36090000	36099999	14.9077	1.79542								chr16	80909000	80909999	21.0244	0.728155		chr6	145066000	145066999	50.1498	0.889548
chr7	36310000	36319999	15.0794	10.0461								chr16	80916000	80916999	23.2295	1.18182		chr6	145067000	145067999	23.3258	1.85118
chr7	38960000	38969999	14.0463	1.68776								chr16	81662000	81662999	39.8374	8.20896		chr6	145190000	145190999	25.4609	0.596701
chr7	39340000	39349999	14.9762	1.36286								chr16	81700000	81700999	43.2432	14.7611		chr6	145949000	145949999	72.7163	5.2515
chr7	41070000	41079999	13.0741	1.5368								chr16	81701000	81701999	40.1762	12.3547		chr6	145950000	145950999	54.9848	1.89274
chr7	44720000	44729999	9.92849	1.21873								chr16	81702000	81702999	38.5502	6.57558		chr6	147018000	147018999	26.2637	1.00901
chr7	44760000	44769999	41.9943	16.6964								chr16	81703000	81703999	63.0245	9.60664		chr7	3506000	3506999	29.9522	1.48579
chr7	45210000	45219999	11.9662	1.74925								chr16	81704000	81704999	47.8186	16.3525		chr7	3507000	3507999	28.3415	3.99501
chr7	45290000	45299999	14.0868	7.43709								chr16	81705000	81705999	49.7849	8.1067		chr7	3755000	3755999	100	0
chr7	45830000	45839999	13.5743	1.31942								chr16	81706000	81706999	55.6091	21.9439		chr7	5458000	5458999	37.105	0.559317
chr7	52310000	52319999	17.5306	1.34829								chr16	81707000	81707999	38.3102	5.06051		chr7	7473000	7473999	54.1353	0
chr7	54000000	54009999	9.03538	1.33235								chr16	81708000	81708999	52.6827	6.98704		chr7	7695000	7695999	100	0
chr7	54320000	54329999	7.63798	0.982538								chr16	81709000	81709999	49.6372	10.6856		chr7	8509000	8509999	100	0.925926
chr7	55670000	55679999	24.5116	5.26195								chr16	81710000	81710999	65.7539	9.85577		chr7	8553000	8553999	51.9231	1.23457
chr7	56530000	56539999	7.98285	1.40008								chr16	81711000	81711999	56.4976	8.01859		chr7	8698000	8698999	100	0
chr7	60910000	60919999	15.0388	2.15285								chr16	81712000	81712999	48.232	6.08791		chr7	9221000	9221999	100	1.72414
chr7	62510000	62519999	7.90294	0.879835								chr16	81713000	81713999	48.2211	7.32499		chr7	9273000	9273999	27.5482	0.26178
chr7	62520000	62529999	11.8712	2.60527								chr16	81714000	81714999	58.6635	13.4409		chr7	10526000	10526999	22.1154	1.27796
chr7	62870000	62879999	6.0936	0.974826								chr16	81715000	81715999	32.6638	4.6176		chr7	11423000	11423999	26.5625	1.65289
chr7	64310000	64319999	48.5496	20.1166								chr16	82049000	82049999	21.9466	0.384193		chr7	14409000	14409999	20.7469	0.411523
chr7	64710000	64719999	43.3814	15.3851								chr16	82051000	82051999	22.3473	2.15424		chr7	14717000	14717999	23.0676	0.110988
chr7	65180000	65189999	10.1761	1.70397								chr16	82057000	82057999	21.66	1.30435		chr7	16761000	16761999	29.4118	0.64
chr7	65520000	65529999	38.0388	5.10257								chr16	82238000	82238999	25	0		chr7	17573000	17573999	22.2222	1.69492
chr7	65930000	65939999	14.2624	7.41124								chr16	82577000	82577999	56.8235	19.799		chr7	21027000	21027999	50	1.38889
chr7	67640000	67649999	23.4655	3.80557								chr16	82578000	82578999	86.3214	41.5928		chr7	21314000	21314999	34.5098	0.789474
chr7	69030000	69039999	14.5291	2.06051								chr16	83988000	83988999	67.4215	18.5451		chr7	29034000	29034999	22.9885	0.956023
chr7	69930000	69939999	14.4495	1.48344								chr16	83989000	83989999	76.2416	14.1558		chr7	29570000	29570999	26.4141	1.00604
chr7	70610000	70619999	11.03	1.70875								chr16	84962000	84962999	27.3475	2.82315		chr7	31511000	31511999	22.2812	0.926784
chr7	71320000	71329999	8.50879	1.3839								chr16	84963000	84963999	57.7377	11.828		chr7	31759000	31759999	28.2353	0.257732
chr7	73330000	73339999	9.4359	1.96026								chr16	86704000	86704999	29.4118	0.935374		chr7	32243000	32243999	100	1.48148
chr7	73740000	73749999	6.59112	0.794381								chr16	87176000	87176999	39.8896	4.37144		chr7	36315000	36315999	27.3676	0.370175
chr7	74110000	74119999	9.7899	1.21308								chr16	87323000	87323999	28.5288	5.17136		chr7	38530000	38530999	26.7857	1.0327
chr7	74650000	74659999	8.44873	2.10119								chr16	88320000	88320999	24.2782	1.65239		chr7	39332000	39332999	100	0
chr7	77940000	77949999	7.31864	1.16742								chr16	90216000	90216999	25.3237	4.20986		chr7	44726000	44726999	24.222	3.15206
chr7	78110000	78119999	7.39406	1.35772								chr16	90532000	90532999	61.2045	13.9241		chr7	44761000	44761999	54.0113	6.72599
chr7	79450000	79459999	28.7409	14.3061								chr16	90533000	90533999	78.4922	14.8649		chr7	45218000	45218999	36.8421	0.815217
chr7	81880000	81889999	17.5207	4.64719								chr16	90534000	90534999	56.8391	15.5039		chr7	45831000	45831999	22.1368	0.954128
chr7	82530000	82539999	39.5151	6.12488								chr16	90585000	90585999	58.8343	18.7144		chr7	46891000	46891999	29.2646	1.37886
chr7	83770000	83779999	27.931	2.85301								chr16	91653000	91653999	33.9471	12.4733		chr7	49652000	49652999	38.1818	16.2975
chr7	84410000	84419999	7.28767	0.794134								chr16	91999000	91999999	33.5004	9.42651		chr7	52314000	52314999	24.7917	1.24069
chr7	86850000	86859999	8.8666	1.26239								chr16	92000000	92000999	65.4454	9.95556		chr7	52315000	52315999	31.2242	0.097561
chr7	86890000	86899999	40.1323	4.89447								chr16	92001000	92001999	58.5322	6.38116		chr7	55675000	55675999	38.7931	1.34529
chr7	87890000	87899999	21.8149	2.97907								chr16	92217000	92217999	85.9931	51.6381		chr7	55676000	55676999	34.3653	4.05405
chr7	90920000	90929999	60.387	10.4965								chr16	93521000	93521999	37.7587	0.815772		chr7	64317000	64317999	34.7399	7.78233
chr7	91890000	91899999	10.4229	1.73109								chr16	93522000	93522999	24.6541	1.51638		chr7	64318000	64318999	57.2409	5.79035
chr7	93430000	93439999	10.599	1.94752								chr16	93523000	93523999	29.0813	7.05831		chr7	64678000	64678999	22.7273	0
chr7	95570000	95579999	12.3798	1.36254								chr16	93524000	93524999	47.5101	2.66815		chr7	64718000	64718999	28.2688	2.1789
chr7	96620000	96629999	11.0298	4.16772								chr16	93525000	93525999	40.3564	2.33507		chr7	64719000	64719999	56.1847	3.68439
chr7	99230000	99239999	14.0232	1.73217								chr16	93527000	93527999	24.3465	0.304183		chr7	64720000	64720999	32.982	0.835073
chr7	100590000	100599999	7.86956	1.77142								chr16	93985000	93985999	24.9542	3.68947		chr7	65523000	65523999	23.427	0.603167
chr7	104620000	104629999	8.55588	2.11059								chr16	93989000	93989999	24.1107	1.46022		chr7	65524000	65524999	53.0931	0.702905
chr7	104630000	104639999	14.2695	2.58147								chr16	95379000	95379999	54.123	23.3736		chr7	65525000	65525999	41.6984	0.964436
chr7	105120000	105129999	8.69749	1.80725								chr16	95520000	95520999	43.6513	12.1817		chr7	65550000	65550999	25.974	1.21633
chr7	105540000	105549999	17.5645	1.79425								chr16	96199000	96199999	25.0755	0.601202		chr7	67640000	67640999	33.0391	1.0574
chr7	108710000	108719999	11.8331	2.88556								chr16	96347000	96347999	22.0091	0.151515		chr7	67642000	67642999	23.5294	0.422195
chr7	108720000	108729999	10.5479	2.74387								chr16	96386000	96386999	59.5798	11.5474		chr7	69035000	69035999	24.1793	0.912052
chr7	108730000	108739999	11.1748	1.42694								chr16	96581000	96581999	52.9086	15.357		chr7	69934000	69934999	21.5981	1.50784
chr7	108960000	108969999	9.50659	1.35151								chr16	96582000	96582999	66.6713	16.8828		chr7	70614000	70614999	22.2757	1.60757
chr7	109460000	109469999	9.94533	1.82261								chr16	96583000	96583999	63.4632	27.475		chr7	76851000	76851999	28.5024	1.45985
chr7	109630000	109639999	6.11973	0.75448								chr16	97160000	97160999	24.0686	0.358621		chr7	78976000	78976999	26.6023	0.91858
chr7	110160000	110169999	10.4907	2.16165								chr16	97301000	97301999	30.9578	1.60275		chr7	79453000	79453999	55.7673	1.39775
chr7	111400000	111409999	7.20646	1.11133								chr16	97303000	97303999	33.1996	4.46047		chr7	81881000	81881999	28.9157	0.684262
chr7	111840000	111849999	9.95561	1.25067								chr16	97696000	97696999	30.2109	5.48001		chr7	82536000	82536999	31.3305	5.19599
chr7	112330000	112339999	30.1777	4.83528								chr16	97989000	97989999	32.8266	7.31387		chr7	82538000	82538999	37.7278	0.863061
chr7	112680000	112689999	11.7777	5.01652								chr17	3277000	3277999	23.8548	0.961538		chr7	83773000	83773999	36.6365	1.00715
chr7	113830000	113839999	31.7299	8.11615								chr17	4205000	4205999	40.4624	5.44218		chr7	83774000	83774999	25.9635	0.50702
chr7	116300000	116309999	12.5238	0.94582								chr17	4207000	4207999	40.6675	15.3277		chr7	84923000	84923999	26.7108	0.722892
chr7	116760000	116769999	13.7993	4.74566								chr17	4623000	4623999	40.2849	11.0502		chr7	86895000	86895999	44.616	2.0345
chr7	117700000	117709999	39.3743	7.05909								chr17	4703000	4703999	43.4984	15.1246		chr7	86896000	86896999	32.8188	5.39617
chr7	119150000	119159999	17.0003	2.3864								chr17	4704000	4704999	41.7736	20.2709		chr7	87895000	87895999	28.2557	1.42857
chr7	120280000	120289999	7.42812	1.87033								chr17	5497000	5497999	64.358	30.7779		chr7	87896000	87896999	25.7065	5.33793
chr7	121020000	121029999	9.64885	1.77495								chr17	5498000	5498999	74.7619	27.5867		chr7	90925000	90925999	85.8656	2.58964
chr7	121580000	121589999	29.6386	13.4338								chr17	5766000	5766999	63.6581	18.3775		chr7	95578000	95578999	26.8987	1.27175
chr7	121710000	121719999	7.04314	1.56864								chr17	6166000	6166999	34.5818	12.0265		chr7	104626000	104626999	24.2188	1.11421
chr7	121720000	121729999	7.11973	1.17488								chr17	6435000	6435999	45.2749	11.0585		chr7	109465000	109465999	22.5601	0.925926
chr7	123900000	123909999	8.82726	2.02196								chr17	7439000	7439999	44.0275	4.63957		chr7	111840000	111840999	23.671	1.40045
chr7	124310000	124319999	6.43587	0.977963								chr17	8019000	8019999	95	0		chr7	112332000	112332999	44.347	5.26504
chr7	126590000	126599999	45.4659	7.44846								chr17	9145000	9145999	38.2957	2.58291		chr7	112625000	112625999	30.5152	0.616333
chr7	126770000	126779999	49.0775	12.6706								chr17	10055000	10055999	54.9545	29.5157		chr7	113832000	113832999	50.9502	7.22222
chr7	126930000	126939999	23.7444	13.4926								chr17	10056000	10056999	47.3994	22.201		chr7	115190000	115190999	34.052	2.6538
chr7	128500000	128509999	6.7716	1.25268								chr17	10057000	10057999	37.1731	16.0949		chr7	116393000	116393999	26.9444	1.01394
chr7	128700000	128709999	49.2937	18.0577								chr17	10560000	10560999	58.8071	33.2261		chr7	117701000	117701999	32.0202	6.29984
chr7	128710000	128719999	57.9816	28.066								chr17	10561000	10561999	58.434	32.938		chr7	117702000	117702999	54.3624	2.03627
chr7	129280000	129289999	10.4157	5.03145								chr17	10803000	10803999	38.0952	4.11523		chr7	117955000	117955999	27.0764	1.12782
chr7	132140000	132149999	32.8383	5.28851								chr17	10804000	10804999	24.9088	1.68955		chr7	119159000	119159999	21.3985	0.49505
chr7	132890000	132899999	7.66456	2.20142								chr17	10857000	10857999	50.2544	18.9119		chr7	120285000	120285999	25.3833	0.637755
chr7	133540000	133549999	7.68344	0.989996								chr17	11476000	11476999	34.1593	0.315679		chr7	121020000	121020999	23.9206	2.95885
chr7	135030000	135039999	66.2345	25.3885								chr17	11477000	11477999	36.7232	3.83076		chr7	121586000	121586999	31.7414	1.16326
chr7	137260000	137269999	32.1606	3.7545								chr17	11478000	11478999	38.4589	3.20456		chr7	121587000	121587999	46.2062	0.713386
chr7	137460000	137469999	39.9774	17.7103								chr17	11479000	11479999	41.4441	11.0512		chr7	121720000	121720999	21.5079	0.908014
chr7	138570000	138579999	8.79355	1.7627								chr17	11480000	11480999	40.3549	5.02209		chr7	125788000	125788999	25.1816	4.97148
chr7	139020000	139029999	24.6935	5.22813								chr17	11797000	11797999	47.1324	14.8035		chr7	126483000	126483999	29.2416	0.515685
chr7	139290000	139299999	11.4632	1.56657								chr17	11983000	11983999	65.7145	24.8631		chr7	126596000	126596999	25.6325	0.863558
chr7	143430000	143439999	7.32607	1.21964								chr17	13966000	13966999	23.0233	0.888494		chr7	126597000	126597999	66.7424	4.42478
chr7	144650000	144659999	21.7842	8.12839								chr17	13972000	13972999	32.885	8.39937		chr7	126598000	126598999	48.9613	1.76056
chr8	3350000	3359999	16.9898	9.77451								chr17	13976000	13976999	35.07	0.854701		chr7	126778000	126778999	62.056	1.97159
chr8	6510000	6519999	6.99661	1.52028								chr17	13977000	13977999	24.495	1.80412		chr7	126779000	126779999	61.2104	3.26959
chr8	6620000	6629999	6.65239	0.911264								chr17	13979000	13979999	24.3478	0.342231		chr7	128709000	128709999	74.8399	9.92366
chr8	6630000	6639999	7.61228	2.55136								chr17	15155000	15155999	35.8579	11.1142		chr7	128710000	128710999	86.3039	8.44897
chr8	7980000	7989999	82.3828	45.287								chr17	16128000	16128999	44	1.77936		chr7	129289000	129289999	29.5124	3.64004
chr8	9190000	9199999	7.10692	1.58934								chr17	17281000	17281999	25.5814	0		chr7	132142000	132142999	57.9607	5.02732
chr8	9490000	9499999	70.9739	22.7018								chr17	17993000	17993999	77.134	15.2682		chr7	135034000	135034999	45.5576	0.806452
chr8	11120000	11129999	7.63044	1.44606								chr17	17994000	17994999	69.853	16.62		chr7	135035000	135035999	57.3486	3.44086
chr8	12460000	12469999	7.67711	1.19721								chr17	17995000	17995999	47.1487	5.31542		chr7	135036000	135036999	60.3463	6.83346
chr8	12550000	12559999	7.63084	1.98832								chr17	18407000	18407999	25.4838	0.790754		chr7	135037000	135037999	49.1598	1.66415
chr8	14410000	14419999	14.0522	4.75424								chr17	20165000	20165999	39.7266	9.00748		chr7	137262000	137262999	37.3917	1.31698
chr8	14670000	14679999	23.9855	3.82586								chr17	20167000	20167999	58.5418	6.68765		chr7	137263000	137263999	28.6075	3.83158
chr8	16280000	16289999	9.96236	0.905797								chr17	20169000	20169999	41.4113	12.1514		chr7	137264000	137264999	50.0308	0.862813
chr8	16980000	16989999	12.2185	1.66533								chr17	20172000	20172999	26.2579	3.4098		chr7	137466000	137466999	51.9088	0.838323
chr8	17910000	17919999	6.47811	1.12115								chr17	22503000	22503999	36.7265	0.702576		chr7	137467000	137467999	41.6305	1.77819
chr8	21250000	21259999	22.176	8.06783								chr17	24837000	24837999	29.8458	4.70898		chr7	139020000	139020999	50.7848	3.45852
chr8	21620000	21629999	9.23483	2.9525								chr17	24960000	24960999	41.8442	7.25486		chr7	141750000	141750999	53.9474	0.823045
chr8	22490000	22499999	14.7223	4.81549								chr17	25629000	25629999	44.1558	23.0769		chr7	142467000	142467999	70.5405	8.97196
chr8	24340000	24349999	6.48666	0.765299								chr17	25949000	25949999	25.1511	1.84787		chr7	144656000	144656999	47.6832	2.09247
chr8	24430000	24439999	29.6391	11.1103								chr17	25950000	25950999	23.9937	3.11203		chr7	144657000	144657999	32.5179	0.755034
chr8	25720000	25729999	14.9332	8.34562								chr17	26486000	26486999	20.9987	0.907656		chr7	145341000	145341999	99.0476	68
chr8	25880000	25889999	10.8798	1.86871								chr17	27986000	27986999	43.3742	14.6213		chr8	3358000	3358999	22.0089	0.943396
chr8	25990000	25999999	40.8229	8.05951								chr17	28746000	28746999	44.6377	14.8419		chr8	6515000	6515999	32.7811	4.31433
chr8	29720000	29729999	10.7743	2.38495								chr17	28747000	28747999	69.6279	31.9283		chr8	7980000	7980999	74.6856	10.5388
chr8	31430000	31439999	33.1217	12.2036								chr17	28748000	28748999	37.7921	14.3885		chr8	7981000	7981999	91.0213	14.1358
chr8	31690000	31699999	43.5127	9.0069								chr17	31199000	31199999	33.5918	2.47081		chr8	7982000	7982999	87.7472	25.1343
chr8	31750000	31759999	24.2475	13.2545								chr17	31295000	31295999	28.3052	1.8321		chr8	9490000	9490999	60.9791	1.79299
chr8	33770000	33779999	37.1636	14.6268								chr17	32790000	32790999	53.7072	7.44417		chr8	9491000	9491999	74.18	4.72028
chr8	33780000	33789999	35.3208	10.5122								chr17	32791000	32791999	85.2713	25.6158		chr8	9492000	9492999	62.0271	4.09712
chr8	38630000	38639999	9.76757	1.76802								chr17	32792000	32792999	49.3592	3.96454		chr8	9762000	9762999	46.4865	1.84591
chr8	38970000	38979999	9.73631	1.35072								chr17	33737000	33737999	49.144	7.69442		chr8	11923000	11923999	25.8736	0.724409
chr8	43080000	43089999	8.51354	2.98827								chr17	34223000	34223999	64.9718	33.7838		chr8	12551000	12551999	21.6879	1.61169
chr8	43250000	43259999	7.62664	1.80605								chr17	34937000	34937999	59.4626	23.8443		chr8	13131000	13131999	38.6813	1.24459
chr8	43390000	43399999	6.7977	1.30953								chr17	34938000	34938999	30.5176	9.23992		chr8	13132000	13132999	26.1494	1.17828
chr8	43420000	43429999	19.1699	2.31931								chr17	35310000	35310999	36.199	7.58443		chr8	14675000	14675999	46.004	0.984752
chr8	43430000	43439999	24.687	3.26713								chr17	36797000	36797999	38.1471	7.86904		chr8	15096000	15096999	35.1928	0.618407
chr8	44290000	44299999	13.3801	2.02038								chr17	37773000	37773999	27.5376	0.539957		chr8	15113000	15113999	21.4965	0.628234
chr8	44410000	44419999	7.47647	0.90382								chr17	37775000	37775999	36.3965	5.77131		chr8	18753000	18753999	25.6484	0.788752
chr8	45240000	45249999	41.9374	5.91609								chr17	37776000	37776999	23.8864	3.24859		chr8	20059000	20059999	25	3.7037
chr8	45400000	45409999	17.7863	5.83561								chr17	37778000	37778999	28.4319	0		chr8	21619000	21619999	23.9057	1.23784
chr8	47520000	47529999	52.9893	19.7448								chr17	38727000	38727999	30.1616	6.59218		chr8	21620000	21620999	27.5064	0.997506
chr8	48540000	48549999	6.14682	0.831127								chr17	39397000	39397999	25.1877	2.75304		chr8	23726000	23726999	30.2951	0.91417
chr8	49170000	49179999	7.03881	1.89622								chr17	39809000	39809999	36.8666	3.00916		chr8	24432000	24432999	46.6203	0.711344
chr8	49760000	49769999	8.55478	1.92699								chr17	39873000	39873999	24.1791	2.0794		chr8	25995000	25995999	40.9735	1.86603
chr8	49770000	49779999	38.9107	5.62566								chr17	39876000	39876999	28.1588	0.582902		chr8	25996000	25996999	39.1904	1.05345
chr8	49780000	49789999	47.3832	8.16907								chr17	40388000	40388999	30.2402	0.361011		chr8	29728000	29728999	34.6365	0.775194
chr8	49790000	49799999	15.9923	3.97003								chr17	41711000	41711999	80	0		chr8	30678000	30678999	77.4648	24.6154
[truncated: 3,085 more rows]
