# Supplementary material for: Combined and differential roles of ADD domains of DNMT3A and DNMT3L on DNA methylation landscapes in mouse germ cells
Source: Nat Commun. 2024 Apr 16;15:3266. doi: 10.1038/s41467-024-47699-2 (PMC11021467; doi:10.1038/s41467-024-47699-2)
Supplement: Supplementary file 14 — Source Data [file 41467_2024_47699_MOESM14_ESM.xlsx]

## Sheet: Fig. 1b
Fig. 1b

## Sheet: Fig. 1d
Fig. 1d
Wild type ♀12 w, Body weight (g)	Dnmt3aADD/ADD + Dnmt3LADD/ADD ♀ 12w, Body weight (g)		Wild type ♂12 w, Body weight (g)	Dnmt3aADD/ADD + Dnmt3LADD/ADD ♂ 12w, Body weight (g)
20	20		24	20
23	19		26	22
21	19		25	23
22	21		22	19
21	20		24	19
23	17		21	18
25	22		25	20
21	20		24	21
22			25
24			26
23			24
			23

## Sheet: Fig. 1e
Fig. 1e
Wild type ♀x Wild type ♂ Live litter size	Dnmt3LADD/ADD ♀ x Wild type ♂ Live litter size	Dnmt3AADD/ADD ♀ x Wild type ♂ Live litter size	Dnmt3aADD/ADD + Dnmt3LADD/ADD ♀ x Wild type ♂ Live litter size	Dnmt3LADD/ADD ♂ x Wild type ♀ Live litter size	Dnmt3AADD/ADD ♂ x Wild type ♀ Live litter size	Dnmt3aADD/ADD + Dnmt3LADD/ADD ♂ x Wild type ♀ Live litter size
9	9	0	0	7	10	0
8	7	0	0	6	9	0
8	6	0	0	6	8	0
8	6	0		5	7	0
7	5			4	7
6	4			4	6
					6
					6
					5

## Sheet: Fig. 1f
Fig. 1f
Wild type Ovary, Long axis (mm)	Dnmt3aADD/ADD + Dnmt3LADD/ADD Ovary, Long axis (mm)		Wild type Testis, Long axis (mm)	Dnmt3aADD/ADD + Dnmt3LADD/ADD Testis, Long axis (mm)
2.79	2.57		8.5	6.58
2.52	2.7		9.33	6.22
3.3	2.83		7.54	6.14
2.73	3.3		8.85	6.7
3	3		8	5.7
2.3	2.8		8.7	7
2.6	2.9		8.5	5.83
2.9	2.5		9.7	5.83
2.8	2.6

## Sheet: Fig. 2b
Fig. 2b
Wild type FGO, DNMT3A, Relative fluorescence intensity	Dnmt3L ADD/ADD FGO, DNMT3A, Relative fluorescence intensity	Dnmt3A ADD/ADD FGO, DNMT3A, Relative fluorescence intensity	Dnmt3a ADD/ADD + Dnmt3L ADD/ADD FGO, DNMT3A, Relative fluorescence intensity	Wild type FGO, DNMT3L, Relative fluorescence intensity	Dnmt3L ADD/ADD FGO, DNMT3L, Relative fluorescence intensity	Dnmt3A ADD/ADD FGO, DNMT3L, Relative fluorescence intensity	Dnmt3a ADD/ADD + Dnmt3L ADD/ADD FGO, DNMT3L, Relative fluorescence intensity
1.20464	1.00263	0.876896	1.0143	1.26043	0.999212	1.09003	0.999999
1.18586	0.909669	1.17608	0.936846	1.2923	0.996428	1.11543	0.976961
2.10064	1.28847	0.926328	1.32193	1.33563	1.11811	1.02916	1.05199
2.01439	1.07709	0.967469	0.963861	1.33862	1.09141	1.03554	1.00881
1.56611	1.06812	1.00697	0.9	1.29336	1.04397	1.06027	1.02
1.8	1.14395	1.12102	1.08	1.27	1.04488	1.08601	0.97
1.80876	1.21943	0.976571	1.12	1.37405	1.08063	1.02311	1.01
1.46096	1.1	1.19399	1.18	1.27098	1.2	1.04135	1.066
1.534	1	0.928987	1.28	1.25	1	1.01503	1.1
1.35	1.2	1.04592	1.33	1.3	0.96	1.02276	1.06
1.88	1.05	1.06623	1.24	1.4	1.1	1.03655	1.06
1.4	1.2	1.07826	1.06	1.36	1.15	1.05903	0.99

## Sheet: Fig. 3d
Fig. 3d
	Wild type FGO, CG methylation levels (%)	Dnmt3L ADD/ADD FGO, CG methylation levels (%)	Dnmt3A ADD/ADD FGO, CG methylation levels (%)	Dnmt3a ADD/ADD + Dnmt3L ADD/ADD FGO, CG methylation levels (%)	Dnmt3L KO FGO, CG methylation levels (%)	Dnmt3a KO FGO, CG methylation levels (%)
Nespas-Gnasxl_MDMR	95.3573	74.7125	50.3427	8.34153	6.12517	8.59667
Gnas_1A_MDMR	95.8227	56.4026	29.3681	4.05319	0.545785	6.6956
Peg10_MDMR	97.0715	65.109	48.4017	13.3922	20.3925	22.1964
Mest_MDMR	94.9564	62.9138	28.2863	13.2125	12.0839	16.5314
Peg3_MDMR	96.8742	69.1125	47.6004	9.92271	17.5133	18.3994
Snrpn_MDMR	96.6667	82.4421	61.0036	12.994	14.8333	20.5288
Kcnq1ot1_MDMR	97.6285	71.6854	44.8615	4.97018	4.47154	4.58101
Zac1_MDMR	96.2604	73.9368	53.8703	9.17949	2.70588	6.34495
Grb10_MDMR	97.2777	70.067	43.2894	5.73558	9.18092	13.2873
U2af1-rs1_MDMR	98.1342	79.6159	39.0141	10.8063	7.60296	16.6178
Igf2r_MDMR	97.234	78.9105	55.7763	11.7381	1.17647	10.6457
Impact_MDMR	96.3982	76.0976	49.295	11.7437	12.8282	8.05461
H19_PDMR	1.87068	2.15016	1.9827	2.15545	2.76243	2.14067
Rasgrf1_PDMR	2.33702	4.29965	3.76011	0.999565	2.40113	1.93286
Dlk1-Gtl2_PDMR	6.44075	9.23704	5.52047	3.23105	5.39499	5.4855

## Sheet: Fig. 3e
Fig. 3e
	Wild type FGO, CG methylation levels (%)	Dnmt3L ADD/ADD FGO, CG methylation levels (%)	Dnmt3A ADD/ADD FGO, CG methylation levels (%)	Dnmt3a ADD/ADD + Dnmt3L ADD/ADD FGO, CG methylation levels (%)	Dnmt3L KO FGO, CG methylation levels (%)	Dnmt3a KO FGO, CG methylation levels (%)
LINE	0.351593	0.242073	0.172411	0.0782729	0.0584711	0.0862029
LTR	0.345386	0.262991	0.192946	0.110599	0.0938732	0.117258
SINE	0.419129	0.328355	0.21859	0.0616075	0.0272571	0.0636099

## Sheet: Fig. 4d
Fig. 4d
	Wild type Spermatozoa, CG methylation levels (%)	Dnmt3L ADD/ADD Spermatozoa, CG methylation levels (%)	Dnmt3A ADD/ADD Spermatozoa, CG methylation levels (%)	Dnmt3a ADD/ADD + Dnmt3L ADD/ADD Spermatozoa, CG methylation levels (%)	Dnmt3L KO Spermatozoa, CG methylation levels (%)
Nespas-Gnasxl_MDMR	0.719548	0.52597	0.721154	0.920028	4.34501
Gnas_1A_MDMR	0.694654	0.43573	0.803674	5.1986	1.99846
Peg10_MDMR	0.492611	0.529101	0.321027	0.971731	5.96734
Mest_MDMR	1.34804	0.551724	2.39583	4.86518	1.43251
Peg3_MDMR	0.770713	0.15456	0.581395	1.08401	0.845547
Snrpn_MDMR	1.24294	4.60123	2.60223	2.22841	4.83871
Kcnq1ot1_MDMR	1.87869	0.801282	0.568182	5.57621	5.16517
Zac1_MDMR	1.05787	0.4914	1.06222	0.773196	4.87805
Grb10_MDMR	0.635677	0.565771	0.531208	1.10254	1.63934
U2af1-rs1_MDMR	3.34516	1.64159	1.13519	2.90323	5.70012
Igf2r_MDMR	2.25564	2.6393	1.63551	2.03252	1.15718
Impact_MDMR	0.618769	0.764192	0.110742	2.30947	4.74138
H19_PDMR	96.9559	93.1338	77.4254	40.9561	44.7368
Rasgrf1_PDMR	93.7549	65.7471	80.6373	54.6667	18.8287
Dlk1-Gtl2_PDMR	96.4251	95.2486	87.7256	61.3652	49.4265

## Sheet: Fig. 4e
Fig. 4d
	Wild type Spermatozoa, CG methylation levels (%)	Dnmt3L ADD/ADD Spermatozoa, CG methylation levels (%)	Dnmt3A ADD/ADD Spermatozoa, CG methylation levels (%)	Dnmt3a ADD/ADD + Dnmt3L ADD/ADD Spermatozoa, CG methylation levels (%)	Dnmt3L KO P10 SG, CG methylation levels (%)
LINE	0.869382	0.715106	0.670034	0.498111	0.324678
LTR	0.849615	0.746787	0.712905	0.530564	0.401233
SINE	0.89411	0.867884	0.782535	0.630111	0.538529

## Sheet: Fig. 5d
Fig. 5d
Gene expression differneces, Maternal allele, Embryos obtained from WT and double mut oocyte.						Gene expression differneces, Paternal allele, Embryos obtained from WT and double mut oocyte.
Maternally imprinted genes	logFC	logCPM	PValue	FDR		Maternally imprinted genes	logFC	logCPM	PValue	FDR
Cdkn1c	-8.82992	8.42664	1.57321e-67	3.57722e-64		Asb4	-1.04741	6.41508	0.00878288	0.0451466
Grb10	-7.66685	10.8376	2.06526e-54	2.81763e-51		Atp10a	1.00469	2.8705	0.169927	0.362872
Peg3	9.83313	9.38621	2.70611e-49	2.63711e-46		Blcap	-0.779985	5.15936	0.097595	0.249688
Zdbf2	7.30908	6.19911	3.73206e-32	1.54292e-29		Calcrl	-0.687033	4.74579	0.348434	0.568975
Zim1	-6.37589	5.24891	2.6389e-29	9.73041e-27		Cd81	-1.74722	1.13639	0.182698	0.378862
Nnat	9.41802	6.35723	1.04758e-27	3.17603e-25		Cdkn1c	-1.03168	0.482714	0.528148	0.721823
Peg10	15.3479	8.8945	1.35991e-27	4.03331e-25		Commd1	-2.42482	1.79953	0.00652282	0.0363048
Igf2r	-3.25699	8.02024	5.21321e-23	1.1854e-20		Dhcr7	-0.895985	5.74395	0.0481563	0.155439
Kcnq1ot1	10.9085	4.47083	3.80793e-17	5.24764e-15		Gnas	-0.776409	8.61692	0.0457675	0.150363
Asb4	-3.11013	8.79761	7.04723e-13	5.9349e-11		Grb10	0.599831	4.38297	0.497257	0.697758
Impact	3.47609	6.05425	1.36861e-11	9.62474e-10		Igf2r	-0.546062	5.79205	0.2256	0.433392
Mest	7.7246	7.36903	3.86303e-11	2.48601e-09		Impact	0.428193	7.54718	0.245998	0.458353
Blcap	-1.91718	6.38362	4.00842e-09	1.74372e-07		Kcnq1ot1	1.81533	5.43672	0.000907524	0.00803918
Sgce	4.45805	4.39397	1.98218e-07	5.85343e-06		Magel2	0.415241	3.48846	0.600193	0.775651
Zrsr1	5.51155	2.57303	1.80038e-06	3.9617e-05		Mest	-0.980069	9.27261	0.0626254	0.185449
Commd1	-5.66336	1.63926	2.90598e-06	6.02516e-05		Mkrn3	-0.612915	3.22109	0.388821	0.605288
Usp29	8.68741	2.31835	5.17455e-06	0.000100477		Nap1l4	-0.269887	6.31384	0.442446	0.652365
Gnas	-1.54974	8.99795	1.964e-05	0.000302767		Ndn	-2.10313	6.08227	4.94373e-06	0.000103963
Osbpl5	-2.04077	4.60283	0.000165316	0.00185325		Nespas	3.66003	0.707452	0.0123078	0.0585438
Ndn	7.56	1.29271	0.000511716	0.00474921		Nnat	-2.02583	8.99956	3.95888e-06	8.61409e-05
Mkrn3	7.52875	1.31459	0.000780936	0.00672196		Osbpl5	-3.35842	3.85577	2.15419e-06	5.10888e-05
Nespas	4.12082	1.51658	0.00229116	0.0157472		Peg10	0.874963	10.6612	0.0414204	0.139664
Peg12	3.65212	2.1259	0.002616	0.0175468		Peg3	0.186776	10.8001	0.598148	0.773915
Cd81	-3.06489	1.29233	0.00614516	0.0341362		Phlda2	3.63785	1.78247	0.0275597	0.105643
Magel2	5.29005	1.76195	0.00805146	0.0417666		Pon2	-0.341421	4.43278	0.521808	0.717022
Tspan32	-2.13854	2.38066	0.032748	0.116592		Ppp1r9a	0.0761811	6.38104	0.875456	0.949758
Phlda2	2.89515	1.31582	0.0851858	0.224969		Sgce	-0.0821111	6.18293	0.811191	0.911667
Calcrl	-1.22786	4.14144	0.0877828	0.228947		Tspan32	-2.62586	2.03164	0.00785614	0.0415421
Tssc4	0.757268	4.16758	0.160083	0.346437		Tssc4	-0.480847	4.03051	0.420689	0.633189
Dhcr7	-0.361171	5.66981	0.347505	0.569627		Ube3a	0.173187	5.60798	0.684334	0.832932
Nap1l4	-0.26502	6.80378	0.416314	0.634541		Usp29	-1.1201	3.91103	0.0505389	0.160239
Atp10a	0.596275	2.94667	0.445658	0.661601		Zrsr1	0.229003	3.95579	0.730845	0.862531
Ube3a	0.260042	5.76054	0.490051	0.69869
Ppp1r9a	0.159637	6.57492	0.672017	0.833712
Pon2	0.051194	4.81474	0.953529	0.987001

[truncated: 7 more sheets: Fig, 6d, Fig. 6e, Fig. 6g, Supplementary Fig. 3b, Supplementary Fig. 4b, Supplementary Fig. 4c, Supplementary Fig. 7c]
